# Supplementary material for: Metabolomics and Dual RNA-Sequencing on Root Nodules Revealed New Cellular Functions Controlled by Paraburkholderia phymatum NifA
Source: Metabolites. 2021 Jul 15;11(7):455. doi: 10.3390/metabo11070455 (PMC8305402; doi:10.3390/metabo11070455)
Supplement: Supplementary file 1 [file metabolites-11-00455-s001.zip]

Archive with 8 entries (8 files):
- Figure S1.jpg
- Figure S2.jpg
- Figure S3.jpg
- Table S2-S3.xlsx
- Table S4-S5-S6.xlsx
- Table S1.xlsx
- Table S7.pdf
- Table S8.xlsx
