# Supplementary material for: Metabolomics and Dual RNA-Sequencing on Root Nodules Revealed New Cellular Functions Controlled by Paraburkholderia phymatum NifA
Source: Metabolites. 2021 Jul 15;11(7):455. doi: 10.3390/metabo11070455 (PMC8305402; doi:10.3390/metabo11070455)
Supplement: Supplementary file 1 [file metabolites-11-00455-s001.zip › Table S2-S3.xlsx]

## Sheet: Table S2
Table S2: List of all P. phymatum genes with their differential expression comparing bean nodules inoculated with nifA mutant to wild-type nodules
Locus ID1	Description1	Old Locus ID1	Gene name1	log2(nifA vs wt)2	p-value3	Chromosome4
BPHY_RS00005	chromosomal replication initiator protein DnaA	Bphy_0001		-0.619399	0.450349	NC_010622
BPHY_RS00010	DNA polymerase III subunit beta	Bphy_0002		-0.0811242	0.942297	NC_010622
BPHY_RS00015	DNA topoisomerase (ATP-hydrolyzing) subunit B	Bphy_0003	gyrB	0.335716	0.655057	NC_010622
BPHY_RS00020	hypothetical protein	Bphy_0004		1.04996	0.537664	NC_010622
BPHY_RS00030	ethanolamine permease	Bphy_0006	eat	0.476728	0.599553	NC_010622
BPHY_RS00035	ethanolamine ammonia-lyase subunit EutB	Bphy_0007		-0.0849467	0.823142	NC_010622
BPHY_RS00040	ethanolamine ammonia-lyase subunit EutC	Bphy_0008		2.33765	0.488949	NC_010622
BPHY_RS00045	DUF779 domain-containing protein	Bphy_0009		2.41278	0.458555	NC_010622
BPHY_RS00050	aldehyde dehydrogenase family protein	Bphy_0010		2.04832	0.466175	NC_010622
BPHY_RS00055	helix-turn-helix domain-containing protein	Bphy_0011		-0.4285	0.646419	NC_010622
BPHY_RS00060	hypothetical protein	Bphy_0012		1.02327	0.352158	NC_010622
BPHY_RS00065	ATP-dependent RNA helicase DbpA	Bphy_0013		-0.0308329	0.941955	NC_010622
BPHY_RS00070	pyridoxal phosphate-dependent aminotransferase	Bphy_0014		0.899813	0.585739	NC_010622
BPHY_RS00075	carbon-nitrogen hydrolase family protein	Bphy_0015		-0.699543	0.780164	NC_010622
BPHY_RS00080	ABC transporter substrate-binding protein	Bphy_0016		0.26959	0.934901	NC_010622
BPHY_RS00085	hypothetical protein	Bphy_0017		NA	0.929881	NC_010622
BPHY_RS00090	RNA polymerase sigma factor	Bphy_0018		2.0844	0.41794	NC_010622
BPHY_RS00095	anti-sigma factor	Bphy_0019		-2.10585	0.475924	NC_010622
BPHY_RS00100	DUF4148 domain-containing protein	Bphy_0020		NA	0.796244	NC_010622
BPHY_RS00105	hypothetical protein			-0.927233	0.862161	NC_010622
BPHY_RS00110	type VI secretion system baseplate subunit TssF	Bphy_0022	vasA	0.308021	0.827524	NC_010622
BPHY_RS00115	type VI secretion system tip protein VgrG	Bphy_0023		0.00313381	1	NC_010622
BPHY_RS00120	hypothetical protein			-2.05074	0.0125902	NC_010622
BPHY_RS00125		Bphy_R0020		-2.99844	0.351128	NC_010622
BPHY_RS00130	PaaI family thioesterase	Bphy_0027		0.646445	0.639923	NC_010622
BPHY_RS00135	patatin-like phospholipase family protein	Bphy_0028		-1.32445	0.194101	NC_010622
BPHY_RS00140	D-2-hydroxyacid dehydrogenase family protein	Bphy_0029		0.707614	0.362787	NC_010622
BPHY_RS00145	phosphoenolpyruvate carboxykinase (GTP)	Bphy_0030		0.540563	0.427218	NC_010622
BPHY_RS00150	LysR family transcriptional regulator	Bphy_0031		-0.27101	0.71385	NC_010622
BPHY_RS00155	DNA topoisomerase III	Bphy_0032		-0.630108	0.383203	NC_010622
BPHY_RS00160	thioredoxin	Bphy_0033		-0.509688	0.638208	NC_010622
BPHY_RS00165	DNA-protecting protein DprA	Bphy_0034	dprA	-0.507624	0.640074	NC_010622
BPHY_RS00170	peptide deformylase	Bphy_0035		0.309566	0.62569	NC_010622
BPHY_RS00175	methionyl-tRNA formyltransferase	Bphy_0036		-0.897596	0.243362	NC_010622
BPHY_RS00180	LysE family translocator	Bphy_0037		-0.902849	0.739324	NC_010622
BPHY_RS00185	zinc metalloprotease HtpX	Bphy_0038		1.78792	0.0207751	NC_010622
BPHY_RS00190	16S rRNA (cytosine(967)-C(5))-methyltransferase_x000D_ RsmB	Bphy_0039		-0.122459	0.942084	NC_010622
BPHY_RS00195	DUF4390 domain-containing protein	Bphy_0040		-1.14227	0.233152	NC_010622
BPHY_RS00200	PAS domain-containing sensor histidine kinase	Bphy_0041		-0.305842	0.939352	NC_010622
BPHY_RS00205	response regulator	Bphy_0042		-0.665276	0.812769	NC_010622
BPHY_RS00210		Bphy_R0021		1.00985	0.774734	NC_010622
BPHY_RS00215	7-cyano-7-deazaguanine synthase QueC	Bphy_0043	queC	0.968151	0.355482	NC_010622
BPHY_RS00220	7-carboxy-7-deazaguanine synthase	Bphy_0044	queE	0.105371	0.784538	NC_010622
BPHY_RS00225	6-carboxytetrahydropterin synthase QueD	Bphy_0045	queD	-1.21125	0.686892	NC_010622
BPHY_RS00230	2-dehydro-3-deoxyglucarate aldolase	Bphy_0046		-0.108264	0.95532	NC_010622
BPHY_RS00235	sel1 repeat family protein	Bphy_0047		0.693509	0.634913	NC_010622
BPHY_RS00240	rod shape-determining protein RodA	Bphy_0048		0.577594	0.657806	NC_010622
BPHY_RS00245	penicillin-binding protein 2	Bphy_0049	mrdA	-0.183645	0.889226	NC_010622
BPHY_RS00250	rod shape-determining protein MreD	Bphy_0050	mreD	0.26923	0.744879	NC_010622
BPHY_RS00255	rod shape-determining protein MreC	Bphy_0051		0.542045	0.516591	NC_010622
BPHY_RS00260	rod shape-determining protein	Bphy_0052		-0.113913	0.964072	NC_010622
BPHY_RS00265	Asp-tRNA(Asn)/Glu-tRNA(Gln) amidotransferase_x000D_ subunit GatC	Bphy_0053		0.270941	0.893993	NC_010622
BPHY_RS00270	Asp-tRNA(Asn)/Glu-tRNA(Gln) amidotransferase_x000D_ subunit GatA	Bphy_0054		0.217415	0.801656	NC_010622
BPHY_RS00275	Asp-tRNA(Asn)/Glu-tRNA(Gln) amidotransferase_x000D_ subunit GatB	Bphy_0055		-0.545541	0.512292	NC_010622
BPHY_RS00280	polyphosphate kinase	Bphy_0056		-1.36358	0.476789	NC_010622
BPHY_RS00285	exodeoxyribonuclease III	Bphy_0057	xth	0.518796	0.699079	NC_010622
BPHY_RS00290	M48 family peptidase	Bphy_0058		-1.4328	0.177564	NC_010622
BPHY_RS00295	MFS transporter	Bphy_0059		0.579287	0.517058	NC_010622
BPHY_RS00300	methionine biosynthesis protein MetW	Bphy_0060	metW	-2.51952	0.667748	NC_010622
BPHY_RS00305	homoserine O-acetyltransferase	Bphy_0061		0.0275572	0.951203	NC_010622
BPHY_RS00310	nucleoid occlusion factor SlmA	Bphy_0062		0.281151	0.85901	NC_010622
BPHY_RS00315	pyrimidine 5'-nucleotidase	Bphy_0063		-0.0778693	0.944007	NC_010622
BPHY_RS00320	acetylglutamate kinase	Bphy_0064	argB	-0.166678	0.917235	NC_010622
BPHY_RS00325	hypothetical protein	Bphy_0066		-0.500444	0.691304	NC_010622
BPHY_RS00330	HAMP domain-containing histidine kinase	Bphy_0067		0.102959	0.931164	NC_010622
BPHY_RS00335	response regulator transcription factor	Bphy_0068		0.0123494	0.952585	NC_010622
BPHY_RS00340	ATP-dependent protease ATPase subunit HslU	Bphy_0069	hslU	-0.724484	0.306827	NC_010622
BPHY_RS00345	ATP-dependent protease subunit HslV	Bphy_0070		0.413132	0.556884	NC_010622
BPHY_RS00350	RNA polymerase-binding protein DksA	Bphy_0071	dksA	0.479583	0.412304	NC_010622
BPHY_RS00355	GTP-binding protein	Bphy_0072		-0.0852331	0.875487	NC_010622
BPHY_RS00360	class I SAM-dependent rRNA methyltransferase	Bphy_0073		1.59953	0.2006	NC_010622
BPHY_RS00365	tyrosine recombinase XerC	Bphy_0074	xerC	0.876444	0.362749	NC_010622
BPHY_RS00370	DUF484 family protein	Bphy_0075		-0.0032674	0.966766	NC_010622
BPHY_RS00375	diaminopimelate epimerase	Bphy_0076		0.752916	0.2791	NC_010622
BPHY_RS00380	lauroyl acyltransferase	Bphy_0077		0.575333	0.464205	NC_010622
BPHY_RS00385	methionine adenosyltransferase	Bphy_0078		0.328639	0.63094	NC_010622
BPHY_RS00390	hypothetical protein	Bphy_0079		-0.463282	0.660905	NC_010622
BPHY_RS00395	phytanoyl-CoA dioxygenase	Bphy_0080		1.24528	0.200294	NC_010622
BPHY_RS00400	DUF3185 family protein	Bphy_0081		0.607601	0.725063	NC_010622
BPHY_RS00405	L-glyceraldehyde 3-phosphate reductase	Bphy_0082		-0.603531	0.554903	NC_010622
BPHY_RS00410	hypothetical protein	Bphy_0083		-2.05992	0.0581441	NC_010622
BPHY_RS00415	MFS transporter	Bphy_0084		-0.370059	0.84402	NC_010622
BPHY_RS00420	hypothetical protein	Bphy_0085		-1.42891	0.479389	NC_010622
BPHY_RS00425	hypothetical protein	Bphy_0086		-0.84007	0.830785	NC_010622
BPHY_RS00430	serine/threonine protein kinase	Bphy_0087		0.358021	0.524778	NC_010622
BPHY_RS00435	hypothetical protein			NA	0.661907	NC_010622
BPHY_RS00440	XdhC family protein	Bphy_0089		0.581716	0.534792	NC_010622
BPHY_RS00445	carbon monoxide dehydrogenase subunit G	Bphy_0090		-0.795482	0.732196	NC_010622
BPHY_RS00450	VWA domain-containing protein	Bphy_0091		0.148577	0.801992	NC_010622
BPHY_RS00455	MoxR family ATPase	Bphy_0092		-0.649226	0.342045	NC_010622
BPHY_RS00460	xanthine dehydrogenase family protein subunit M	Bphy_0093		0.276498	0.725362	NC_010622
BPHY_RS00465	xanthine dehydrogenase family protein_x000D_ molybdopterin-binding subunit	Bphy_0094		1.00752	0.133658	NC_010622
BPHY_RS00470	(2Fe-2S)-binding protein	Bphy_0095		1.48823	0.0320731	NC_010622
BPHY_RS00475	amino acid permease	Bphy_0096		0.156551	0.745394	NC_010622
BPHY_RS00480	response regulator transcription factor	Bphy_0097		-0.307014	0.89269	NC_010622
BPHY_RS00485	histidine kinase	Bphy_0098		-0.774739	0.321154	NC_010622
BPHY_RS00490	ferredoxin--NADP reductase	Bphy_0099		0.544002	0.471196	NC_010622
BPHY_RS00495	lysine transporter LysE	Bphy_0100		-0.400111	0.973921	NC_010622
BPHY_RS00500	aldose epimerase			-1.10123	0.336861	NC_010622
BPHY_RS00505	endonuclease	Bphy_0102		-0.188105	0.992461	NC_010622
BPHY_RS00510	hypothetical protein	Bphy_0103		-1.84399	0.0105729	NC_010622
BPHY_RS00515	AAA family ATPase	Bphy_0104		0.559147	0.492455	NC_010622
BPHY_RS00520	DUF4148 domain-containing protein	Bphy_0105		4.15334	0.000313224	NC_010622
BPHY_RS00525	NAD(P)/FAD-dependent oxidoreductase	Bphy_0106		0.0516119	0.807178	NC_010622
BPHY_RS00530	high potential iron-sulfur protein	Bphy_0107		-1.22236	0.228075	NC_010622
BPHY_RS00535	MFS transporter	Bphy_0109		-0.375348	0.763027	NC_010622
BPHY_RS00540	amidase	Bphy_0110		-0.73094	0.752788	NC_010622
BPHY_RS00545	carboxymethylenebutenolidase	Bphy_0111		-1.01523	0.260039	NC_010622
BPHY_RS00550	branched-chain amino acid ABC transporter_x000D_ substrate-binding protein	Bphy_0112		-0.128897	0.897011	NC_010622
BPHY_RS00555	cupin-like domain-containing protein	Bphy_0113		0.196245	0.798508	NC_010622
BPHY_RS00560	MFS transporter	Bphy_0114		-0.958123	0.723836	NC_010622
BPHY_RS00565	pyridoxamine 5'-phosphate oxidase	Bphy_0115		0.125872	0.801119	NC_010622
BPHY_RS00570	H-NS histone family protein	Bphy_0116		0.798888	0.640567	NC_010622
BPHY_RS00575	cation transporter	Bphy_0117		1.06001	0.54349	NC_010622
BPHY_RS00580	Lrp/AsnC family transcriptional regulator	Bphy_0118		-0.584743	0.473036	NC_010622
BPHY_RS00585	exonuclease	Bphy_0119		-1.28794	0.41669	NC_010622
BPHY_RS00590	MBL fold metallo-hydrolase	Bphy_0120		-0.590898	0.676669	NC_010622
BPHY_RS00595	septal ring lytic transglycosylase RlpA family_x000D_ protein	Bphy_0121		1.43157	0.460966	NC_010622
BPHY_RS00600	16S rRNA_x000D_ (cytidine(1402)-2'-O)-methyltransferase	Bphy_0122	rsmI	0.554447	0.48907	NC_010622
BPHY_RS00605	YraN family protein	Bphy_0123		0.931142	0.487449	NC_010622
BPHY_RS00610	phosphoheptose isomerase	Bphy_0124		-0.0537439	0.969129	NC_010622
BPHY_RS00615	BON domain-containing protein	Bphy_0125		0.623601	0.650436	NC_010622
BPHY_RS00620	c-type cytochrome	Bphy_0126		-0.223547	0.88116	NC_010622
BPHY_RS00625		Bphy_R0022		-2.95567	0.105589	NC_010622
BPHY_RS00630	OpgC domain-containing protein	Bphy_0127		0.663512	0.562805	NC_010622
BPHY_RS00635	tannase/feruloyl esterase family alpha/beta_x000D_ hydrolase	Bphy_0128		-2.05282	0.00995624	NC_010622
BPHY_RS00640	STAS domain-containing protein	Bphy_0129		-0.92329	0.25516	NC_010622
BPHY_RS00645	STAS domain-containing protein	Bphy_0130		-1.4253	0.548907	NC_010622
BPHY_RS00650	anti-sigma regulatory factor	Bphy_0131		-1.2845	0.598034	NC_010622
BPHY_RS00655	anti-sigma regulatory factor	Bphy_0132		-1.71046	0.0472226	NC_010622
BPHY_RS00660	histidine kinase	Bphy_0133		-0.123449	1	NC_010622
BPHY_RS00665	response regulator	Bphy_0134		-0.264552	0.764051	NC_010622
BPHY_RS00670	response regulator	Bphy_0135		-1.32512	0.131473	NC_010622
BPHY_RS00675	DUF2239 family protein	Bphy_0136		0.521293	0.547892	NC_010622
BPHY_RS00680	methyl-accepting chemotaxis protein	Bphy_0137		-2.39158	0.116484	NC_010622
BPHY_RS00685	pyrimidine permease	Bphy_0138		-2.11471	0.228389	NC_010622
BPHY_RS00690	Na+/H+ antiporter	Bphy_0139		-0.44578	0.629733	NC_010622
BPHY_RS00695	EAL domain-containing protein	Bphy_0140		-1.48632	0.456541	NC_010622
BPHY_RS00700	copper homeostasis protein CutC	Bphy_0141		-0.25431	0.818313	NC_010622
BPHY_RS00710	indolepyruvate ferredoxin oxidoreductase family_x000D_ protein	Bphy_0143		0.482046	0.555913	NC_010622
BPHY_RS00715	glutathione S-transferase	Bphy_0144		-0.227834	0.903524	NC_010622
BPHY_RS00720	potassium channel protein	Bphy_0145		0.335508	0.730638	NC_010622
BPHY_RS00725	hypothetical protein	Bphy_0146		1.50622	0.180452	NC_010622
BPHY_RS00730	hypothetical protein	Bphy_0147		1.08141	0.26321	NC_010622
BPHY_RS00735	carbohydrate kinase	Bphy_0148		-0.445127	0.667049	NC_010622
BPHY_RS00740	AGE family epimerase/isomerase	Bphy_0149		0.0163298	0.897331	NC_010622
BPHY_RS00745	LacI family transcriptional regulator	Bphy_0150		-0.0267249	1	NC_010622
BPHY_RS00750	phosphodiesterase	Bphy_0151		-1.07044	0.698539	NC_010622
BPHY_RS00755	bile acid:sodium symporter	Bphy_0152		0.539198	0.520618	NC_010622
BPHY_RS00760	hypothetical protein	Bphy_0153		-0.0542537	0.897317	NC_010622
BPHY_RS00765	porin	Bphy_0154		-1.35109	0.12955	NC_010622
BPHY_RS00770	LysR family transcriptional regulator	Bphy_0155		-1.80467	0.209481	NC_010622
BPHY_RS00775	methylmalonyl-CoA mutase	Bphy_0156		0.567949	0.449835	NC_010622
BPHY_RS00780	nitronate monooxygenase	Bphy_0157		-0.958719	0.433628	NC_010622
BPHY_RS00785	alpha/beta hydrolase	Bphy_0158		-1.58779	0.208177	NC_010622
BPHY_RS00790	Lrp/AsnC family transcriptional regulator	Bphy_0159		-2.35681	0.231212	NC_010622
BPHY_RS00795	DMT family transporter	Bphy_0160		-0.303358	0.633331	NC_010622
BPHY_RS00800	MBL fold metallo-hydrolase	Bphy_0161		-1.48082	0.378292	NC_010622
BPHY_RS00805	acyl dehydratase	Bphy_0162		-1.63977	0.187901	NC_010622
BPHY_RS00810	DUF1289 domain-containing protein	Bphy_0163		0.154426	0.944921	NC_010622
BPHY_RS00815	YbaK/EbsC family protein	Bphy_0164		0.379091	0.614922	NC_010622
BPHY_RS00820	hydroxymethylglutaryl-CoA lyase	Bphy_0165		0.570003	0.372339	NC_010622
BPHY_RS00825	glyoxylate/hydroxypyruvate reductase A	Bphy_0166		0.00947696	1	NC_010622
BPHY_RS00830	alpha/beta hydrolase	Bphy_0167		-3.39134	0.000295845	NC_010622
BPHY_RS00835	hypothetical protein			-1.36562	0.185356	NC_010622
BPHY_RS00840	sulfate ABC transporter substrate-binding_x000D_ protein	Bphy_0169		-1.36795	0.112588	NC_010622
BPHY_RS00845	biotin synthase	Bphy_0170	bioB	-0.844586	0.199434	NC_010622
BPHY_RS00850	ATP-dependent dethiobiotin synthetase BioD	Bphy_0171	bioD	-0.155963	0.954077	NC_010622
BPHY_RS00855	8-amino-7-oxononanoate synthase	Bphy_0172	bioF	-0.776279	0.309261	NC_010622
BPHY_RS00860	adenosylmethionine--8-amino-7-oxononanoate_x000D_ transaminase	Bphy_0173		-0.638145	0.619985	NC_010622
BPHY_RS00865	hypothetical protein	Bphy_0174		-0.310087	0.743948	NC_010622
BPHY_RS00870	hypothetical protein	Bphy_0175		-1.63753	0.836627	NC_010622
BPHY_RS00875	butyryl-CoA dehydrogenase	Bphy_0176		-0.194281	1	NC_010622
BPHY_RS00880	SDR family oxidoreductase	Bphy_0177		-0.102396	0.919642	NC_010622
BPHY_RS00885	acetyl-CoA C-acyltransferase	Bphy_0178		-0.432403	0.501632	NC_010622
BPHY_RS00890	carbonate dehydratase	Bphy_0179		-0.586457	0.73533	NC_010622
BPHY_RS00895	bifunctional isocitrate dehydrogenase_x000D_ kinase/phosphatase	Bphy_0180		-0.857268	0.38126	NC_010622
BPHY_RS00900	MerR family DNA-binding transcriptional_x000D_ regulator	Bphy_0181		-0.479269	0.567622	NC_010622
BPHY_RS00905	MBL fold metallo-hydrolase	Bphy_0182		1.40864	0.270743	NC_010622
BPHY_RS00910	ABC transporter substrate-binding protein	Bphy_0183		-0.919924	0.169429	NC_010622
BPHY_RS00915	periplasmic-binding protein	Bphy_0184		0.671949	0.667895	NC_010622
BPHY_RS00920	SDR family oxidoreductase	Bphy_0185		0.0231315	0.873211	NC_010622
BPHY_RS00925	thiol:disulfide interchange protein DsbA/DsbL	Bphy_0186		-0.121795	0.826574	NC_010622
BPHY_RS00930	cell division protein	Bphy_0187		-0.219829	0.968146	NC_010622
BPHY_RS00935	arginine--tRNA ligase	Bphy_0188		-0.297484	0.716552	NC_010622
BPHY_RS00940	DUF1840 domain-containing protein	Bphy_0189		0.576053	0.549798	NC_010622
BPHY_RS00945	hypothetical protein			-0.308105	0.766894	NC_010622
BPHY_RS00950	methionine synthase	Bphy_0190		0.765734	0.26691	NC_010622
BPHY_RS00955	5-methyltetrahydrofolate--homocysteine_x000D_ methyltransferase	Bphy_0191		0.153894	0.886584	NC_010622
BPHY_RS00960	DUF3567 domain-containing protein	Bphy_0192		2.23812	0.00489406	NC_010622
BPHY_RS00965	3-oxoadipate enol-lactonase	Bphy_0193	pcaD	-0.284081	0.632052	NC_010622
BPHY_RS00970	DUF3108 domain-containing protein	Bphy_0194		0.402591	0.546733	NC_010622
BPHY_RS00975	IclR family transcriptional regulator	Bphy_0195		-0.0321206	0.980777	NC_010622
BPHY_RS00980	FAA hydrolase family protein	Bphy_0196		0.964384	0.408948	NC_010622
BPHY_RS00985	ABC transporter substrate-binding protein	Bphy_0197		-0.319313	0.684078	NC_010622
BPHY_RS00990	enoyl-CoA hydratase/isomerase family protein	Bphy_0198		-0.754845	0.826439	NC_010622
BPHY_RS00995	hypothetical protein	Bphy_0199		0.468396	0.539002	NC_010622
BPHY_RS01000	ferritin	Bphy_0200		-1.15996	0.0757004	NC_010622
BPHY_RS01005	D-glycero-beta-D-manno-heptose 1-phosphate_x000D_ adenylyltransferase	Bphy_0201	rfaE2	1.26714	0.42962	NC_010622
BPHY_RS01010	hypothetical protein	Bphy_0202		-0.0209352	0.89679	NC_010622
BPHY_RS01015	type III pantothenate kinase	Bphy_0203		1.16287	0.155232	NC_010622
BPHY_RS01020	biotin--[acetyl-CoA-carboxylase] ligase	Bphy_0204		-0.154523	1	NC_010622
BPHY_RS01025	ABC transporter permease	Bphy_0205		0.385555	0.790518	NC_010622
BPHY_RS01030	ATP-binding cassette domain-containing protein	Bphy_0206		-2.44184	0.205013	NC_010622
BPHY_RS01035	MCE family protein	Bphy_0207		-0.336199	0.646335	NC_010622
BPHY_RS01040	ABC transporter	Bphy_0208		1.42963	0.305215	NC_010622
BPHY_RS01045	teicoplanin resistance protein VanZ	Bphy_0209		-0.733463	0.863887	NC_010622
BPHY_RS01050	ferredoxin	Bphy_0210		0.24242	0.747339	NC_010622
BPHY_RS01055	alpha/beta hydrolase	Bphy_0211		-1.25804	0.50185	NC_010622
BPHY_RS01060	D-alanyl-D-alanine carboxypeptidase	Bphy_0212		-0.0514499	0.902831	NC_010622
BPHY_RS01065	DUF493 family protein	Bphy_0213		-0.489277	1	NC_010622
BPHY_RS01070	transcriptional regulator GcvA	Bphy_0214		0.309565	0.675112	NC_010622
BPHY_RS01075	DUF2917 domain-containing protein	Bphy_0215		-2.27	0.202248	NC_010622
BPHY_RS01080	lipoyl(octanoyl) transferase LipB	Bphy_0216		-1.10186	0.112046	NC_010622
BPHY_RS01085	lipoyl synthase	Bphy_0217	lipA	0.733381	0.321334	NC_010622
BPHY_RS01090	Na/Pi cotransporter family protein	Bphy_0218		0.819042	0.479531	NC_010622
BPHY_RS01095	DeoR/GlpR transcriptional regulator	Bphy_0219		0.0141243	0.942411	NC_010622
BPHY_RS01100	glycerophosphodiester phosphodiesterase	Bphy_0220		-1.49579	0.189463	NC_010622
BPHY_RS01105	ABC transporter substrate-binding protein	Bphy_0221		-0.818395	0.429178	NC_010622
BPHY_RS01110	ABC transporter permease subunit	Bphy_0222		-1.45549	0.610294	NC_010622
BPHY_RS01115	ABC transporter permease	Bphy_0223		-1.25945	0.657046	NC_010622
BPHY_RS01120	ABC transporter ATP-binding protein	Bphy_0224		-2.40728	0.0659118	NC_010622
BPHY_RS01125	dicarboxylate/amino acid:cation symporter	Bphy_0225		-1.54219	0.0242362	NC_010622
BPHY_RS01130	sensor histidine kinase	Bphy_0226		-2.02033	0.0521219	NC_010622
BPHY_RS01135	sigma-54-dependent Fis family transcriptional_x000D_ regulator	Bphy_0227		-0.441888	0.631191	NC_010622
BPHY_RS01140	TlpA family protein disulfide reductase	Bphy_0228		-0.0311292	0.880605	NC_010622
BPHY_RS01145	hypothetical protein	Bphy_0229		-0.732273	0.860788	NC_010622
BPHY_RS01150	ATP-binding protein	Bphy_0230		-0.241521	0.944992	NC_010622
BPHY_RS01155	hypothetical protein			-0.505741	0.596997	NC_010622
BPHY_RS01160	hypothetical protein	Bphy_0232		0.462269	0.53269	NC_010622
BPHY_RS01165	hypothetical protein			-2.2225	0.76446	NC_010622
BPHY_RS01170	hypothetical protein	Bphy_0234		-0.228456	0.802891	NC_010622
BPHY_RS01175	hypothetical protein			-0.00493427	0.900318	NC_010622
BPHY_RS01180	hypothetical protein			0.423807	0.75136	NC_010622
BPHY_RS01185	SNF2-like protein	Bphy_0237		-0.472276	0.634343	NC_010622
BPHY_RS01190	DUF2075 domain-containing protein	Bphy_0239		0.728573	0.486057	NC_010622
BPHY_RS01195	DEAD/DEAH box helicase	Bphy_0240		0.22157	0.70674	NC_010622
BPHY_RS01205	site-specific integrase	Bphy_0242		1.24417	0.357929	NC_010622
BPHY_RS01210	hypothetical protein	Bphy_0243		1.99258	0.226546	NC_010622
BPHY_RS01215		Bphy_R0023		NA	1	NC_010622
BPHY_RS01220	DUF4338 domain-containing protein	Bphy_0244		0.783717	0.259556	NC_010622
BPHY_RS01225	hypothetical protein	Bphy_0245		0.78985	0.316686	NC_010622
BPHY_RS01230	DUF853 family protein	Bphy_0246		1.0325	0.13908	NC_010622
BPHY_RS01235	hypothetical protein	Bphy_0247		3.55227	0.00492274	NC_010622
BPHY_RS01240	hypothetical protein	Bphy_0248		5.56956	0.0504267	NC_010622
BPHY_RS01250	hypothetical protein	Bphy_0251		-0.419523	0.765676	NC_010622
BPHY_RS01255	hypothetical protein	Bphy_0253		0.135114	0.89911	NC_010622
BPHY_RS01265	accessory factor UbiK family protein	Bphy_0255		-0.290243	0.931442	NC_010622
BPHY_RS01270	P-II family nitrogen regulator	Bphy_0256		2.26758	0.0453062	NC_010622
BPHY_RS01275	ammonium transporter	Bphy_0257		1.64991	0.0347493	NC_010622
BPHY_RS01280	glutamate--cysteine ligase	Bphy_0258	gshA	0.884608	0.259356	NC_010622
BPHY_RS01285	glutathione synthase	Bphy_0259		-0.196502	0.886728	NC_010622
BPHY_RS01290	PTS mannose transporter subunit IIA	Bphy_0260		-0.408084	0.690055	NC_010622
BPHY_RS01295	HPr family phosphocarrier protein	Bphy_0261		1.59851	0.134812	NC_010622
BPHY_RS01300	phosphoenolpyruvate--protein phosphotransferase	Bphy_0262	ptsP	-0.868901	0.28163	NC_010622
BPHY_RS01305	molybdopterin-synthase adenylyltransferase MoeB	Bphy_0263		2.53663	0.0644592	NC_010622
BPHY_RS01310	S41 family peptidase	Bphy_0264		0.333334	0.568357	NC_010622
BPHY_RS01315	2,3-diphosphoglycerate-dependent_x000D_ phosphoglycerate mutase	Bphy_0266		-0.00225625	0.838293	NC_010622
BPHY_RS01320	rhodanese-like domain-containing protein	Bphy_0267		1.58875	0.0526769	NC_010622
BPHY_RS01325	glutaredoxin 3	Bphy_0268	grxC	5.49915	0.100081	NC_010622
BPHY_RS01330	protein-export chaperone SecB	Bphy_0269		0.546065	0.422052	NC_010622
BPHY_RS01335	NAD(P)-dependent glycerol-3-phosphate_x000D_ dehydrogenase	Bphy_0270		0.493203	0.672608	NC_010622
BPHY_RS01340	O-acetyl-ADP-ribose deacetylase	Bphy_0271		-0.00606472	0.95327	NC_010622
BPHY_RS01345	tRNA_x000D_ (uridine(34)/cytosine(34)/5-_x000D_ carboxymethylaminomethyluridine(34)-2'-O)-_x000D_ methyltransferase TrmL	Bphy_0272	trmL	0.981995	0.439665	NC_010622
BPHY_RS01350	ComF family protein	Bphy_0273		1.49682	0.430133	NC_010622
BPHY_RS01355	methyltransferase domain-containing protein	Bphy_0274		0.000663328	0.849941	NC_010622
BPHY_RS01360	DUF2244 domain-containing protein	Bphy_0275		0.269744	0.671091	NC_010622
BPHY_RS01365	cytochrome c oxidase subunit II	Bphy_0276	coxB	-0.2065	0.796113	NC_010622
BPHY_RS01370	cytochrome c oxidase subunit I	Bphy_0277	ctaD	-0.865084	0.264919	NC_010622
BPHY_RS01375	cytochrome c oxidase assembly protein	Bphy_0279		-0.729219	0.314507	NC_010622
BPHY_RS01380	DUF2970 domain-containing protein	Bphy_0280		-1.5639	0.636295	NC_010622
BPHY_RS01385	cytochrome c oxidase subunit 3	Bphy_0281		0.861718	0.31349	NC_010622
BPHY_RS01390	twin transmembrane helix small protein	Bphy_0282		0.952527	0.32089	NC_010622
BPHY_RS01395	SURF1 family protein	Bphy_0283		0.223727	0.785246	NC_010622
BPHY_RS01400	cytochrome c oxidase subunit I	Bphy_0284		-0.883363	0.584109	NC_010622
BPHY_RS01405	heme A synthase	Bphy_0285		-0.400489	0.551693	NC_010622
BPHY_RS01410	protoheme IX farnesyltransferase	Bphy_0286		0.711462	0.360385	NC_010622
BPHY_RS01415	SCO family protein	Bphy_0287		-0.850465	0.300163	NC_010622
BPHY_RS01420	hypothetical protein	Bphy_0288		-4.05014	0.0638143	NC_010622
BPHY_RS01425	membrane protein	Bphy_0289		-0.155861	0.883079	NC_010622
BPHY_RS01430	MetQ/NlpA family lipoprotein	Bphy_0290		-1.61622	0.0645906	NC_010622
BPHY_RS01435	GNAT family N-acetyltransferase	Bphy_0291		-0.43161	0.683977	NC_010622
BPHY_RS01440	GntR family transcriptional regulator	Bphy_0292		-0.278817	1	NC_010622
BPHY_RS01445	N-acetylglucosamine-6-phosphate deacetylase	Bphy_0293	nagA	-1.858	0.15547	NC_010622
BPHY_RS01450	SIS domain-containing protein	Bphy_0294		-1.07023	0.152118	NC_010622
BPHY_RS01455	phosphoenolpyruvate--protein phosphotransferase	Bphy_0295	ptsP	-0.624533	0.605415	NC_010622
BPHY_RS01460	PTS N-acetylglucosamine transporter subunit_x000D_ IIBC	Bphy_0296		-1.62643	0.0961608	NC_010622
BPHY_RS01470	cytochrome d ubiquinol oxidase subunit II	Bphy_0298	cydB	-2.72873	0.019002	NC_010622
BPHY_RS01475	cytochrome bd oxidase subunit I	Bphy_0299		-0.391326	0.532444	NC_010622
BPHY_RS01480	hypothetical protein	Bphy_0300		-1.83932	0.190684	NC_010622
BPHY_RS01485	RNA polymerase sigma factor RpoH	Bphy_0301	rpoH	1.96729	0.00743336	NC_010622
BPHY_RS01490	acyloxyacyl hydrolase	Bphy_0302		1.47179	0.224479	NC_010622
BPHY_RS01495	nuclear transport factor 2 family protein	Bphy_0303		0.745293	0.690886	NC_010622
BPHY_RS01500	2-isopropylmalate synthase	Bphy_0304	leuA	0.333693	0.599151	NC_010622
BPHY_RS01505	DNA-binding protein YbiB	Bphy_0305		0.315441	0.583472	NC_010622
BPHY_RS01510	FAA hydrolase family protein	Bphy_0306		1.23775	0.165943	NC_010622
BPHY_RS01515	maleylacetoacetate isomerase	Bphy_0307	maiA	-0.637669	0.506935	NC_010622
BPHY_RS01520	signal recognition particle-docking protein_x000D_ FtsY	Bphy_0308		0.0653875	0.970127	NC_010622
BPHY_RS01525	16S rRNA (guanine(966)-N(2))-methyltransferase_x000D_ RsmD	Bphy_0309	rsmD	-0.355075	0.72928	NC_010622
BPHY_RS01530	pantetheine-phosphate adenylyltransferase	Bphy_0310		0.937034	0.375476	NC_010622
BPHY_RS01535	YfhL family 4Fe-4S dicluster ferredoxin	Bphy_0311		-1.15095	0.336618	NC_010622
BPHY_RS01540	histidinol-phosphate transaminase	Bphy_0312		0.318985	0.807802	NC_010622
BPHY_RS01545	aminoacyl-tRNA hydrolase	Bphy_0313		1.35701	0.345934	NC_010622
BPHY_RS01550	50S ribosomal protein L25	Bphy_0314		0.0113348	1	NC_010622
BPHY_RS01555	ribose-phosphate pyrophosphokinase	Bphy_0315		1.8841	0.0271587	NC_010622
BPHY_RS01560		Bphy_R0024		-1.25024	0.815034	NC_010622
BPHY_RS01565	4-(cytidine_x000D_ 5'-diphospho)-2-C-methyl-D-erythritol kinase	Bphy_0316		0.896174	0.220767	NC_010622
BPHY_RS01570	lipoprotein localization protein LolB	Bphy_0317		1.08942	0.326324	NC_010622
BPHY_RS01575	tetratricopeptide repeat protein	Bphy_0318		0.614573	0.387974	NC_010622
BPHY_RS01580	bifunctional DNA-formamidopyrimidine_x000D_ glycosylase/DNA-(apurinic or apyrimidinic site) lyase	Bphy_0319		-0.523419	0.681646	NC_010622
BPHY_RS01585	A/G-specific adenine glycosylase	Bphy_0320	mutY	0.0562811	0.924089	NC_010622
BPHY_RS01590	ATP-dependent protease	Bphy_0321		0.69552	0.319166	NC_010622
BPHY_RS01595	RNase adapter RapZ	Bphy_0322		0.412253	0.551372	NC_010622
BPHY_RS01600	HPr kinase/phosphorylase	Bphy_0323		0.00164105	0.992568	NC_010622
BPHY_RS01605	PTS sugar transporter subunit IIA	Bphy_0324		0.941457	0.277043	NC_010622
BPHY_RS01615	ribosome-associated translation inhibitor RaiA	Bphy_0325	raiA	-0.886578	0.213446	NC_010622
BPHY_RS01620	RNA polymerase factor sigma-54	Bphy_0326		0.241506	0.626653	NC_010622
BPHY_RS01625	LPS export ABC transporter ATP-binding protein	Bphy_0327	lptB	-0.35446	0.781564	NC_010622
BPHY_RS01630	lipopolysaccharide transport periplasmic protein_x000D_ LptA	Bphy_0328	lptA	-0.274972	0.711567	NC_010622
BPHY_RS01635	LPS export ABC transporter periplasmic protein_x000D_ LptC	Bphy_0329	lptC	-0.195109	0.901835	NC_010622
BPHY_RS01640	HAD family hydrolase	Bphy_0330		1.42781	0.377674	NC_010622
BPHY_RS01645	KpsF/GutQ family sugar-phosphate isomerase	Bphy_0331		0.391282	0.637388	NC_010622
BPHY_RS01650	potassium transporter	Bphy_0332		0.443011	0.700468	NC_010622
BPHY_RS01655	adenine phosphoribosyltransferase	Bphy_0333		-0.947397	0.844702	NC_010622
BPHY_RS01660	LysE family translocator	Bphy_0334		-0.628781	0.890362	NC_010622
BPHY_RS01665	DUF4743 domain-containing protein	Bphy_0335		0.0308885	0.94055	NC_010622
BPHY_RS01670	formyltetrahydrofolate deformylase	Bphy_0336	purU	0.891103	0.309038	NC_010622
BPHY_RS01675	PepSY domain-containing protein	Bphy_0337		0.609092	0.560852	NC_010622
BPHY_RS01680	AI-2E family transporter	Bphy_0338		1.48974	0.198322	NC_010622
BPHY_RS01685	excinuclease ABC subunit UvrA	Bphy_0339		-0.604344	0.442587	NC_010622
BPHY_RS01690	MFS transporter	Bphy_0340		-0.365724	0.747313	NC_010622
BPHY_RS01695	single-stranded DNA-binding protein	Bphy_0341		-0.363217	0.995903	NC_010622
BPHY_RS01700	SDR family oxidoreductase	Bphy_0342		0.812908	0.570031	NC_010622
BPHY_RS01705	LysR family transcriptional regulator	Bphy_0343		0.0940179	0.993821	NC_010622
BPHY_RS01710	DUF4239 domain-containing protein	Bphy_0344		-0.819822	0.383606	NC_010622
BPHY_RS01715	HAMP domain-containing protein	Bphy_0345		-1.89214	0.42584	NC_010622
BPHY_RS01720	c-type cytochrome	Bphy_0346		-0.637617	0.438758	NC_010622
BPHY_RS01725	b(o/a)3-type cytochrome-c oxidase subunit 1	Bphy_0347		-1.06126	0.209707	NC_010622
BPHY_RS01730	cytochrome c oxidase subunit II	Bphy_0348		-0.851239	0.674958	NC_010622
BPHY_RS01735	hypothetical protein	Bphy_0349		-0.454584	0.831677	NC_010622
BPHY_RS01740	cytochrome c	Bphy_0350		-0.428076	0.646029	NC_010622
BPHY_RS01745	c-type cytochrome	Bphy_0351		-0.74303	0.444414	NC_010622
BPHY_RS01750	LysR family transcriptional regulator	Bphy_0352		0.830033	0.46327	NC_010622
BPHY_RS01755	MFS transporter	Bphy_0353		1.55419	0.368039	NC_010622
BPHY_RS01760	response regulator transcription factor	Bphy_0354		-0.851911	1	NC_010622
BPHY_RS01765	response regulator transcription factor	Bphy_0355		0.240631	0.916094	NC_010622
BPHY_RS01770	response regulator transcription factor	Bphy_0356		-0.091555	0.987668	NC_010622
BPHY_RS01775	aquaporin Z	Bphy_0357		-0.921906	0.544051	NC_010622
BPHY_RS01780	transporter substrate-binding domain-containing_x000D_ protein	Bphy_0358		-1.14337	0.281772	NC_010622
BPHY_RS01785	CHRD domain-containing protein	Bphy_0359		-0.010988	0.981685	NC_010622
BPHY_RS01790	alpha/beta hydrolase	Bphy_0360		-0.948943	0.581655	NC_010622
BPHY_RS01795	EcsC family protein	Bphy_0361		0.298035	0.845689	NC_010622
BPHY_RS01800	MFS transporter	Bphy_0362		0.510736	0.573669	NC_010622
BPHY_RS01805	MarR family transcriptional regulator	Bphy_0363		2.95783	0.140714	NC_010622
BPHY_RS01810	amino acid deaminase	Bphy_0364		-0.349847	0.588169	NC_010622
BPHY_RS01815	MurR/RpiR family transcriptional regulator	Bphy_0365		-1.40999	0.162273	NC_010622
BPHY_RS01820	D-aminoacylase	Bphy_0366		-0.558666	0.619692	NC_010622
BPHY_RS01825	RidA family protein	Bphy_0367		-0.244839	0.931747	NC_010622
BPHY_RS01830	NADPH-dependent 7-cyano-7-deazaguanine reductase_x000D_ QueF	Bphy_0368		0.215858	0.757432	NC_010622
BPHY_RS01835	5'-nucleotidase	Bphy_0369		0.378265	0.608887	NC_010622
BPHY_RS01840	threonine ammonia-lyase, biosynthetic	Bphy_0370	ilvA	0.393505	0.634483	NC_010622
BPHY_RS01845	DUF3683 domain-containing protein	Bphy_0371		0.610693	0.37814	NC_010622
BPHY_RS01850	HIT family protein	Bphy_0372		0.383604	0.678621	NC_010622
BPHY_RS01855	DUF971 domain-containing protein	Bphy_0373		0.446741	0.473242	NC_010622
BPHY_RS01860	bifunctional demethylmenaquinone_x000D_ methyltransferase/2-methoxy-6-polyprenyl-1,4-benzoquinol_x000D_ methylase UbiE	Bphy_0374		0.30463	0.685787	NC_010622
BPHY_RS01865	Tim44 domain-containing protein	Bphy_0375		0.93364	0.20972	NC_010622
BPHY_RS01870	sterol-binding protein	Bphy_0376		-0.0280059	1	NC_010622
BPHY_RS01875	ubiquinone biosynthesis regulatory protein_x000D_ kinase UbiB	Bphy_0377		-0.418125	0.521233	NC_010622
BPHY_RS01880	methyltransferase domain-containing protein	Bphy_0378		-1.65454	0.445024	NC_010622
BPHY_RS01885	FmdB family transcriptional regulator	Bphy_0379		0.116221	0.865189	NC_010622
BPHY_RS01890	DUF502 domain-containing protein	Bphy_0380		-0.240679	0.952135	NC_010622
BPHY_RS01895	aspartate--tRNA ligase	Bphy_0381		0.679117	0.393661	NC_010622
BPHY_RS01900	dihydroneopterin triphosphate diphosphatase	Bphy_0382		0.033619	0.846408	NC_010622
BPHY_RS01905	cardiolipin synthase ClsB	Bphy_0383		-1.12016	0.226375	NC_010622
BPHY_RS01910	TetR/AcrR family transcriptional regulator	Bphy_0384		1.76207	0.0665467	NC_010622
BPHY_RS01915	acyl-CoA dehydrogenase	Bphy_0385		1.1468	0.125721	NC_010622
BPHY_RS01920	3-hydroxyacyl-CoA dehydrogenase/enoyl-CoA_x000D_ hydratase family protein	Bphy_0386		1.46138	0.0612819	NC_010622
BPHY_RS01925	acetyl-CoA C-acyltransferase	Bphy_0387		0.518674	0.668911	NC_010622
BPHY_RS01930	enoyl-CoA hydratase	Bphy_0388		-0.585208	0.59333	NC_010622
BPHY_RS01935	formate dehydrogenase accessory_x000D_ sulfurtransferase FdhD	Bphy_0389		0.793358	0.452193	NC_010622
BPHY_RS01940	hypothetical protein	Bphy_0390		-0.916954	0.611184	NC_010622
BPHY_RS01945	EAL domain-containing protein	Bphy_0391		-0.128516	0.951927	NC_010622
BPHY_RS01950	acyl-CoA thioesterase	Bphy_0392		4.10446	0.0472935	NC_010622
BPHY_RS01955	hypothetical protein			-2.3565	0.0361637	NC_010622
BPHY_RS01960	ABC transporter ATP-binding protein/permease	Bphy_0393		-0.202941	0.846941	NC_010622
BPHY_RS01965	nucleotidyltransferase family protein	Bphy_0394		-0.338832	0.951353	NC_010622
BPHY_RS01970	aminoglycoside phosphotransferase	Bphy_0395		0.390653	0.57131	NC_010622
BPHY_RS01975	LPS-assembly protein LptD	Bphy_0396		-0.097303	1	NC_010622
BPHY_RS01980	molecular chaperone SurA	Bphy_0397		-0.227689	0.748766	NC_010622
BPHY_RS01985	4-hydroxythreonine-4-phosphate dehydrogenase_x000D_ PdxA	Bphy_0398		0.70198	0.550671	NC_010622
BPHY_RS01990	16S rRNA_x000D_ (adenine(1518)-N(6)/adenine(1519)-N(6))-_x000D_ dimethyltransferase RsmA	Bphy_0399		-1.2561	0.337166	NC_010622
BPHY_RS01995	porin	Bphy_0400		0.795868	0.484382	NC_010622
BPHY_RS02000	lactoylglutathione lyase	Bphy_0401	gloA	0.255154	0.79718	NC_010622
BPHY_RS02005	M48 family peptidase	Bphy_0402		-0.341528	0.599362	NC_010622
BPHY_RS02010	1-acyl-sn-glycerol-3-phosphate acyltransferase	Bphy_0403		0.591639	0.651582	NC_010622
BPHY_RS02015	D-glycero-beta-D-manno-heptose 1,7-bisphosphate_x000D_ 7-phosphatase	Bphy_0404		0.709415	0.508983	NC_010622
BPHY_RS02020	glycine--tRNA ligase subunit beta	Bphy_0405		0.58728	0.508644	NC_010622
BPHY_RS02025	glycine--tRNA ligase subunit alpha	Bphy_0406	glyQ	-0.121284	1	NC_010622
BPHY_RS02030	apolipoprotein N-acyltransferase	Bphy_0407		0.512313	0.593894	NC_010622
BPHY_RS02035	HlyC/CorC family transporter	Bphy_0408		0.964484	0.179394	NC_010622
BPHY_RS02040	calcium transporter ChaC	Bphy_0409		2.4277	0.0450969	NC_010622
BPHY_RS02045	rRNA maturation RNase YbeY	Bphy_0410		1.28811	0.242074	NC_010622
BPHY_RS02050	PhoH family protein	Bphy_0411		0.645995	0.391315	NC_010622
BPHY_RS02055	tRNA (N6-isopentenyl_x000D_ adenosine(37)-C2)-methylthiotransferase MiaB	Bphy_0412		0.790826	0.245653	NC_010622
BPHY_RS02060	LysR family transcriptional regulator	Bphy_0413		1.096	0.291644	NC_010622
BPHY_RS02065	extradiol dioxygenase	Bphy_0414		-0.948596	0.768531	NC_010622
BPHY_RS02070	MFS transporter	Bphy_0415		-0.436282	0.643786	NC_010622
BPHY_RS02075	XRE family transcriptional regulator	Bphy_0416		-3.29498	3.53574e-06	NC_010622
BPHY_RS02080	3,4-dihydroxy-2-butanone-4-phosphate synthase	Bphy_0417	ribB	-0.664167	0.465285	NC_010622
BPHY_RS02085	HAD family hydrolase	Bphy_0418		-2.88055	7.84723e-05	NC_010622
BPHY_RS02090	glycerol kinase GlpK	Bphy_0419	glpK	-0.867761	0.328536	NC_010622
BPHY_RS02095	glycerol-3-phosphate dehydrogenase	Bphy_0420		1.0573	0.164407	NC_010622
BPHY_RS02100	hypothetical protein	Bphy_0421		-0.96352	0.645621	NC_010622
BPHY_RS02105	hypothetical protein	Bphy_0422		0.896426	0.270344	NC_010622
BPHY_RS02110	DeoR/GlpR transcriptional regulator	Bphy_0423		-0.744569	0.420168	NC_010622
BPHY_RS02115	ferritin-like domain-containing protein	Bphy_0424		0.24892	0.613651	NC_010622
BPHY_RS02120	hypothetical protein	Bphy_0425		-1.732	0.343147	NC_010622
BPHY_RS02125	DEAD/DEAH box helicase	Bphy_0426		0.287741	0.68094	NC_010622
BPHY_RS02130	hemolysin III family protein	Bphy_0427		-0.164224	1	NC_010622
BPHY_RS02135	c-type cytochrome	Bphy_0428		-0.251127	0.751132	NC_010622
BPHY_RS02140	c-type cytochrome	Bphy_0429		0.186277	0.88531	NC_010622
BPHY_RS02145	copper homeostasis periplasmic binding protein_x000D_ CopC			-2.0788	0.0644367	NC_010622
BPHY_RS02150	copper resistance protein CopD	Bphy_0431		-2.21216	0.110358	NC_010622
BPHY_RS02155	hypothetical protein	Bphy_0432		-3.48369	0.0515704	NC_010622
BPHY_RS02160	hypothetical protein			-3.24483	0.655847	NC_010622
BPHY_RS02165	galactonate dehydratase	Bphy_0433		1.37049	0.0900238	NC_010622
BPHY_RS02170	FadR family transcriptional regulator	Bphy_0434		0.527752	0.73993	NC_010622
BPHY_RS02180	EmrB/QacA family drug resistance transporter			-1.40925	0.578063	NC_010622
BPHY_RS02185	MarR family transcriptional regulator	Bphy_0436		-2.55289	0.527384	NC_010622
BPHY_RS02190		Bphy_R0025		-2.68763	0.816227	NC_010622
BPHY_RS02195	MFS transporter	Bphy_0437		-1.1229	0.120415	NC_010622
BPHY_RS02200	sensor histidine kinase	Bphy_0438		0.116194	0.814095	NC_010622
BPHY_RS02205	response regulator transcription factor	Bphy_0439		0.544556	0.428889	NC_010622
BPHY_RS02210	recombinase RecA	Bphy_0440	recA	0.630278	0.3711	NC_010622
BPHY_RS02215	recombination regulator RecX	Bphy_0441		-1.00998	0.23996	NC_010622
BPHY_RS02220	DUF2889 domain-containing protein	Bphy_0442		0.0964852	0.80027	NC_010622
BPHY_RS02225	ADP-forming succinate--CoA ligase subunit beta	Bphy_0443		0.212276	0.72783	NC_010622
BPHY_RS02230	succinate--CoA ligase subunit alpha	Bphy_0444		1.57678	0.158639	NC_010622
BPHY_RS02235	TerC family protein	Bphy_0445		-1.91708	0.308361	NC_010622
BPHY_RS02240	pilin	Bphy_0446		NA	0.0861907	NC_010622
BPHY_RS02245	group II intron reverse transcriptase/maturase	Bphy_0447	ltrA	-0.374664	0.645079	NC_010622
BPHY_RS02250	polymerase	Bphy_0448		0.149665	0.759381	NC_010622
BPHY_RS02255	cyclic pyranopterin monophosphate synthase MoaC	Bphy_0449	moaC	1.62383	0.398906	NC_010622
BPHY_RS02260	M48 family peptidase	Bphy_0450		-0.462685	0.748266	NC_010622
BPHY_RS02265	DUF2946 family protein	Bphy_0451		-0.917178	0.402386	NC_010622
BPHY_RS02270	hydrolase	Bphy_0452		0.0019607	0.99394	NC_010622
BPHY_RS02275	hypothetical protein	Bphy_0453		0.0809523	0.953199	NC_010622
BPHY_RS02280	lipopolysaccharide heptosyltransferase II	Bphy_0454	waaF	0.917202	0.339947	NC_010622
BPHY_RS02285	zinc-finger domain-containing protein	Bphy_0455		-0.992066	0.645782	NC_010622
BPHY_RS02290	branched-chain amino acid transaminase	Bphy_0456		-0.150281	0.790709	NC_010622
BPHY_RS02295	branched-chain amino acid ABC transporter_x000D_ permease	Bphy_0457		-1.1817	0.634903	NC_010622
BPHY_RS02300	AzlD domain-containing protein	Bphy_0458		2.11277	0.302784	NC_010622
BPHY_RS02305	phosphoglycerate kinase	Bphy_0459	pgk	-0.00791157	0.943187	NC_010622
BPHY_RS02310	pyruvate kinase	Bphy_0460	pyk	-0.334671	0.788528	NC_010622
BPHY_RS02315	fructose-bisphosphate aldolase class II	Bphy_0461		0.0644843	0.858253	NC_010622
BPHY_RS02320	phosphoribosylaminoimidazolesuccinocarboxamide_x000D_ synthase	Bphy_0462		0.0301716	0.820509	NC_010622
BPHY_RS02325	5-(carboxyamino)imidazole ribonucleotide mutase	Bphy_0463	purE	0.486726	0.703937	NC_010622
BPHY_RS02330	5-(carboxyamino)imidazole ribonucleotide_x000D_ synthase	Bphy_0464		-0.0507441	0.909821	NC_010622
BPHY_RS02335	threonylcarbamoyl-AMP synthase	Bphy_0465		0.191523	0.92103	NC_010622
BPHY_RS02340	acylhydrolase	Bphy_0466		0.53814	0.445202	NC_010622
BPHY_RS02345	C-5 sterol desaturase	Bphy_0467		-0.121474	0.881429	NC_010622
BPHY_RS02350	D-alanyl-D-alanine_x000D_ carboxypeptidase/D-alanyl-D-alanine-endopeptidase	Bphy_0468	dacB	-0.83061	0.374608	NC_010622
BPHY_RS02355	response regulator	Bphy_0469		1.29335	0.475839	NC_010622
BPHY_RS02360	two-component sensor histidine kinase	Bphy_0470		-0.115306	0.836963	NC_010622
BPHY_RS02365	DegQ family serine endoprotease	Bphy_0471		2.53896	0.000877434	NC_010622
BPHY_RS02370	hypothetical protein	Bphy_0472		-3.6608	0.00183365	NC_010622
BPHY_RS02375	DUF427 domain-containing protein	Bphy_0473		0.403439	0.620922	NC_010622
BPHY_RS02380	carbon monoxide dehydrogenase subunit G	Bphy_0474		0.0742676	0.873908	NC_010622
BPHY_RS02385	helix-turn-helix domain-containing protein	Bphy_0475		0.930556	0.575191	NC_010622
BPHY_RS02390	cysteine hydrolase	Bphy_0476		0.491973	0.625731	NC_010622
BPHY_RS02395	TetR family transcriptional regulator	Bphy_0477		4.17224	4.36215e-06	NC_010622
BPHY_RS02400	efflux RND transporter periplasmic adaptor_x000D_ subunit	Bphy_0478		1.58776	0.0721961	NC_010622
BPHY_RS02405	efflux RND transporter permease subunit	Bphy_0479		1.46408	0.239907	NC_010622
BPHY_RS02410	efflux transporter outer membrane subunit	Bphy_0480		1.26447	0.152555	NC_010622
BPHY_RS02415	purine permease	Bphy_0481		0.631659	0.513086	NC_010622
BPHY_RS02420	carbohydrate kinase	Bphy_0482		-2.02536	0.318608	NC_010622
BPHY_RS02425	S-(hydroxymethyl)glutathione dehydrogenase/class_x000D_ III alcohol dehydrogenase	Bphy_0483		0.324022	0.715122	NC_010622
BPHY_RS02430	S-formylglutathione hydrolase	Bphy_0484	fghA	0.408638	0.715757	NC_010622
BPHY_RS02435	metal ABC transporter permease	Bphy_0485		-2.06677	0.500444	NC_010622
BPHY_RS02440	ATP-binding cassette domain-containing protein	Bphy_0486		0.846997	0.558495	NC_010622
BPHY_RS02445	cation ABC transporter substrate-binding_x000D_ protein	Bphy_0487		1.21025	0.143153	NC_010622
BPHY_RS02450	transcriptional repressor	Bphy_0488		1.15893	0.255758	NC_010622
BPHY_RS02455	L-iditol 2-dehydrogenase	Bphy_0489		-0.450188	0.616967	NC_010622
BPHY_RS02460	sugar ABC transporter substrate-binding protein	Bphy_0490		-0.758007	0.31512	NC_010622
BPHY_RS02465	sugar ABC transporter permease	Bphy_0491		-0.824485	0.285831	NC_010622
BPHY_RS02470	carbohydrate ABC transporter permease	Bphy_0492		-0.177131	0.9811	NC_010622
BPHY_RS02475	HAD family hydrolase	Bphy_0493		-0.79981	0.391697	NC_010622
BPHY_RS02480	sn-glycerol-3-phosphate ABC transporter_x000D_ ATP-binding protein UgpC	Bphy_0494		0.189721	0.712199	NC_010622
BPHY_RS02485	tetratricopeptide repeat protein	Bphy_0495		-0.958978	0.817862	NC_010622
BPHY_RS02490	sugar-binding transcriptional regulator	Bphy_0496		-0.0902342	0.878393	NC_010622
BPHY_RS02495	xylulokinase	Bphy_0497	xylB	-0.226914	1	NC_010622
BPHY_RS02500	mannitol dehydrogenase family protein	Bphy_0498		-1.07024	0.336196	NC_010622
BPHY_RS02505	hypothetical protein			-0.0645907	0.931566	NC_010622
BPHY_RS02510	AraC family transcriptional regulator	Bphy_0499		-0.721036	0.349313	NC_010622
BPHY_RS02515	LacI family transcriptional regulator	Bphy_0500		-1.05503	0.366695	NC_010622
BPHY_RS02520	sugar ABC transporter ATP-binding protein	Bphy_0501		-2.19989	0.0154454	NC_010622
BPHY_RS02525	ABC transporter permease	Bphy_0502		-2.94385	0.17142	NC_010622
BPHY_RS02530	erythritol/L-threitol dehydrogenase	Bphy_0503		-0.0748492	0.99051	NC_010622
BPHY_RS02535	hypothetical protein	Bphy_0504		-1.24872	0.275968	NC_010622
BPHY_RS02540	SDR family oxidoreductase	Bphy_0505		-0.317244	0.837151	NC_010622
BPHY_RS02545	tryptophan 2,3-dioxygenase	Bphy_0506	kynA	-0.627031	0.525849	NC_010622
BPHY_RS02550	kynureninase	Bphy_0507	kynU	-1.00273	0.312596	NC_010622
BPHY_RS02555	arylformamidase	Bphy_0508	kynB	-2.10103	0.15486	NC_010622
BPHY_RS02560	Lrp/AsnC family transcriptional regulator	Bphy_0509		0.630527	0.665292	NC_010622
BPHY_RS02565	flavin reductase	Bphy_0510		1.39183	0.154048	NC_010622
BPHY_RS02570	peptide-methionine (S)-S-oxide reductase	Bphy_0511	msrA	-0.269346	0.741947	NC_010622
BPHY_RS02575	DUF72 domain-containing protein	Bphy_0512		-0.196742	0.893669	NC_010622
BPHY_RS02580	class I SAM-dependent methyltransferase	Bphy_0513		-0.638282	0.442351	NC_010622
BPHY_RS02585	pyridoxamine 5'-phosphate oxidase	Bphy_0514	pdxH	-0.716461	0.307952	NC_010622
BPHY_RS02590	tRNA cyclic N6-threonylcarbamoyladenosine(37)_x000D_ synthase TcdA	Bphy_0515		1.66199	0.0854267	NC_010622
BPHY_RS02595	thioredoxin	Bphy_0516	trxA	1.13412	0.0951194	NC_010622
BPHY_RS02600	pirin family protein	Bphy_0517		-1.72178	0.170707	NC_010622
BPHY_RS02605	O-acetylserine/cysteine exporter	Bphy_0518		0.998547	0.314791	NC_010622
BPHY_RS02610	N-acetylmuramoyl-L-alanine amidase	Bphy_0519		-1.50838	0.308903	NC_010622
BPHY_RS02615	bifunctional tRNA_x000D_ (adenosine(37)-N6)-threonylcarbamoyltransferase complex_x000D_ ATPase subunit type 1 TsaE/phosphotransferase	Bphy_0520		1.31119	0.399278	NC_010622
BPHY_RS02620	tRNA epoxyqueuosine(34) reductase QueG	Bphy_0521	queG	0.460144	0.567774	NC_010622
BPHY_RS02625	methylated-DNA--[protein]-cysteine_x000D_ S-methyltransferase	Bphy_0522		-0.419506	1	NC_010622
BPHY_RS02630	site-specific tyrosine recombinase XerD	Bphy_0523	xerD	-0.260359	0.743009	NC_010622
BPHY_RS02635	AMP-binding protein	Bphy_0524		0.218983	0.80866	NC_010622
BPHY_RS02640	Cys-tRNA(Pro) deacylase	Bphy_0525		-0.285255	1	NC_010622
BPHY_RS02645	glycerol-3-phosphate 1-O-acyltransferase PlsY	Bphy_0526		-0.141472	0.945008	NC_010622
BPHY_RS02650	YajQ family cyclic di-GMP-binding protein	Bphy_0527		0.17764	1	NC_010622
BPHY_RS02655	UDP-N-acetylenolpyruvoylglucosamine reductase	Bphy_0528		0.23508	0.800708	NC_010622
BPHY_RS02660	ornithine carbamoyltransferase	Bphy_0529	argF	0.552817	0.421364	NC_010622
BPHY_RS02665	DUF3579 domain-containing protein	Bphy_0530		1.58116	0.588181	NC_010622
BPHY_RS02670	30S ribosomal protein S20	Bphy_0531		0.724919	0.379501	NC_010622
BPHY_RS02675	murein biosynthesis integral membrane protein_x000D_ MurJ	Bphy_0532	mviN	-0.475194	0.621949	NC_010622
BPHY_RS02680	tetratricopeptide repeat protein	Bphy_0533		0.0820102	0.783416	NC_010622
BPHY_RS02685	3-hydroxyacyl-CoA dehydrogenase	Bphy_0534		-0.356196	0.715947	NC_010622
BPHY_RS02690	adenylate kinase	Bphy_0535		0.997987	0.163173	NC_010622
BPHY_RS02695	3-deoxy-manno-octulosonate cytidylyltransferase	Bphy_0536		0.854577	0.493807	NC_010622
BPHY_RS02700	Trm112 family protein	Bphy_0537		3.11615	0.293537	NC_010622
BPHY_RS02705	tetraacyldisaccharide 4'-kinase	Bphy_0538		-0.242397	1	NC_010622
BPHY_RS02710	exodeoxyribonuclease VII large subunit	Bphy_0539		0.211093	0.795064	NC_010622
BPHY_RS02715	superoxide dismutase	Bphy_0540		-0.546513	0.416304	NC_010622
BPHY_RS02720	NYN domain-containing protein	Bphy_0541		-0.147112	1	NC_010622
BPHY_RS02725	isochorismatase family protein	Bphy_0542		2.15393	0.0492958	NC_010622
BPHY_RS02730	TetR/AcrR family transcriptional regulator	Bphy_0543		-1.7989	0.719676	NC_010622
BPHY_RS02735	ATP-dependent Clp endopeptidase proteolytic_x000D_ subunit ClpP	Bphy_0544	clpP	-0.88786	0.195779	NC_010622
BPHY_RS02740	sigma-70 family RNA polymerase sigma factor	Bphy_0545		-0.310047	0.723743	NC_010622
BPHY_RS02745	EAL domain-containing protein	Bphy_0546		0.157204	0.877222	NC_010622
BPHY_RS02750	DHA2 family efflux MFS transporter permease_x000D_ subunit	Bphy_0547		-1.01365	0.494274	NC_010622
BPHY_RS02755	PLP-dependent aminotransferase family protein	Bphy_0548		1.45151	0.171993	NC_010622
BPHY_RS02760	DUF2917 domain-containing protein	Bphy_0549		1.47428	0.524546	NC_010622
BPHY_RS02765	helix-turn-helix domain-containing protein	Bphy_0550		1.23058	0.254198	NC_010622
BPHY_RS02770	carnitine dehydratase	Bphy_0551		2.15194	0.0819651	NC_010622
BPHY_RS02775	GntR family transcriptional regulator	Bphy_0552		-2.08006	0.242971	NC_010622
BPHY_RS02780	aldo/keto reductase	Bphy_0553		-0.0666318	0.855556	NC_010622
BPHY_RS02785	ABC transporter ATP-binding protein	Bphy_0555		1.15466	0.539257	NC_010622
BPHY_RS02790	ABC transporter permease	Bphy_0556		-1.81182	0.217199	NC_010622
BPHY_RS02795	ABC transporter permease	Bphy_0557		-1.91326	0.202153	NC_010622
BPHY_RS02800	ABC transporter substrate-binding protein	Bphy_0558		0.301875	0.753964	NC_010622
BPHY_RS02805	HoxN/HupN/NixA family nickel/cobalt transporter	Bphy_0559		-0.506945	0.718109	NC_010622
BPHY_RS02810	cupin domain-containing protein	Bphy_0560		0.0189206	1	NC_010622
BPHY_RS02815	elongation factor G	Bphy_0561	fusA	0.487811	0.506451	NC_010622
BPHY_RS02820	DUF192 domain-containing protein	Bphy_0562		-0.891973	0.257809	NC_010622
BPHY_RS02825	hypothetical protein			-0.0479244	0.872629	NC_010622
BPHY_RS02830	pseudouridine synthase	Bphy_0564		0.315302	0.836424	NC_010622
BPHY_RS02835	NADP-dependent isocitrate dehydrogenase	Bphy_0565		-1.30231	0.0813663	NC_010622
BPHY_RS02840	hypothetical protein			-1.75201	0.28857	NC_010622
BPHY_RS02845	cold shock domain-containing protein CspD	Bphy_0567	cspD	-2.44348	0.0603226	NC_010622
BPHY_RS02850	ATP-dependent Clp protease adapter ClpS	Bphy_0568		1.27098	0.389246	NC_010622
BPHY_RS02855	ATP-dependent Clp protease ATP-binding subunit_x000D_ ClpA	Bphy_0569	clpA	0.743589	0.270139	NC_010622
BPHY_RS02860	dUTP diphosphatase	Bphy_0570		-1.19732	0.598675	NC_010622
BPHY_RS02865	LLM class flavin-dependent oxidoreductase	Bphy_0571		0.69696	0.638321	NC_010622
BPHY_RS02870	bifunctional phosphopantothenoylcysteine_x000D_ decarboxylase/phosphopantothenate--cysteine ligase CoaBC	Bphy_0572	coaBC	0.0111624	0.967276	NC_010622
BPHY_RS02875	lipoprotein signal peptidase	Bphy_0573		0.28756	0.642549	NC_010622
BPHY_RS02880	isoleucine--tRNA ligase	Bphy_0574		0.524679	0.450403	NC_010622
BPHY_RS02885	bifunctional riboflavin kinase/FAD synthetase	Bphy_0575	ribF	0.381913	0.599583	NC_010622
BPHY_RS02890	phosphoribosylglycinamide formyltransferase	Bphy_0576		-0.0554817	0.994284	NC_010622
BPHY_RS02895	RsmB/NOP family class I SAM-dependent RNA_x000D_ methyltransferase	Bphy_0577		-0.65686	0.556795	NC_010622
BPHY_RS02900	mechanosensitive ion channel	Bphy_0578		-0.0766263	0.985991	NC_010622
BPHY_RS02905	aminotransferase	Bphy_0579		-0.0920031	0.863641	NC_010622
BPHY_RS02910	quinolinate synthase NadA	Bphy_0580		0.81008	0.288036	NC_010622
BPHY_RS02915	carboxylating nicotinate-nucleotide_x000D_ diphosphorylase	Bphy_0581		0.623088	0.651968	NC_010622
BPHY_RS02920	L-aspartate oxidase	Bphy_0582		0.550581	0.474266	NC_010622
BPHY_RS02925	50S ribosomal protein L33	Bphy_0583	rpmG	-0.420351	1	NC_010622
BPHY_RS02930	50S ribosomal protein L28	Bphy_0584		1.55363	0.102548	NC_010622
BPHY_RS02935	JAB domain-containing protein	Bphy_0585		-1.05666	0.661981	NC_010622
BPHY_RS02940	peptidylprolyl isomerase	Bphy_0586		0.215102	0.691383	NC_010622
BPHY_RS02945	4-hydroxy-3-methylbut-2-enyl diphosphate_x000D_ reductase	Bphy_0587		1.2153	0.125863	NC_010622
BPHY_RS02950	branched-chain amino acid ABC transporter_x000D_ substrate-binding protein	Bphy_0588		-1.07153	0.246846	NC_010622
BPHY_RS02955	branched-chain amino acid ABC transporter_x000D_ permease	Bphy_0589		1.49691	0.343406	NC_010622
BPHY_RS02960	ABC transporter ATP-binding protein	Bphy_0590		0.0481475	0.918685	NC_010622
BPHY_RS02965	ABC transporter ATP-binding protein	Bphy_0591		-0.4243	0.75585	NC_010622
BPHY_RS02970	ABC transporter ATP-binding protein	Bphy_0592		-1.02544	0.265848	NC_010622
BPHY_RS02975	GNAT family acetyltransferase	Bphy_0593		1.50916	0.143159	NC_010622
BPHY_RS02980	acetylornithine transaminase	Bphy_0594		-0.0404068	0.925906	NC_010622
BPHY_RS02985	CDP-6-deoxy-delta-3,4-glucoseen reductase	Bphy_0596		0.191157	0.781615	NC_010622
BPHY_RS02990	NAD-dependent dehydratase	Bphy_0597		-0.195836	0.89947	NC_010622
BPHY_RS02995	hypothetical protein	Bphy_0598		0.730804	0.727645	NC_010622
BPHY_RS03000	16S rRNA pseudouridine(516) synthase	Bphy_0599		0.0958412	0.985491	NC_010622
BPHY_RS03005	alpha/beta hydrolase	Bphy_0600		-0.520364	0.832927	NC_010622
BPHY_RS03010	amino acid permease	Bphy_0601		-0.219894	0.803613	NC_010622
BPHY_RS03015		Bphy_R0026		-0.0691526	0.906175	NC_010622
BPHY_RS03020	oxygen-independent coproporphyrinogen III_x000D_ oxidase	Bphy_0602	hemN	-3.55305	0.000105579	NC_010622
BPHY_RS03025	YkgJ family cysteine cluster protein	Bphy_0603		-0.606202	0.588849	NC_010622
BPHY_RS03030	DUF1439 domain-containing protein	Bphy_0604		-1.67104	0.174572	NC_010622
BPHY_RS03035	undecaprenyl-diphosphate phosphatase	Bphy_0605		-0.281821	0.811624	NC_010622
BPHY_RS03040	tRNA (guanosine(46)-N7)-methyltransferase TrmB	Bphy_0606		0.244611	0.801959	NC_010622
BPHY_RS03045		Bphy_R0027		1.2556	0.786555	NC_010622
BPHY_RS03050	YggT family protein	Bphy_0607		0.0624246	0.948882	NC_010622
BPHY_RS03055	EthD family reductase	Bphy_0608		0.247889	0.67621	NC_010622
BPHY_RS03060	NADP oxidoreductase			1.05913	0.531338	NC_010622
BPHY_RS03065	hypothetical protein	Bphy_0612		1.83081	0.021275	NC_010622
BPHY_RS03070	lysine transporter LysE	Bphy_0613		1.98058	0.141283	NC_010622
BPHY_RS03075	UbiD family decarboxylase	Bphy_0614		0.804367	0.356934	NC_010622
BPHY_RS03080	hypothetical protein	Bphy_0615		0.355547	0.674643	NC_010622
BPHY_RS03085	pyridoxal phosphate-dependent aminotransferase	Bphy_0616		-0.740104	0.794997	NC_010622
BPHY_RS03090	transcription antitermination factor NusB	Bphy_0617		-0.442398	0.932178	NC_010622
BPHY_RS03095	6,7-dimethyl-8-ribityllumazine synthase	Bphy_0618		0.0563331	0.852009	NC_010622
BPHY_RS03100	bifunctional_x000D_ 3,4-dihydroxy-2-butanone-4-phosphate synthase/GTP_x000D_ cyclohydrolase II	Bphy_0619	ribB	0.392154	0.537818	NC_010622
BPHY_RS03105	riboflavin synthase	Bphy_0620		-0.854422	0.74914	NC_010622
BPHY_RS03110	bifunctional_x000D_ diaminohydroxyphosphoribosylaminopyrimidine_x000D_ deaminase/5-amino-6-(5-phosphoribosylamino)uracil_x000D_ reductase RibD	Bphy_0621	ribD	0.180029	0.758659	NC_010622
BPHY_RS03115	glutamate-1-semialdehyde 2,1-aminomutase	Bphy_0622	hemL	-0.219718	1	NC_010622
BPHY_RS03120	hypothetical protein	Bphy_0623		0.476977	0.603955	NC_010622
BPHY_RS03125	Bcr/CflA family multidrug efflux MFS_x000D_ transporter	Bphy_0624		-1.01996	0.170546	NC_010622
BPHY_RS03130	bifunctional transcriptional_x000D_ regulator/glucokinase	Bphy_0625		-0.322299	0.681434	NC_010622
BPHY_RS03135	6-phosphogluconolactonase	Bphy_0626	pgl	-0.19532	0.892003	NC_010622
BPHY_RS03140	glucose-6-phosphate dehydrogenase	Bphy_0627	zwf	1.17754	0.155511	NC_010622
BPHY_RS03145	carbohydrate ABC transporter substrate-binding_x000D_ protein	Bphy_0628		-0.310759	0.77591	NC_010622
BPHY_RS03150	sugar ABC transporter permease	Bphy_0629		0.773888	0.481894	NC_010622
BPHY_RS03155	carbohydrate ABC transporter permease	Bphy_0630		-0.404931	0.797515	NC_010622
BPHY_RS03160	sn-glycerol-3-phosphate ABC transporter_x000D_ ATP-binding protein UgpC	Bphy_0631		0.0728341	0.911725	NC_010622
BPHY_RS03165	trimeric intracellular cation channel family_x000D_ protein	Bphy_0632		0.634278	0.44979	NC_010622
BPHY_RS03170	Smr protein/MutS2	Bphy_0633		-0.742235	0.823816	NC_010622
BPHY_RS03175	thioredoxin-disulfide reductase	Bphy_0634	trxB	1.17452	0.101258	NC_010622
BPHY_RS03180	DNA translocase FtsK	Bphy_0635		0.344512	0.632324	NC_010622
BPHY_RS03185	outer membrane lipoprotein chaperone LolA	Bphy_0636		-1.21794	0.440036	NC_010622
BPHY_RS03190	LysR family transcriptional regulator	Bphy_0637		-0.837727	0.730122	NC_010622
BPHY_RS03195	agmatinase	Bphy_0638	speB	-0.899907	0.753885	NC_010622
BPHY_RS03200	tetratricopeptide repeat protein	Bphy_0639		-1.54169	0.329986	NC_010622
BPHY_RS03205	putative hydroxymethylpyrimidine transporter_x000D_ CytX	Bphy_0640		-1.31122	0.621837	NC_010622
BPHY_RS03210	replication-associated recombination protein A	Bphy_0641		0.439519	0.626981	NC_010622
BPHY_RS03215	serine--tRNA ligase	Bphy_0642		0.384431	0.558972	NC_010622
BPHY_RS03220		Bphy_R0028		Inf	0.194349	NC_010622
BPHY_RS03225	PAS domain S-box protein	Bphy_0644		-0.949091	0.530621	NC_010622
BPHY_RS03230	response regulator transcription factor	Bphy_0645		0.0163823	0.856402	NC_010622
BPHY_RS03235	response regulator	Bphy_0646		-1.06631	0.174219	NC_010622
BPHY_RS03240	efflux RND transporter periplasmic adaptor_x000D_ subunit	Bphy_0647		-1.88666	0.0953225	NC_010622
BPHY_RS03245	multidrug efflux RND transporter permease_x000D_ subunit	Bphy_0648		-0.393611	0.973533	NC_010622
BPHY_RS03250	efflux transporter outer membrane subunit	Bphy_0649		-2.39434	0.000683169	NC_010622
BPHY_RS03255	paraquat-inducible protein A	Bphy_0650		-0.167335	0.753748	NC_010622
BPHY_RS03260	MCE family protein	Bphy_0651		-1.27432	0.0779466	NC_010622
BPHY_RS03265	membrane integrity-associated transporter_x000D_ subunit PqiC	Bphy_0652		-0.178908	0.887972	NC_010622
BPHY_RS03270	type I methionyl aminopeptidase	Bphy_0653	map	-0.176365	1	NC_010622
BPHY_RS03275	GNAT family N-acetyltransferase	Bphy_0654		-1.00128	0.602091	NC_010622
BPHY_RS03280	septum site-determining protein MinC	Bphy_0655		-0.948602	0.374016	NC_010622
BPHY_RS03285	septum site-determining protein MinD	Bphy_0656	minD	0.14389	0.79821	NC_010622
BPHY_RS03290	cell division topological specificity factor_x000D_ MinE	Bphy_0657		0.251444	0.89097	NC_010622
BPHY_RS03295	hypothetical protein	Bphy_0658		-0.4213	0.723881	NC_010622
BPHY_RS03305	chloride channel protein	Bphy_0660		-0.406597	0.788348	NC_010622
BPHY_RS03310	lipopolysaccharide heptosyltransferase I	Bphy_0661	waaC	0.212062	0.734986	NC_010622
BPHY_RS03320	hypothetical protein	Bphy_0662		0.954606	0.569489	NC_010622
BPHY_RS03325	MFS transporter	Bphy_0663		-0.359296	0.842204	NC_010622
BPHY_RS03330	energy transducer TonB	Bphy_0664		-0.359258	0.994562	NC_010622
BPHY_RS03335		Bphy_R0029		-0.422031	0.754029	NC_010622
BPHY_RS03340	oxygen-independent coproporphyrinogen III_x000D_ oxidase-like protein	Bphy_0665		1.42734	0.274886	NC_010622
BPHY_RS03345	RdgB/HAM1 family non-canonical purine NTP_x000D_ pyrophosphatase	Bphy_0666	rdgB	1.94938	0.259874	NC_010622
BPHY_RS03350	ribonuclease PH	Bphy_0667		-1.17099	0.300012	NC_010622
BPHY_RS03355	YicC family protein	Bphy_0668		0.668434	0.502703	NC_010622
BPHY_RS03360	guanylate kinase	Bphy_0669		0.259865	0.805427	NC_010622
BPHY_RS03365	DNA-directed RNA polymerase subunit omega	Bphy_0670		1.51638	0.141672	NC_010622
BPHY_RS03370	bifunctional (p)ppGpp_x000D_ synthetase/guanosine-3',5'-bis(diphosphate)_x000D_ 3'-pyrophosphohydrolase	Bphy_0671		-0.0980911	0.853431	NC_010622
BPHY_RS03375	DUF2591 domain-containing protein	Bphy_0672		2.51854	0.0740206	NC_010622
BPHY_RS03390	transcription elongation factor GreB	Bphy_0673		-0.724112	0.685274	NC_010622
BPHY_RS03395	porin	Bphy_0674		-0.336777	0.720284	NC_010622
BPHY_RS03400	hypothetical protein	Bphy_0675		0.446314	0.58504	NC_010622
BPHY_RS03405	cold-shock protein	Bphy_0676		-1.30627	0.681051	NC_010622
BPHY_RS03410	DNA polymerase III subunit epsilon	Bphy_0677		-0.285411	0.847415	NC_010622
BPHY_RS03415	chorismate mutase	Bphy_0678		0.279373	0.699755	NC_010622
BPHY_RS03425	hypothetical protein	Bphy_0680		-0.180011	0.929744	NC_010622
BPHY_RS03435	LysR family transcriptional regulator	Bphy_0682		2.62785	0.471626	NC_010622
BPHY_RS03440	CoA transferase	Bphy_0683		-1.79835	0.974581	NC_010622
BPHY_RS03445	acyl-CoA dehydrogenase	Bphy_0684		-1.14993	0.779628	NC_010622
BPHY_RS03450		Bphy_R0032		2.67191	0.398659	NC_010622
BPHY_RS03455	class 1 fructose-bisphosphatase	Bphy_0685		1.11774	0.152364	NC_010622
BPHY_RS03460	aminopeptidase N	Bphy_0686		0.284937	0.639658	NC_010622
BPHY_RS03465	DUF4136 domain-containing protein	Bphy_0687		-0.813032	0.515477	NC_010622
BPHY_RS03470	TMEM165/GDT1 family protein	Bphy_0688		1.1054	0.572532	NC_010622
BPHY_RS03475	hypothetical protein	Bphy_0689		-0.0964015	0.908905	NC_010622
BPHY_RS03480	1-acyl-sn-glycerol-3-phosphate acyltransferase	Bphy_0690		-0.273581	0.656235	NC_010622
BPHY_RS03490	acyl carrier protein	Bphy_0692		NA	1	NC_010622
BPHY_RS03495	membrane protein	Bphy_0693		-0.682838	0.804287	NC_010622
BPHY_RS03500	AMP-dependent synthetase	Bphy_0694		-1.0218	0.321018	NC_010622
BPHY_RS03505	glycosyltransferase family 2 protein	Bphy_0695		-3.07389	0.100163	NC_010622
BPHY_RS03510	aromatic amino acid lyase	Bphy_0696		-2.4895	0.244593	NC_010622
BPHY_RS03515	acyl-CoA thioesterase	Bphy_0697		3.03967	0.466965	NC_010622
BPHY_RS03520	outer membrane lipoprotein carrier protein LolA	Bphy_0698		-1.53444	0.805198	NC_010622
BPHY_RS03525	membrane protein	Bphy_0699		-0.115013	0.918947	NC_010622
BPHY_RS03530	beta-ketoacyl-[acyl-carrier-protein] synthase_x000D_ family protein	Bphy_0700		-1.48702	0.316424	NC_010622
BPHY_RS03535	beta-hydroxyacyl-ACP dehydratase	Bphy_0701		NA	0.693054	NC_010622
BPHY_RS03540	3-oxoacyl-ACP reductase FabG	Bphy_0702		-1.44851	0.602541	NC_010622
BPHY_RS03545	beta-ketoacyl-ACP synthase	Bphy_0703		NA	0.0873181	NC_010622
BPHY_RS03550	3-oxoacyl-ACP synthase	Bphy_0704		-0.344228	0.788345	NC_010622
BPHY_RS03555	hypothetical protein	Bphy_0705		-0.0846834	0.908101	NC_010622
BPHY_RS03560	excinuclease ABC subunit A	Bphy_0706		-0.504167	1	NC_010622
BPHY_RS03565	class I SAM-dependent methyltransferase	Bphy_0707		-1.02344	0.255	NC_010622
BPHY_RS03570	NAD(P)/FAD-dependent oxidoreductase	Bphy_0708		0.586695	0.719349	NC_010622
BPHY_RS03575	guanine deaminase	Bphy_0709	guaD	-1.96863	0.0538649	NC_010622
BPHY_RS03580	adenosine deaminase	Bphy_0710		1.10391	0.345261	NC_010622
BPHY_RS03585	xanthine dehydrogenase accessory protein XdhC	Bphy_0711	xdhC	0.408435	0.571526	NC_010622
BPHY_RS03590	xanthine dehydrogenase molybdopterin binding_x000D_ subunit	Bphy_0712	xdhB	-0.429009	0.671558	NC_010622
BPHY_RS03595	xanthine dehydrogenase small subunit	Bphy_0713	xdhA	-0.0730622	0.941136	NC_010622
BPHY_RS03600	disulfide bond formation protein B	Bphy_0714		-0.361259	1	NC_010622
BPHY_RS03605	amidase	Bphy_0715		0.616397	0.491936	NC_010622
BPHY_RS03610	cation:proton antiporter	Bphy_0716		-0.499003	0.546825	NC_010622
BPHY_RS03615	peptidase C26	Bphy_0717		0.123091	0.73898	NC_010622
BPHY_RS03620	DUF2968 domain-containing protein	Bphy_0718		0.977994	0.48367	NC_010622
BPHY_RS03625	hypothetical protein	Bphy_0719		-0.752576	0.885264	NC_010622
BPHY_RS03630	GNAT family N-acetyltransferase	Bphy_0720		0.229903	0.8673	NC_010622
BPHY_RS03635	MFS transporter	Bphy_0721		0.793129	0.423081	NC_010622
BPHY_RS03640	tetratricopeptide repeat protein	Bphy_0722		-0.621267	0.515804	NC_010622
BPHY_RS03645	ArsR family transcriptional regulator	Bphy_0723		2.34815	0.0174001	NC_010622
BPHY_RS03650	cation diffusion facilitator family transporter	Bphy_0724		1.26543	0.13804	NC_010622
BPHY_RS03655	FAD-binding monooxygenase	Bphy_0725		-0.296586	0.76543	NC_010622
BPHY_RS03660	formate dehydrogenase subunit delta	Bphy_0726		-0.29196	0.75514	NC_010622
BPHY_RS03665	formate dehydrogenase subunit alpha	Bphy_0727		0.253568	0.656561	NC_010622
BPHY_RS03670	formate dehydrogenase beta subunit	Bphy_0728		-0.059626	0.861142	NC_010622
BPHY_RS03675	formate dehydrogenase subunit gamma	Bphy_0729		0.0164861	0.889321	NC_010622
BPHY_RS03680	LysR family transcriptional regulator	Bphy_0730		0.4417	0.568925	NC_010622
BPHY_RS03685	hypothetical protein	Bphy_0731		1.73667	0.227823	NC_010622
BPHY_RS03690	hypothetical protein	Bphy_0732		0.671178	0.406529	NC_010622
BPHY_RS03695	glycosyltransferase family 1 protein	Bphy_0733		0.598461	0.428592	NC_010622
BPHY_RS03700	PAAR domain-containing protein	Bphy_0734		-3.75074	0.482874	NC_010622
BPHY_RS03705	HAD family hydrolase	Bphy_0735	gph	-0.698805	0.548891	NC_010622
BPHY_RS03710	bifunctional 3-demethylubiquinone_x000D_ 3-O-methyltransferase/2-octaprenyl-6-hydroxy phenol_x000D_ methylase	Bphy_0736		0.0867357	0.842186	NC_010622
BPHY_RS03715	membrane protein	Bphy_0737		-0.282599	0.693472	NC_010622
BPHY_RS03720	DNA gyrase subunit A	Bphy_0738		0.643849	0.397404	NC_010622
BPHY_RS03725	DUF2059 domain-containing protein	Bphy_0739		-0.22303	0.683917	NC_010622
BPHY_RS03730	3-phosphoserine/phosphohydroxythreonine_x000D_ transaminase	Bphy_0740		0.412838	0.644782	NC_010622
BPHY_RS03735	prephenate dehydratase	Bphy_0741	pheA	0.232532	0.742187	NC_010622
BPHY_RS03740	histidinol-phosphate transaminase	Bphy_0742		1.26175	0.157666	NC_010622
BPHY_RS03745	prephenate dehydrogenase/arogenate dehydrogenase_x000D_ family protein	Bphy_0743		-1.14878	0.630246	NC_010622
BPHY_RS03750	3-phosphoshikimate 1-carboxyvinyltransferase	Bphy_0744	aroA	0.523494	0.581192	NC_010622
BPHY_RS03755	(d)CMP kinase	Bphy_0745		0.43138	0.614052	NC_010622
BPHY_RS03760	30S ribosomal protein S1	Bphy_0746		1.09917	0.129187	NC_010622
BPHY_RS03765	integration host factor subunit beta	Bphy_0747		1.59724	0.192152	NC_010622
BPHY_RS03770	LapA family protein	Bphy_0748		1.38023	0.59677	NC_010622
BPHY_RS03775	lipopolysaccharide assembly protein LapB	Bphy_0749		0.4196	0.621897	NC_010622
BPHY_RS03780	UDP-glucose/GDP-mannose dehydrogenase family_x000D_ protein	Bphy_0750		-0.165824	0.876775	NC_010622
BPHY_RS03785	D-glycero-beta-D-manno-heptose-7-phosphate_x000D_ kinase	Bphy_0751	rfaE1	-1.01388	0.456207	NC_010622
BPHY_RS03790	ADP-glyceromanno-heptose 6-epimerase	Bphy_0752	rfaD	0.00774199	1	NC_010622
BPHY_RS03795	competence protein ComE	Bphy_0753		0.502279	0.877915	NC_010622
BPHY_RS03800	hypothetical protein			NA	1	NC_010622
BPHY_RS03805	cysteine synthase CysM	Bphy_0754		0.893068	0.213486	NC_010622
BPHY_RS03810	lytic murein transglycosylase B	Bphy_0755	mltB	0.333445	0.711961	NC_010622
BPHY_RS03815	histone deacetylase family protein	Bphy_0756		-0.0609739	1	NC_010622
BPHY_RS03820	enoyl-CoA hydratase	Bphy_0757		0.593812	0.65883	NC_010622
BPHY_RS03825	alpha/beta hydrolase	Bphy_0758		0.41931	0.731921	NC_010622
BPHY_RS03830	methionine ABC transporter ATP-binding protein	Bphy_0759		-1.52305	0.259879	NC_010622
BPHY_RS03835	ABC transporter permease	Bphy_0760		-0.523502	0.6878	NC_010622
BPHY_RS03840	MetQ/NlpA family ABC transporter_x000D_ substrate-binding protein	Bphy_0761		-2.33736	0.0687756	NC_010622
BPHY_RS03845	electron transfer flavoprotein subunit beta/FixA_x000D_ family protein	Bphy_0762		0.984515	0.187921	NC_010622
BPHY_RS03850	electron transfer flavoprotein subunit alpha	Bphy_0763		-0.00226711	0.992187	NC_010622
BPHY_RS03855	acyl-CoA dehydrogenase	Bphy_0764		0.194545	0.740415	NC_010622
BPHY_RS03860	D-amino acid dehydrogenase	Bphy_0765		-0.542794	0.432809	NC_010622
BPHY_RS03865	AsnC family transcriptional regulator	Bphy_0766		1.64665	0.0682	NC_010622
BPHY_RS03870	PA0069 family radical SAM protein	Bphy_0767		0.847063	0.502138	NC_010622
BPHY_RS03875	NINE protein	Bphy_0768		0.225633	0.859103	NC_010622
BPHY_RS03880	30S ribosomal protein S16	Bphy_0769		1.44604	0.561783	NC_010622
BPHY_RS03885	ribosome maturation factor RimM	Bphy_0770		2.05253	0.00674712	NC_010622
BPHY_RS03890	tRNA (guanosine(37)-N1)-methyltransferase TrmD	Bphy_0771		1.2898	0.109015	NC_010622
BPHY_RS03895	50S ribosomal protein L19	Bphy_0772		1.72026	0.177483	NC_010622
BPHY_RS03900	CoA pyrophosphatase	Bphy_0773		0.117115	0.890048	NC_010622
BPHY_RS03905	CobD/CbiB family protein	Bphy_0774		0.960073	0.235567	NC_010622
BPHY_RS03910	hypothetical protein	Bphy_0775		0.662579	0.600052	NC_010622
BPHY_RS03915	ribosome small subunit-dependent GTPase A	Bphy_0776	rsgA	0.853248	0.308359	NC_010622
BPHY_RS03920	M48 family peptidase	Bphy_0777		-0.00214924	0.888545	NC_010622
BPHY_RS03925	oligoribonuclease	Bphy_0778		-0.165079	0.908381	NC_010622
BPHY_RS03930	molybdopterin adenylyltransferase	Bphy_0779		0.843122	0.503367	NC_010622
BPHY_RS03935	ribosome-associated protein	Bphy_0780		0.906977	0.210515	NC_010622
BPHY_RS03940	metalloprotease PmbA	Bphy_0781		0.433618	0.559011	NC_010622
BPHY_RS03945	dihydrofolate reductase	Bphy_0782		0.114099	0.955913	NC_010622
BPHY_RS03950	sigma-54-dependent Fis family transcriptional_x000D_ regulator	Bphy_0783		-3.24756	0.398679	NC_010622
BPHY_RS03955	hypothetical protein	Bphy_0784		-4.08873	0.134193	NC_010622
BPHY_RS03960	peptidase C39			-2.41168	0.11446	NC_010622
BPHY_RS03970	hypothetical protein	Bphy_0786		-2.4154	0.110712	NC_010622
BPHY_RS03975	sigma-54-dependent Fis family transcriptional_x000D_ regulator	Bphy_0787		0.212822	0.711332	NC_010622
BPHY_RS03980	thymidylate synthase	Bphy_0788		-0.026007	1	NC_010622
BPHY_RS03985	hypothetical protein	Bphy_0789		0.808841	0.246908	NC_010622
BPHY_RS03990	transcriptional regulator	Bphy_0790		-2.11074	0.0590745	NC_010622
BPHY_RS03995	MFS transporter	Bphy_0792		-1.107	0.609686	NC_010622
BPHY_RS04000	helix-turn-helix domain-containing protein	Bphy_0793		-0.449396	0.714822	NC_010622
BPHY_RS04005	acyl-CoA thioesterase	Bphy_0794		-0.789478	0.526704	NC_010622
BPHY_RS04010	class II fumarate hydratase	Bphy_0795	fumC	-0.475028	0.582408	NC_010622
BPHY_RS04015	phospholipase D family protein	Bphy_0796		-1.17785	0.154304	NC_010622
BPHY_RS04020	MATE family efflux transporter	Bphy_0797		-0.807575	0.823603	NC_010622
BPHY_RS04025	RNA-binding S4 domain-containing protein	Bphy_0798		0.0417265	0.921026	NC_010622
BPHY_RS04030	hypothetical protein	Bphy_0799		0.691411	0.359601	NC_010622
BPHY_RS04035	hypothetical protein	Bphy_0800		0.160318	0.896226	NC_010622
BPHY_RS04040	ATP-dependent helicase	Bphy_0801		-0.365812	0.707664	NC_010622
BPHY_RS04045	DUF4088 family protein	Bphy_0802		-2.11238	0.284746	NC_010622
BPHY_RS04050	AzlD domain-containing protein	Bphy_0803		-0.339815	0.749436	NC_010622
BPHY_RS04055	branched-chain amino acid ABC transporter_x000D_ permease	Bphy_0804		0.76798	0.685627	NC_010622
BPHY_RS04060	AraC family transcriptional regulator	Bphy_0805		-0.295028	0.853256	NC_010622
BPHY_RS04065	hypothetical protein	Bphy_0806		-1.39847	0.31004	NC_010622
BPHY_RS04080	ferredoxin family protein	Bphy_0807		0.581588	0.497868	NC_010622
BPHY_RS04085	nicotinate phosphoribosyltransferase	Bphy_0808	pncB	-1.4357	0.0699214	NC_010622
BPHY_RS04090	lactate utilization protein C	Bphy_0809		-1.15047	0.518503	NC_010622
BPHY_RS04095	sodium:proton antiporter	Bphy_0810		0.0998655	0.850183	NC_010622
BPHY_RS04100	D-glycerate dehydrogenase	Bphy_0811		-1.67251	0.235388	NC_010622
BPHY_RS04105	DNA recombination protein RmuC	Bphy_0812		-0.752469	0.745221	NC_010622
BPHY_RS04110	GNAT family N-acetyltransferase	Bphy_0813		-0.318758	0.799075	NC_010622
BPHY_RS04115	hypothetical protein	Bphy_0814		0.0478181	0.928554	NC_010622
BPHY_RS04120	molybdopterin molybdenumtransferase MoeA	Bphy_0815		-0.870182	0.288534	NC_010622
BPHY_RS04125	molybdenum cofactor guanylyltransferase MobA	Bphy_0816		-0.766821	0.444732	NC_010622
BPHY_RS04130	GTP 3',8-cyclase MoaA	Bphy_0817	moaA	0.565919	0.419515	NC_010622
BPHY_RS04135	Rne/Rng family ribonuclease	Bphy_0818		-0.422729	0.624666	NC_010622
BPHY_RS04140	RNA pseudouridine synthase	Bphy_0819		0.122193	0.780618	NC_010622
BPHY_RS04145	HAD family hydrolase	Bphy_0820		-0.0320385	1	NC_010622
BPHY_RS04150	(2Fe-2S)-binding protein	Bphy_0821		-0.664924	0.811416	NC_010622
BPHY_RS04155	S49 family peptidase	Bphy_0822		0.780843	0.473121	NC_010622
BPHY_RS04160	S-adenosylmethionine-dependent_x000D_ methyltransferase	Bphy_0823		-1.62709	0.222431	NC_010622
BPHY_RS04165	septum formation protein Maf	Bphy_0824	maf	-0.859221	0.747759	NC_010622
BPHY_RS04170	hypothetical protein	Bphy_0825		2.16958	0.00899502	NC_010622
BPHY_RS04175	50S ribosomal protein L32	Bphy_0826		1.22997	0.131443	NC_010622
BPHY_RS04180	phosphate acyltransferase PlsX	Bphy_0827		-0.417829	0.592052	NC_010622
BPHY_RS04185	ketoacyl-ACP synthase III	Bphy_0828		0.529276	0.523951	NC_010622
BPHY_RS04190	ACP S-malonyltransferase	Bphy_0829	fabD	0.314643	0.842073	NC_010622
BPHY_RS04195	3-oxoacyl-ACP reductase FabG	Bphy_0830	fabG	0.0373989	0.88858	NC_010622
BPHY_RS04200	acyl carrier protein	Bphy_0831		-0.0278231	0.890764	NC_010622
BPHY_RS04205	beta-ketoacyl-[acyl-carrier-protein] synthase_x000D_ II	Bphy_0832	fabF	-0.257243	0.73851	NC_010622
BPHY_RS04210	hypothetical protein	Bphy_0833		0.607969	0.746615	NC_010622
BPHY_RS04215	RNA polymerase sigma factor RpoE	Bphy_0834	rpoE	0.127331	0.824072	NC_010622
BPHY_RS04220	anti-sigma factor	Bphy_0835		1.59805	0.107283	NC_010622
BPHY_RS04225	sugar dehydratase	Bphy_0836		0.570667	0.38525	NC_010622
BPHY_RS04230	DegQ family serine endoprotease	Bphy_0837		-0.0556619	1	NC_010622
BPHY_RS04235	glutaredoxin family protein	Bphy_0838		-1.0631	0.656038	NC_010622
BPHY_RS04240	elongation factor 4	Bphy_0839		0.337679	0.586807	NC_010622
BPHY_RS04245	signal peptidase I	Bphy_0840	lepB	0.690073	0.384217	NC_010622
BPHY_RS04250	ribonuclease III	Bphy_0841		0.419961	0.522536	NC_010622
BPHY_RS04255	GTPase Era	Bphy_0842		0.558566	0.413153	NC_010622
BPHY_RS04260	DNA repair protein RecO	Bphy_0843		-1.21307	0.210822	NC_010622
BPHY_RS04265	pyridoxine 5'-phosphate synthase	Bphy_0844		-0.166377	0.960043	NC_010622
BPHY_RS04270	holo-ACP synthase	Bphy_0845		0.741286	0.505998	NC_010622
BPHY_RS04275	beta-N-acetylhexosaminidase	Bphy_0846		-0.0859413	0.955678	NC_010622
BPHY_RS04280	sigma-54-dependent Fis family transcriptional_x000D_ regulator	Bphy_0847		-0.787719	0.452481	NC_010622
BPHY_RS04285	CsbD family protein	Bphy_0848		-2.21931	0.349497	NC_010622
BPHY_RS04290	elongation factor P	Bphy_0849	efp	0.190372	0.850949	NC_010622
BPHY_RS04295	elongation factor P maturation arginine_x000D_ rhamnosyltransferase EarP	Bphy_0850		-1.35773	0.137327	NC_010622
BPHY_RS04300	excinuclease ABC subunit UvrC	Bphy_0851		-1.12008	0.193452	NC_010622
BPHY_RS04305	CDP-diacylglycerol--glycerol-3-phosphate_x000D_ 3-phosphatidyltransferase	Bphy_0852	pgsA	-0.938333	0.421834	NC_010622
BPHY_RS04325	GNAT family N-acetyltransferase	Bphy_0854		0.786098	0.667821	NC_010622
BPHY_RS04330	cytochrome c oxidase assembly protein	Bphy_0855		-0.616029	0.530218	NC_010622
BPHY_RS04335	copper chaperone PCu(A)C	Bphy_0856		0.119494	0.813413	NC_010622
BPHY_RS04340	SCO family protein	Bphy_0857		-0.458243	0.612474	NC_010622
BPHY_RS04345	trehalose-phosphatase	Bphy_0858	otsB	0.135017	0.826642	NC_010622
BPHY_RS04350	alpha,alpha-trehalose-phosphate synthase_x000D_ (UDP-forming)	Bphy_0859	otsA	-0.413502	0.661659	NC_010622
BPHY_RS04355	ABC transporter ATP-binding protein	Bphy_0860		0.992028	0.247117	NC_010622
BPHY_RS04360	glycosyltransferase family 4 protein	Bphy_0861		0.621011	0.457791	NC_010622
BPHY_RS04365	hypothetical protein	Bphy_0862		-0.832773	0.71728	NC_010622
BPHY_RS04370	DUF2214 family protein	Bphy_0863		1.33306	0.26498	NC_010622
BPHY_RS04375	DUF2029 domain-containing protein	Bphy_0864		-0.354935	0.647667	NC_010622
BPHY_RS04380	GtrA family protein	Bphy_0865		2.50956	0.406846	NC_010622
BPHY_RS04385	glycosyltransferase	Bphy_0866		-0.644133	0.84423	NC_010622
BPHY_RS04390		Bphy_R0038		0.436054	0.926187	NC_010622
BPHY_RS04395	DNA polymerase III subunit epsilon	Bphy_0867		0.889136	0.655729	NC_010622
BPHY_RS04400	ribonuclease HI	Bphy_0868		0.684613	0.454293	NC_010622
BPHY_RS04405	class I SAM-dependent methyltransferase	Bphy_0869		0.105157	0.814449	NC_010622
BPHY_RS04410	hydroxyacylglutathione hydrolase	Bphy_0870	gloB	-0.553981	0.50544	NC_010622
BPHY_RS04415	LysM peptidoglycan-binding domain-containing_x000D_ protein	Bphy_0871		-0.745516	0.322674	NC_010622
BPHY_RS04420	MFS transporter	Bphy_0872		-0.75266	0.432965	NC_010622
BPHY_RS04425	glutamine-hydrolyzing carbamoyl-phosphate_x000D_ synthase small subunit	Bphy_0873		0.0619619	0.896145	NC_010622
BPHY_RS04430	carbamoyl-phosphate synthase large subunit	Bphy_0874	carB	0.168055	0.871707	NC_010622
BPHY_RS04435	transcription elongation factor GreA	Bphy_0875		1.44059	0.203192	NC_010622
BPHY_RS04440	DUF4149 domain-containing protein	Bphy_0876		-1.19805	0.216845	NC_010622
BPHY_RS04445	YhbY family RNA-binding protein	Bphy_0877		0.435323	0.508791	NC_010622
BPHY_RS04450	RlmE family RNA methyltransferase	Bphy_0878		-0.0080493	1	NC_010622
BPHY_RS04455	ATP-dependent metallopeptidase FtsH/Yme1/Tma_x000D_ family protein	Bphy_0879		0.793567	0.24866	NC_010622
BPHY_RS04460	dihydropteroate synthase	Bphy_0880	folP	-0.091836	0.895525	NC_010622
BPHY_RS04465	phosphoglucosamine mutase	Bphy_0881		-1.2311	0.379054	NC_010622
BPHY_RS04470	phosphate ABC transporter substrate-binding_x000D_ protein PstS	Bphy_0882	pstS	-1.7635	0.00986183	NC_010622
BPHY_RS04475	phosphate ABC transporter permease PstC	Bphy_0883	pstC	-1.44067	0.102313	NC_010622
BPHY_RS04480	phosphate ABC transporter permease PstA	Bphy_0884	pstA	-1.16528	0.288211	NC_010622
BPHY_RS04485	phosphate ABC transporter ATP-binding protein_x000D_ PstB	Bphy_0885		-0.598831	0.49609	NC_010622
BPHY_RS04490	phosphate signaling complex protein PhoU	Bphy_0886	phoU	-0.796941	0.287984	NC_010622
BPHY_RS04495	phosphate regulon transcriptional regulatory_x000D_ protein PhoB	Bphy_0887	phoB	-1.6742	0.0286633	NC_010622
BPHY_RS04500	phosphate regulon sensor histidine kinase PhoR	Bphy_0888	phoR	-0.926613	0.401654	NC_010622
BPHY_RS04505	exopolyphosphatase	Bphy_0889	ppx	-0.29824	0.784271	NC_010622
BPHY_RS04510	polyphosphate kinase 1	Bphy_0890	ppk1	-1.38639	0.0699559	NC_010622
BPHY_RS04515	GNAT family N-acetyltransferase	Bphy_0891		-2.6858	0.000692457	NC_010622
BPHY_RS04520	histidine phosphatase family protein	Bphy_0892		0.916665	0.402512	NC_010622
BPHY_RS04525		Bphy_R0039		-3.41372	0.0896376	NC_010622
BPHY_RS04535	MATE family efflux transporter	Bphy_0896		-0.721844	0.480204	NC_010622
BPHY_RS04540	DUF2288 domain-containing protein	Bphy_0897		-0.432972	0.98279	NC_010622
BPHY_RS04545	hypothetical protein	Bphy_0898		0.995462	0.614099	NC_010622
BPHY_RS04550	LysM peptidoglycan-binding domain-containing_x000D_ protein	Bphy_0899		-0.065562	0.935957	NC_010622
BPHY_RS04555	aldose 1-epimerase	Bphy_0900		-0.49071	0.500383	NC_010622
BPHY_RS04560	hypothetical protein	Bphy_0901		0.302533	0.73254	NC_010622
BPHY_RS04565	undecaprenyl-diphosphate phosphatase	Bphy_0902		0.0120558	0.957958	NC_010622
BPHY_RS04570		Bphy_R0040		NA	0.72939	NC_010622
BPHY_RS04575	hypothetical protein	Bphy_0903		-0.328526	1	NC_010622
BPHY_RS04580	hypothetical protein	Bphy_0904		0.214794	0.794772	NC_010622
BPHY_RS04585	NUDIX hydrolase	Bphy_0905		-0.972975	0.729824	NC_010622
BPHY_RS04590	amino acid ABC transporter substrate-binding_x000D_ protein	Bphy_0906		-1.10534	0.25334	NC_010622
BPHY_RS04595	glutamine--tRNA ligase/YqeY domain fusion_x000D_ protein	Bphy_0907		0.257675	0.659107	NC_010622
BPHY_RS04600	serine/threonine protein phosphatase	Bphy_0908		-5.35264	0.000269906	NC_010622
BPHY_RS04605	RNA polymerase sigma factor	Bphy_0909		-1.33939	0.0819665	NC_010622
BPHY_RS04610	anti-sigma factor	Bphy_0910		1.30232	0.232213	NC_010622
BPHY_RS04615	30S ribosomal protein S6	Bphy_0911		1.82225	0.0185922	NC_010622
BPHY_RS04620	primosomal replication protein N	Bphy_0912	priB	1.62128	0.0467357	NC_010622
BPHY_RS04625	30S ribosomal protein S18	Bphy_0913	rpsR	1.18791	0.197473	NC_010622
BPHY_RS04630	50S ribosomal protein L9	Bphy_0914		-0.927429	0.637836	NC_010622
BPHY_RS04635	replicative DNA helicase	Bphy_0915		0.352799	0.723224	NC_010622
BPHY_RS04640	DUF47 domain-containing protein	Bphy_0916		1.11988	0.278958	NC_010622
BPHY_RS04645	inorganic phosphate transporter	Bphy_0917		-0.618596	0.438735	NC_010622
BPHY_RS04650	SDR family oxidoreductase	Bphy_0918		0.0718698	0.785029	NC_010622
BPHY_RS04655	peptidoglycan endopeptidase	Bphy_0919		-0.581824	0.445462	NC_010622
BPHY_RS04660	PhoH family protein	Bphy_0920		0.361059	0.571949	NC_010622
BPHY_RS04665	peroxiredoxin	Bphy_0921		-0.111773	0.975854	NC_010622
BPHY_RS04670	hypothetical protein			-0.22695	0.826278	NC_010622
BPHY_RS04675	4-deoxy-4-formamido-L-arabinose-_x000D_ phosphoundecaprenol deformylase	Bphy_0922		-0.449348	0.502477	NC_010622
BPHY_RS04680	bifunctional UDP-4-keto-pentose/UDP-xylose_x000D_ synthase	Bphy_0923		0.326488	0.587503	NC_010622
BPHY_RS04685	formyltransferase	Bphy_0924		0.246464	0.692817	NC_010622
BPHY_RS04690	glycosyltransferase	Bphy_0925		0.313472	0.670844	NC_010622
BPHY_RS04695	DegT/DnrJ/EryC1/StrS aminotransferase family_x000D_ protein	Bphy_0926		-1.52127	0.077466	NC_010622
BPHY_RS04700	4-amino-4-deoxy-L-arabinose transferase	Bphy_0927		-1.65632	0.0515289	NC_010622
BPHY_RS04705	glycosyltransferase family 39 protein	Bphy_0928		-0.079711	1	NC_010622
BPHY_RS04710	hypothetical protein	Bphy_0929		-0.895486	0.223045	NC_010622
BPHY_RS04715	pyridoxal phosphate-dependent aminotransferase	Bphy_0930		0.957903	0.224669	NC_010622
BPHY_RS04720	homoserine dehydrogenase	Bphy_0931		0.312557	0.651606	NC_010622
BPHY_RS04725	threonine synthase	Bphy_0932		0.954415	0.241643	NC_010622
BPHY_RS04730	molybdopterin molybdotransferase MoeA	Bphy_0933		-0.313953	0.644205	NC_010622
BPHY_RS04735	molybdopterin converting factor subunit 1	Bphy_0934	moaD	NA	0.469378	NC_010622
BPHY_RS04740	molybdopterin synthase catalytic subunit MoaE	Bphy_0935		0.00922382	0.830849	NC_010622
BPHY_RS04745	group III truncated hemoglobin	Bphy_0936		-1.05775	0.209184	NC_010622
BPHY_RS04750	Rrf2 family transcriptional regulator	Bphy_0937		-0.314974	0.960223	NC_010622
BPHY_RS04755	ATP-dependent chaperone ClpB	Bphy_0938	clpB	0.803517	0.221484	NC_010622
BPHY_RS04760	DUF937 domain-containing protein	Bphy_0939		-1.10271	0.445488	NC_010622
BPHY_RS04765	competence protein ComE	Bphy_0940		-1.17836	0.123625	NC_010622
BPHY_RS04770	penicillin-binding protein 1C	Bphy_0941	pbpC	-0.77494	0.324589	NC_010622
BPHY_RS04775	alpha-2-macroglobulin	Bphy_0942		-0.434679	0.708024	NC_010622
BPHY_RS04780	MerR family transcriptional regulator	Bphy_0943		0.478865	0.56391	NC_010622
BPHY_RS04785	4-carboxymuconolactone decarboxylase	Bphy_0944		-0.266773	1	NC_010622
BPHY_RS04790	MATE family efflux transporter	Bphy_0945		0.588103	0.813151	NC_010622
BPHY_RS04795	UDP phosphate-alpha-4-amino-4-deoxy-L-arabinose_x000D_ arabinosyl transferase	Bphy_0946		0.125866	0.829488	NC_010622
BPHY_RS04800	type B 50S ribosomal protein L31	Bphy_0947	rpmE2	-0.0710206	1	NC_010622
BPHY_RS04805	zinc-dependent peptidase	Bphy_0948		0.0621563	0.907555	NC_010622
BPHY_RS04810	transcription termination factor Rho	Bphy_0949		-0.0920498	0.979279	NC_010622
BPHY_RS04815	thioredoxin TrxA	Bphy_0950		1.44673	0.050849	NC_010622
BPHY_RS04820	DNA polymerase III subunit gamma/tau	Bphy_0951		0.39924	0.513927	NC_010622
BPHY_RS04825	YbaB/EbfC family nucleoid-associated protein	Bphy_0952		0.536643	0.44114	NC_010622
BPHY_RS04830	recombination protein RecR	Bphy_0953		0.522803	0.609832	NC_010622
BPHY_RS04835	CoA transferase	Bphy_0954		0.570426	0.496224	NC_010622
BPHY_RS04840	transporter substrate-binding domain-containing_x000D_ protein	Bphy_0955		-0.0169972	0.969786	NC_010622
BPHY_RS04845	ABC transporter ATP-binding protein	Bphy_0956		-1.37787	0.354339	NC_010622
BPHY_RS04850	ABC transporter permease	Bphy_0957		-0.807651	0.458514	NC_010622
BPHY_RS04855	NADPH:quinone oxidoreductase family protein	Bphy_0958		-0.708257	0.568817	NC_010622
BPHY_RS04860	5'/3'-nucleotidase SurE	Bphy_0959		-0.367744	0.777608	NC_010622
BPHY_RS04865	protein-L-isoaspartate(D-aspartate)_x000D_ O-methyltransferase	Bphy_0960		-0.420495	0.755864	NC_010622
BPHY_RS04870	LysM peptidoglycan-binding domain-containing_x000D_ protein	Bphy_0961		0.707738	0.345907	NC_010622
BPHY_RS04875	RNA polymerase sigma factor RpoS	Bphy_0962		-0.284536	0.721833	NC_010622
BPHY_RS04880	3'-5' exonuclease	Bphy_0963		0.0616839	0.89501	NC_010622
BPHY_RS04885	endonuclease	Bphy_0964		0.227201	0.764692	NC_010622
BPHY_RS04890	23S rRNA (uracil(1939)-C(5))-methyltransferase_x000D_ RlmD	Bphy_0965		-0.0961894	1	NC_010622
BPHY_RS04895	outer membrane protein assembly factor BamD	Bphy_0966		0.86399	0.244447	NC_010622
BPHY_RS04900	RluA family pseudouridine synthase	Bphy_0967		-0.666739	0.532223	NC_010622
BPHY_RS04905	peptidoglycan editing factor PgeF	Bphy_0968		-1.73527	0.526483	NC_010622
BPHY_RS04910	class I poly(R)-hydroxyalkanoic acid synthase	Bphy_0969		0.202317	0.768116	NC_010622
BPHY_RS04915	acetyl-CoA C-acetyltransferase	Bphy_0970		0.0674325	0.873873	NC_010622
BPHY_RS04920	3-ketoacyl-ACP reductase	Bphy_0971		0.659991	0.33731	NC_010622
BPHY_RS04925	polyhydroxyalkanoate synthesis repressor PhaR	Bphy_0972	phaR	-0.207548	0.857512	NC_010622
BPHY_RS04930	30S ribosomal protein S12 methylthiotransferase_x000D_ RimO	Bphy_0973		0.57637	0.442812	NC_010622
BPHY_RS04935	sugar kinase	Bphy_0974		-0.0944746	0.857662	NC_010622
BPHY_RS04940	acetyl-CoA C-acyltransferase	Bphy_0975		0.305347	0.717542	NC_010622
BPHY_RS04945	hypothetical protein	Bphy_0976		1.56708	0.414366	NC_010622
BPHY_RS04950	cystathionine beta-lyase	Bphy_0977		0.549589	0.578328	NC_010622
BPHY_RS04955	phosphoserine phosphatase SerB	Bphy_0978	serB	0.340981	0.706302	NC_010622
BPHY_RS04960	cytochrome P450	Bphy_0979		0.212192	0.807178	NC_010622
BPHY_RS04965	Ku protein	Bphy_0980		-2.17786	0.0484573	NC_010622
BPHY_RS04970	DNA ligase D	Bphy_0981	ligD	-1.67293	0.0508711	NC_010622
BPHY_RS04975	hypothetical protein	Bphy_0982		-3.41739	0.211532	NC_010622
BPHY_RS04980	LysR family transcriptional regulator	Bphy_0983		-2.68991	0.0684474	NC_010622
BPHY_RS04985	zinc-binding alcohol dehydrogenase family_x000D_ protein	Bphy_0984		-1.77716	0.333484	NC_010622
BPHY_RS04990	hypothetical protein	Bphy_0985		-0.269581	0.820556	NC_010622
BPHY_RS04995	iron export ABC transporter permease subunit_x000D_ FetB	Bphy_0986		-0.346705	1	NC_010622
BPHY_RS05000	ATP-binding cassette domain-containing protein	Bphy_0987		-1.53497	0.5798	NC_010622
BPHY_RS05005	AsmA family protein	Bphy_0988		-0.671745	0.553744	NC_010622
BPHY_RS05010	hypothetical protein	Bphy_0989		0.848593	0.193629	NC_010622
BPHY_RS05015	histidine kinase	Bphy_0990		1.8641	0.184985	NC_010622
BPHY_RS05020	response regulator	Bphy_0991		0.3205	0.712138	NC_010622
BPHY_RS05025	response regulator	Bphy_0992		-0.105633	0.909653	NC_010622
BPHY_RS05030	large conductance mechanosensitive channel_x000D_ protein MscL	Bphy_0993		-1.15058	0.299221	NC_010622
BPHY_RS05035	threonine/serine dehydratase	Bphy_0994		-0.409957	0.971419	NC_010622
BPHY_RS05040	acetylornithine deacetylase	Bphy_0995	argE	0.771691	0.24335	NC_010622
BPHY_RS05045	M20 family peptidase	Bphy_0996		-1.29169	0.550672	NC_010622
BPHY_RS05050	transcription-repair coupling factor	Bphy_0997	mfd	-0.46989	0.53803	NC_010622
BPHY_RS05055	2-C-methyl-D-erythritol 4-phosphate_x000D_ cytidylyltransferase	Bphy_0998		0.522956	0.592579	NC_010622
BPHY_RS05060	2-C-methyl-D-erythritol 2,4-cyclodiphosphate_x000D_ synthase	Bphy_0999		0.0229093	0.862165	NC_010622
BPHY_RS05065	carboxymuconolactone decarboxylase family_x000D_ protein	Bphy_1000		-0.0091309	0.838955	NC_010622
BPHY_RS05070	peroxiredoxin	Bphy_1001		1.29928	0.0692364	NC_010622
BPHY_RS05075	HAMP domain-containing protein	Bphy_1002		-0.010812	0.866606	NC_010622
BPHY_RS05080	two-component system response regulator OmpR	Bphy_1003		-0.418487	0.806254	NC_010622
BPHY_RS05085	hypothetical protein	Bphy_1004		-0.932796	0.187505	NC_010622
BPHY_RS05090	DUF1501 domain-containing protein	Bphy_1005		0.840524	0.474958	NC_010622
BPHY_RS05095	phytoene synthase	Bphy_1006		0.42189	0.694603	NC_010622
BPHY_RS05100		Bphy_R0041		NA	0.697474	NC_010622
BPHY_RS05110	MarR family transcriptional regulator	Bphy_1008		0.750626	0.625294	NC_010622
BPHY_RS05115	glycerate kinase	Bphy_1009		0.378089	0.570619	NC_010622
BPHY_RS05120	trigger factor	Bphy_1010		0.276713	0.682504	NC_010622
BPHY_RS05125	ATP-dependent Clp endopeptidase proteolytic_x000D_ subunit ClpP	Bphy_1011	clpP	1.21942	0.105331	NC_010622
BPHY_RS05130	ATP-dependent Clp protease ATP-binding subunit_x000D_ ClpX	Bphy_1012		0.251823	0.640477	NC_010622
BPHY_RS05135	endopeptidase La	Bphy_1013		0.0815353	0.840934	NC_010622
BPHY_RS05140	HU family DNA-binding protein	Bphy_1014		-1.94672	0.443495	NC_010622
BPHY_RS05145		Bphy_R0042		NA	0.707668	NC_010622
BPHY_RS05155	peptidyl-prolyl cis-trans isomerase	Bphy_1015		0.415453	0.635746	NC_010622
BPHY_RS05160	hypothetical protein	Bphy_1016		-1.31109	0.343124	NC_010622
BPHY_RS05165	arylesterase	Bphy_1017		0.44277	0.57239	NC_010622
BPHY_RS05170	ABC transporter ATP-binding protein	Bphy_1018		-1.30496	0.349412	NC_010622
BPHY_RS05175	glucose-6-phosphate isomerase	Bphy_1019		-0.863362	0.191084	NC_010622
BPHY_RS05180	bifunctional ADP-dependent NAD(P)H-hydrate_x000D_ dehydratase/NAD(P)H-hydrate epimerase	Bphy_1020		-0.784294	0.468323	NC_010622
BPHY_RS05185	FAD-dependent oxidoreductase	Bphy_1021		-1.28143	0.203738	NC_010622
BPHY_RS05190	phosphoribosylformylglycinamidine synthase	Bphy_1022		0.263003	0.612614	NC_010622
BPHY_RS05195	peptidyl-prolyl cis-trans isomerase	Bphy_1023		-1.47405	0.203077	NC_010622
BPHY_RS05200	BolA family transcriptional regulator	Bphy_1024		-0.788149	0.748981	NC_010622
BPHY_RS05205	septation protein A	Bphy_1025		-0.414312	0.727791	NC_010622
BPHY_RS05210	YdiU family protein	Bphy_1026		0.342157	0.569629	NC_010622
BPHY_RS05215	fatty-acid--CoA ligase	Bphy_1027		-1.59265	0.153862	NC_010622
BPHY_RS05220	3-hydroxyacyl-CoA dehydrogenase	Bphy_1028		1.18529	0.129574	NC_010622
BPHY_RS05225	bifunctional nicotinamidase/pyrazinamidase	Bphy_1029		1.39185	0.265241	NC_010622
BPHY_RS05230	acetyl-CoA C-acyltransferase	Bphy_1030		-0.200418	1	NC_010622
BPHY_RS05235	DUF2945 domain-containing protein	Bphy_1031		-0.101481	1	NC_010622
BPHY_RS05240	ligand-binding protein SH3			0.259965	0.849319	NC_010622
BPHY_RS05245	water stress/hypersensitive response_x000D_ domain-containing protein	Bphy_1033		0.445	0.730612	NC_010622
BPHY_RS05250	membrane protein	Bphy_1034		0.765105	0.561288	NC_010622
BPHY_RS05255	GYD domain-containing protein	Bphy_1035		2.28655	0.449905	NC_010622
BPHY_RS05260	PaaI family thioesterase	Bphy_1036		-0.938709	0.252995	NC_010622
BPHY_RS05265	NADP-dependent oxidoreductase	Bphy_1037		1.24151	0.244868	NC_010622
BPHY_RS05270	SDR family oxidoreductase	Bphy_1038		-0.834617	0.319638	NC_010622
BPHY_RS05275	alpha/beta hydrolase	Bphy_1039		-1.37782	0.276517	NC_010622
BPHY_RS05280	hypothetical protein	Bphy_1040		1.13786	0.486523	NC_010622
BPHY_RS05285	folate-binding protein	Bphy_1041		0.571381	0.454771	NC_010622
BPHY_RS05290	endolytic transglycosylase MltG	Bphy_1042		0.768851	0.387369	NC_010622
BPHY_RS05295	dTMP kinase	Bphy_1043		1.30539	0.159756	NC_010622
BPHY_RS05300	DNA polymerase III subunit delta'	Bphy_1044	holB	0.957161	0.37987	NC_010622
BPHY_RS05305	TatD family deoxyribonuclease	Bphy_1045		0.693713	0.461006	NC_010622
BPHY_RS05310	ankyrin repeat domain-containing protein	Bphy_1046		0.681396	0.437922	NC_010622
BPHY_RS05315	hypothetical protein	Bphy_1047		0.146609	0.936094	NC_010622
BPHY_RS05320	alpha,alpha-trehalose-phosphate synthase_x000D_ (UDP-forming)	Bphy_1048	otsA	0.862089	0.203918	NC_010622
BPHY_RS05325	ATP-binding protein	Bphy_1049		0.248519	0.774204	NC_010622
BPHY_RS05330	glycosyltransferase family 4 protein	Bphy_1050		0.291418	0.752393	NC_010622
BPHY_RS05335	hypothetical protein	Bphy_1051		-1.54584	0.0411216	NC_010622
BPHY_RS05340	membrane protein	Bphy_1052		-0.770583	0.504118	NC_010622
BPHY_RS05345	phosphate starvation-inducible protein PsiF	Bphy_1053		0.965565	0.253048	NC_010622
BPHY_RS05350	hypothetical protein	Bphy_1054		-0.877442	0.454048	NC_010622
BPHY_RS05355	transposase	Bphy_1055		-0.0458935	1	NC_010622
BPHY_RS05360	mannose-1-phosphate_x000D_ guanylyltransferase/mannose-6-phosphate isomerase	Bphy_1056		-0.919179	0.625757	NC_010622
BPHY_RS05365	undecaprenyl-phosphate glucose_x000D_ phosphotransferase	Bphy_1057		0.98728	0.434643	NC_010622
BPHY_RS05370	UDP-glucose/GDP-mannose dehydrogenase family_x000D_ protein	Bphy_1058		1.18354	0.268866	NC_010622
BPHY_RS05375	exopolysaccharide biosynthesis protein	Bphy_1059		1.71805	0.458947	NC_010622
BPHY_RS05380	exopolysaccharide biosynthesis protein	Bphy_1060		-0.350756	0.82504	NC_010622
BPHY_RS05385	polysaccharide biosynthesis tyrosine autokinase	Bphy_1061		0.652084	0.520847	NC_010622
BPHY_RS05390	glycosyltransferase	Bphy_1062		-1.05058	0.670981	NC_010622
BPHY_RS05395	glycosyltransferase family 1 protein	Bphy_1063		1.59735	0.594007	NC_010622
BPHY_RS05400	glucose-6-phosphate isomerase	Bphy_1064		0.504556	0.571058	NC_010622
BPHY_RS05405	glycosyltransferase family 1 protein	Bphy_1065		-0.0962689	0.940161	NC_010622
BPHY_RS05410	glycosyltransferase family 1 protein	Bphy_1066		-2.46608	0.116592	NC_010622
BPHY_RS05415	XRE family transcriptional regulator	Bphy_1067		0.428839	0.728675	NC_010622
BPHY_RS05420	type II toxin-antitoxin system HipA family_x000D_ toxin	Bphy_1068		0.177864	0.77867	NC_010622
BPHY_RS05425	GDP-mannose 4,6-dehydratase	Bphy_1069	gmd	0.33987	0.699246	NC_010622
BPHY_RS05430	SGNH/GDSL hydrolase family protein	Bphy_1070		0.0480945	1	NC_010622
BPHY_RS05435	acyltransferase	Bphy_1071		0.307365	0.760596	NC_010622
BPHY_RS05440	hypothetical protein	Bphy_1072		0.399645	0.708502	NC_010622
BPHY_RS05445	polysaccharide biosynthesis protein	Bphy_1073		-0.759831	0.617948	NC_010622
BPHY_RS05450	glycosyltransferase	Bphy_1074		0.601215	0.603035	NC_010622
BPHY_RS05455	acyltransferase	Bphy_1075		0.353023	0.677576	NC_010622
BPHY_RS05460	UTP--glucose-1-phosphate uridylyltransferase_x000D_ GalU	Bphy_1077	galU	-0.0253665	0.950446	NC_010622
BPHY_RS05465	phosphoribosyltransferase	Bphy_1078		-1.91484	0.268807	NC_010622
BPHY_RS05470	4-hydroxyphenylpyruvate dioxygenase	Bphy_1079		-0.759798	0.729404	NC_010622
BPHY_RS05475	3-keto-5-aminohexanoate cleavage protein	Bphy_1080		0.680102	0.452282	NC_010622
BPHY_RS05480	sugar phosphate isomerase/epimerase and_x000D_ 4-hydroxyphenylpyruvate domain-containing protein	Bphy_1081		-1.05096	0.187362	NC_010622
BPHY_RS05485	porin	Bphy_1082		-1.30552	0.111911	NC_010622
BPHY_RS05490	ProQ activator of osmoprotectant transporter_x000D_ prop	Bphy_1083		-0.90204	0.313189	NC_010622
BPHY_RS05495	ISNCY family transposase	Bphy_1084		0.702709	0.461523	NC_010622
BPHY_RS05500	hypothetical protein	Bphy_1085		-1.87352	0.127151	NC_010622
BPHY_RS05505	hypothetical protein	Bphy_1086		0.0688254	0.939459	NC_010622
BPHY_RS05510	hypothetical protein			-0.523738	0.765182	NC_010622
BPHY_RS05515	hypothetical protein	Bphy_1087		-1.38369	0.376469	NC_010622
BPHY_RS05520	transporter	Bphy_1088		-1.6001	0.578991	NC_010622
BPHY_RS05525	arginine-ornithine antiporter	Bphy_1089	arcD	-0.237983	0.81646	NC_010622
BPHY_RS05530	arginine deiminase	Bphy_1090	arcA	-0.840431	0.483633	NC_010622
BPHY_RS05535	hypothetical protein	Bphy_1091		-3.90212	0.123575	NC_010622
BPHY_RS05540	PAS domain S-box protein			-3.02237	0.225416	NC_010622
BPHY_RS05545	hypothetical protein	Bphy_1093		-6.04279	0.108355	NC_010622
BPHY_RS05550	CBS domain-containing protein	Bphy_1094		-3.89026	0.177885	NC_010622
BPHY_RS05555	TIGR00730 family Rossman fold protein	Bphy_1095		-0.779689	0.539443	NC_010622
BPHY_RS05565	magnesium-translocating P-type ATPase	Bphy_1097	mgtA	-1.13579	0.18726	NC_010622
BPHY_RS05570	1-phosphofructokinase family hexose kinase	Bphy_1098		-3.10808	0.182706	NC_010622
BPHY_RS05575	phosphoenolpyruvate synthase	Bphy_1099		-2.089	0.294515	NC_010622
BPHY_RS05580	hypothetical protein	Bphy_1100		-1.31267	0.447639	NC_010622
BPHY_RS05585	BON domain-containing protein	Bphy_1101		-3.38708	0.00513183	NC_010622
BPHY_RS05590	universal stress protein	Bphy_1102		-1.69402	0.323886	NC_010622
BPHY_RS05595	cation-translocating P-type ATPase	Bphy_1103		-2.22971	0.163304	NC_010622
BPHY_RS05600	hypothetical protein	Bphy_1104		-2.36972	0.0356069	NC_010622
BPHY_RS05605	MBL fold metallo-hydrolase	Bphy_1105		-1.75795	0.472137	NC_010622
BPHY_RS05610	alpha/beta fold hydrolase	Bphy_1106		-3.13626	0.0832278	NC_010622
BPHY_RS05615	hypothetical protein	Bphy_1107		-1.34392	0.386017	NC_010622
BPHY_RS05620	BON domain-containing protein	Bphy_1108		-2.88176	0.0382672	NC_010622
BPHY_RS05625	SagB/ThcOx family dehydrogenase	Bphy_1109		-6.39327	0.00664966	NC_010622
BPHY_RS05630	Hsp20/alpha crystallin family protein	Bphy_1110		-3.80835	0.0338025	NC_010622
BPHY_RS05635	BON domain-containing protein	Bphy_1111		-4.51638	0.0358208	NC_010622
BPHY_RS05640	ATP-dependent metallopeptidase FtsH/Yme1/Tma_x000D_ family protein	Bphy_1112		-2.52096	0.166824	NC_010622
BPHY_RS05645	chaperonin GroEL	Bphy_1113	groL	-3.05667	0.0753114	NC_010622
BPHY_RS05650	polyhydroxyalkanoate depolymerase	Bphy_1114		-2.18148	0.270501	NC_010622
BPHY_RS05655	aminoglycoside phosphotransferase	Bphy_1115		-2.61449	0.194247	NC_010622
BPHY_RS05660	DUF1488 domain-containing protein	Bphy_1116		-3.00304	0.115412	NC_010622
BPHY_RS05665	universal stress protein	Bphy_1117		-1.79744	0.0690302	NC_010622
BPHY_RS05675	two pore domain potassium channel family_x000D_ protein	Bphy_1119		-3.24525	0.0209086	NC_010622
BPHY_RS05680	hypothetical protein	Bphy_1120		-1.96815	0.740259	NC_010622
BPHY_RS05685	hypothetical protein	Bphy_1121		-4.69258	0.0373187	NC_010622
BPHY_RS05690	F0F1 ATP synthase subunit alpha	Bphy_1122		-4.24443	0.000925764	NC_010622
BPHY_RS05695	H+transporting two-sector ATPase B/B' subunit	Bphy_1123		-4.45379	0.0761475	NC_010622
BPHY_RS05700	F0F1 ATP synthase subunit C	Bphy_1124	atpE	NA	0.407797	NC_010622
BPHY_RS05705	F0F1 ATP synthase subunit A	Bphy_1125	atpB	-5.88387	0.00287619	NC_010622
BPHY_RS05710	ATP synthase subunit I	Bphy_1126		-2.31275	0.644842	NC_010622
BPHY_RS05715	AtpZ/AtpI family protein	Bphy_1127		-2.51731	0.373254	NC_010622
BPHY_RS05720	F0F1 ATP synthase subunit epsilon	Bphy_1128		-3.89095	0.184101	NC_010622
BPHY_RS05725	F0F1 ATP synthase subunit beta	Bphy_1129		-3.95421	0.0341434	NC_010622
BPHY_RS05730	LemA family protein	Bphy_1130		-2.46918	0.169497	NC_010622
BPHY_RS05735	beta-ketoacyl-ACP reductase	Bphy_1131		-3.14015	0.16964	NC_010622
BPHY_RS05740	hypothetical protein	Bphy_1132		NA	0.647821	NC_010622
BPHY_RS05745	universal stress protein A	Bphy_1133		-6.27221	0.0355699	NC_010622
BPHY_RS05750	universal stress protein	Bphy_1134		-1.68931	0.463405	NC_010622
BPHY_RS05755	universal stress protein A	Bphy_1135		-5.2139	0.0486805	NC_010622
BPHY_RS05760	universal stress protein	Bphy_1136		-3.65062	0.218677	NC_010622
BPHY_RS05765	response regulator transcription factor	Bphy_1137		0.0952862	0.942638	NC_010622
BPHY_RS05770	fumarate/nitrate reduction transcriptional_x000D_ regulator Fnr	Bphy_1138		-0.894986	0.333594	NC_010622
BPHY_RS05775	nitroreductase	Bphy_1139		-2.00624	0.130171	NC_010622
BPHY_RS05780	c-type cytochrome	Bphy_1140		-2.40415	0.360971	NC_010622
BPHY_RS05785	DUF3564 domain-containing protein	Bphy_1141		-0.985676	0.570752	NC_010622
BPHY_RS05790	hypothetical protein	Bphy_1142		-0.552445	0.721606	NC_010622
BPHY_RS05795	PAS domain S-box protein			-1.08112	0.459228	NC_010622
BPHY_RS05800	response regulator	Bphy_1144		-0.982936	0.339256	NC_010622
BPHY_RS05805	response regulator	Bphy_1145		-0.488748	0.567673	NC_010622
BPHY_RS05810	hypothetical protein	Bphy_1146		-0.106275	0.920958	NC_010622
BPHY_RS05815	hypothetical protein			-5.04743	0.0128971	NC_010622
BPHY_RS05820	sugar ABC transporter ATP-binding protein	Bphy_1148		-2.02312	0.0108361	NC_010622
BPHY_RS05825	ABC transporter permease	Bphy_1149		-1.29208	0.163939	NC_010622
BPHY_RS05830	sugar ABC transporter substrate-binding protein	Bphy_1150		-1.68652	0.0321831	NC_010622
BPHY_RS05835	hypothetical protein	Bphy_1151		-2.86167	0.10682	NC_010622
BPHY_RS05840	MurR/RpiR family transcriptional regulator	Bphy_1152		0.564758	0.540402	NC_010622
BPHY_RS05845	peptidase C45	Bphy_1153		-3.81975	0.208023	NC_010622
BPHY_RS05850	glutamine ABC transporter ATP-binding protein_x000D_ GlnQ	Bphy_1154	glnQ	2.51727	0.140252	NC_010622
BPHY_RS05855	glutamine ABC transporter permease GlnP	Bphy_1155		-1.42856	0.844739	NC_010622
BPHY_RS05860	glutamine ABC transporter substrate-binding_x000D_ protein GlnH	Bphy_1156		0.90402	0.571357	NC_010622
BPHY_RS05870	porin	Bphy_1157		-1.58777	0.631422	NC_010622
BPHY_RS05875	LysR family transcriptional regulator	Bphy_1158		NA	0.860901	NC_010622
BPHY_RS05880	M20 peptidase family dipeptidase	Bphy_1159		0.0423261	1	NC_010622
BPHY_RS05885	MFS transporter	Bphy_1160		-0.886811	0.41586	NC_010622
BPHY_RS05890	serine hydrolase	Bphy_1161		-0.669951	0.809906	NC_010622
BPHY_RS05895	polyphosphate kinase 2	Bphy_1162	ppk2	-1.80349	0.0640698	NC_010622
BPHY_RS05900	DUF465 domain-containing protein	Bphy_1163		-5.09005	0.000525602	NC_010622
BPHY_RS05905	class A beta-lactamase	Bphy_1164		-0.751876	0.776321	NC_010622
BPHY_RS05910	LysR family transcriptional regulator	Bphy_1165		0.237577	0.867514	NC_010622
BPHY_RS05915	MFS transporter	Bphy_1166		-0.15346	0.902576	NC_010622
BPHY_RS05920	DEAD/DEAH box helicase	Bphy_1167		-1.01071	0.355629	NC_010622
BPHY_RS05925	ATP/GTP-binding protein	Bphy_1168		0.483973	0.551081	NC_010622
BPHY_RS05930	hypothetical protein	Bphy_1169		-0.351916	0.654329	NC_010622
BPHY_RS05935	EamA family transporter RarD	Bphy_1170	rarD	-1.19951	0.364104	NC_010622
BPHY_RS05940	aspartate aminotransferase family protein	Bphy_1171		0.228913	0.752051	NC_010622
BPHY_RS05945	hypothetical protein	Bphy_1172		-0.32285	0.731934	NC_010622
BPHY_RS05950	hypothetical protein	Bphy_1173		0.491572	0.490566	NC_010622
BPHY_RS05955	hypothetical protein	Bphy_1174		1.1223	0.123141	NC_010622
BPHY_RS05960	PLP-dependent aminotransferase family protein	Bphy_1175		0.383948	0.604091	NC_010622
BPHY_RS05965	carbonic anhydrase	Bphy_1176		-0.142096	0.775137	NC_010622
BPHY_RS05970	membrane protein	Bphy_1177		-1.24986	0.421174	NC_010622
BPHY_RS05975	ChbG/HpnK family deacetylase	Bphy_1178		-0.461263	0.670982	NC_010622
BPHY_RS05980	hopanoid biosynthesis associated radical SAM_x000D_ protein HpnJ	Bphy_1179	hpnJ	-0.806051	0.262109	NC_010622
BPHY_RS05985	glycosyltransferase	Bphy_1180		-3.71461	0.0285678	NC_010622
BPHY_RS05990	hypothetical protein	Bphy_1181		-1.76514	0.731738	NC_010622
BPHY_RS05995	cytochrome b	Bphy_1182		0.551534	0.589279	NC_010622
BPHY_RS06000	response regulator	Bphy_1183		-1.0826	0.375254	NC_010622
BPHY_RS06005	HAMP domain-containing protein	Bphy_1184		0.146529	0.813482	NC_010622
BPHY_RS06010	hypothetical protein	Bphy_1185		0.787073	0.689921	NC_010622
BPHY_RS06015	hypothetical protein			-0.690996	0.786269	NC_010622
BPHY_RS06020	SET domain-containing protein	Bphy_1186		1.58381	0.279357	NC_010622
BPHY_RS06025	nitrilase	Bphy_1187		0.11973	0.868747	NC_010622
BPHY_RS06030	LysR family transcriptional regulator	Bphy_1188		1.69642	0.175859	NC_010622
BPHY_RS06035	HAMP domain-containing protein	Bphy_1189		-0.627697	0.829005	NC_010622
BPHY_RS06040	response regulator	Bphy_1190		-0.287174	1	NC_010622
BPHY_RS06045	GFA family protein	Bphy_1191		2.92803	0.0380693	NC_010622
BPHY_RS06050	EAL domain-containing protein	Bphy_1193		-0.53043	0.661861	NC_010622
BPHY_RS06055	DUF1330 domain-containing protein	Bphy_1194		-2.10757	0.438026	NC_010622
BPHY_RS06060	DUF4148 domain-containing protein	Bphy_1195		-5.02507	0.0990574	NC_010622
BPHY_RS06065	catalase			-1.98337	0.539303	NC_010622
BPHY_RS06070	cytochrome B			0.310595	0.847942	NC_010622
BPHY_RS06075	xylulokinase	Bphy_1198	xylB	-0.689994	0.780319	NC_010622
BPHY_RS06105	hypothetical protein	Bphy_1200		0.134165	1	NC_010622
BPHY_RS06110	hypothetical protein	Bphy_1201		-1.21145	0.0944464	NC_010622
BPHY_RS06115	pyrrolo-quinoline quinone	Bphy_1202		-1.33998	0.0792417	NC_010622
BPHY_RS06120	hypothetical protein	Bphy_1203		-1.41008	0.151358	NC_010622
BPHY_RS06125	oxidoreductase	Bphy_1204		-0.01939	1	NC_010622
BPHY_RS06135	hypothetical protein	Bphy_1207		1.97518	0.0446072	NC_010622
BPHY_RS06140	hypothetical protein	Bphy_1208		0.32142	0.690159	NC_010622
BPHY_RS06145	J domain-containing protein	Bphy_1209		0.403186	0.578416	NC_010622
BPHY_RS06150	formate/nitrite transporter family protein	Bphy_1210		-1.726	0.349306	NC_010622
BPHY_RS06155	esterase-like activity of phytase family_x000D_ protein	Bphy_1211		-3.00383	3.69987e-05	NC_010622
BPHY_RS06160	hypothetical protein	Bphy_1212		-1.39755	0.440022	NC_010622
BPHY_RS06165	high potential iron-sulfur protein	Bphy_1213		0.541637	0.757157	NC_010622
BPHY_RS06170	porin	Bphy_1214		-0.94906	0.778874	NC_010622
BPHY_RS06175	hypothetical protein			-1.91085	0.14841	NC_010622
BPHY_RS06180	cardiolipin synthase	Bphy_1216	cls	-1.17821	0.344996	NC_010622
BPHY_RS06185	hypothetical protein	Bphy_1217		-2.80519	0.0236176	NC_010622
BPHY_RS06190	hypothetical protein			0.910645	0.390288	NC_010622
BPHY_RS06195	hypothetical protein	Bphy_1219		0.880528	0.437328	NC_010622
BPHY_RS06200	mechanosensitive ion channel family protein	Bphy_1220		-1.34239	0.384752	NC_010622
BPHY_RS06205	MFS transporter	Bphy_1221		-0.492852	0.939458	NC_010622
BPHY_RS06210	hypothetical protein	Bphy_1222		-4.75048	0.0316376	NC_010622
BPHY_RS06215	hypothetical protein	Bphy_1223		-0.891158	0.986911	NC_010622
BPHY_RS06220	hypothetical protein	Bphy_1224		NA	0.457335	NC_010622
BPHY_RS06225	glycosyltransferase family 2 protein	Bphy_1225		-1.08848	0.329177	NC_010622
BPHY_RS06230	MFS transporter	Bphy_1226		-1.09076	0.458177	NC_010622
BPHY_RS06235	SpoVR family protein	Bphy_1227		-0.41279	0.633611	NC_010622
BPHY_RS06240	YeaH/YhbH family protein	Bphy_1228		0.190356	0.686416	NC_010622
BPHY_RS06245	PrkA family serine protein kinase	Bphy_1229		-0.246871	0.810744	NC_010622
BPHY_RS06255	hydratase	Bphy_1231		-0.0777946	0.909592	NC_010622
BPHY_RS06260	methyl-accepting chemotaxis protein	Bphy_1232		0.085163	0.824466	NC_010622
BPHY_RS06265	ribokinase	Bphy_1233	rbsK	-1.08152	0.34076	NC_010622
BPHY_RS06270	LacI family DNA-binding transcriptional_x000D_ regulator	Bphy_1234		-0.124505	0.890093	NC_010622
BPHY_RS06275	ABC transporter permease	Bphy_1235		0.840483	0.415072	NC_010622
BPHY_RS06280	sugar ABC transporter ATP-binding protein	Bphy_1236		-0.37576	0.7057	NC_010622
BPHY_RS06285	sugar ABC transporter substrate-binding protein	Bphy_1237		-0.00413964	1	NC_010622
BPHY_RS06290	LysE family translocator	Bphy_1238		-0.799879	0.448007	NC_010622
BPHY_RS06295	magnesium/cobalt transporter CorA	Bphy_1239	corA	-0.764832	0.439492	NC_010622
BPHY_RS06300	hypothetical protein			0.0779002	0.844389	NC_010622
BPHY_RS06305	ATP-binding protein	Bphy_1242		0.498016	0.620395	NC_010622
BPHY_RS06310	saccharopine dehydrogenase	Bphy_1243		0.659729	0.302071	NC_010622
BPHY_RS06315	Lrp/AsnC family transcriptional regulator	Bphy_1244		-1.13144	0.957501	NC_010622
BPHY_RS06320	LysR family transcriptional regulator	Bphy_1245		0.904755	0.733937	NC_010622
BPHY_RS06325	hypothetical protein	Bphy_1246		1.53306	0.0762277	NC_010622
BPHY_RS06330	hypothetical protein	Bphy_1247		0.683605	0.426109	NC_010622
BPHY_RS06335	DUF3022 domain-containing protein	Bphy_1248		-0.908186	0.434122	NC_010622
BPHY_RS06340	YhfC family intramembrane metalloprotease	Bphy_1249		-3.19429	0.00641761	NC_010622
BPHY_RS06345	LacI family DNA-binding transcriptional_x000D_ regulator	Bphy_1250		-0.165619	0.919676	NC_010622
BPHY_RS06350	D-glycerate dehydrogenase	Bphy_1251		-1.04117	0.219709	NC_010622
BPHY_RS06355	MFS transporter	Bphy_1252		-0.0771639	0.855028	NC_010622
BPHY_RS06360	sugar kinase	Bphy_1253		0.114828	0.900362	NC_010622
BPHY_RS06365	xylose isomerase	Bphy_1254		1.70326	0.36727	NC_010622
BPHY_RS06370	LysR family transcriptional regulator	Bphy_1255		-0.0665709	0.882033	NC_010622
BPHY_RS06375	YeiH family putative sulfate export transporter	Bphy_1256		1.84163	0.115547	NC_010622
BPHY_RS06380	glutathione S-transferase	Bphy_1257		-1.66678	0.032529	NC_010622
BPHY_RS06385	ClcB-like voltage-gated chloride channel_x000D_ protein	Bphy_1258		-1.84425	0.277755	NC_010622
BPHY_RS06390	phospholipase	Bphy_1259		0.275832	0.697239	NC_010622
BPHY_RS06395	hypothetical protein	Bphy_1260		1.19959	0.514083	NC_010622
BPHY_RS06400	DUF2795 domain-containing protein	Bphy_1261		0.838446	0.271758	NC_010622
BPHY_RS06405	AraC family transcriptional regulator	Bphy_1262		-0.176833	0.843168	NC_010622
BPHY_RS06410	cupin domain-containing protein	Bphy_1263		-0.140205	1	NC_010622
BPHY_RS06415	TetR/AcrR family transcriptional regulator	Bphy_1264		0.744989	0.642272	NC_010622
BPHY_RS06420	efflux RND transporter periplasmic adaptor_x000D_ subunit	Bphy_1265		-1.96192	0.0539728	NC_010622
BPHY_RS06425	efflux RND transporter permease subunit	Bphy_1266		-0.437225	0.545175	NC_010622
BPHY_RS06430	efflux transporter outer membrane subunit	Bphy_1267		-3.25703	0.0936478	NC_010622
BPHY_RS06435	penicillin-binding protein 1A	Bphy_1268		1.50049	0.103858	NC_010622
BPHY_RS06440	hypothetical protein	Bphy_1269		0.333769	0.570994	NC_010622
BPHY_RS06445	hypothetical protein			1.41309	0.646017	NC_010622
BPHY_RS06450	PspA/IM30 family protein	Bphy_1270		1.08861	0.19649	NC_010622
BPHY_RS06455	tetratricopeptide repeat protein	Bphy_1271		0.0269926	0.812744	NC_010622
BPHY_RS06460	TetR family transcriptional regulator	Bphy_1272		-0.287884	1	NC_010622
BPHY_RS06465	NAD(P)/FAD-dependent oxidoreductase	Bphy_1273		-0.746966	0.396209	NC_010622
BPHY_RS06470	chemotaxis protein	Bphy_1275		-1.32535	0.568048	NC_010622
BPHY_RS06475	ABC transporter permease subunit	Bphy_1276		-0.0955621	0.983059	NC_010622
BPHY_RS06480	ABC transporter permease subunit	Bphy_1277		-3.74248	0.0260059	NC_010622
BPHY_RS06485	polyamine ABC transporter ATP-binding protein	Bphy_1278		-1.30466	0.562659	NC_010622
BPHY_RS06490	polyamine ABC transporter substrate-binding_x000D_ protein	Bphy_1279		-1.22716	0.0879697	NC_010622
BPHY_RS06495	divalent metal cation transporter	Bphy_1280		-2.55739	0.0244601	NC_010622
BPHY_RS06500	DUF1289 domain-containing protein	Bphy_1281		NA	0.0667938	NC_010622
BPHY_RS06505	OmpW family protein	Bphy_1282		-4.30657	0.00027926	NC_010622
BPHY_RS06510	nitronate monooxygenase	Bphy_1283		-6.29307	8.25131e-11	NC_010622
BPHY_RS06515	aldehyde dehydrogenase family protein	Bphy_1284		-0.562312	0.489375	NC_010622
BPHY_RS06520	ABC-F family ATPase	Bphy_1285		1.36254	0.0888969	NC_010622
BPHY_RS06525	NAD(P)-dependent oxidoreductase	Bphy_1286		-1.12476	0.620617	NC_010622
BPHY_RS06530	dodecin domain-containing protein	Bphy_1287		-1.49276	0.351128	NC_010622
BPHY_RS06535	BMP family ABC transporter substrate-binding_x000D_ protein	Bphy_1288		-0.0745855	0.956906	NC_010622
BPHY_RS06540	ABC transporter permease	Bphy_1289		-0.337976	0.752249	NC_010622
BPHY_RS06545	ABC transporter permease	Bphy_1290		0.163938	0.967043	NC_010622
BPHY_RS06550	ABC transporter	Bphy_1291		-1.45967	0.182163	NC_010622
BPHY_RS06555	LysR family transcriptional regulator	Bphy_1292		0.776573	0.460949	NC_010622
BPHY_RS06560	8-oxoguanine deaminase	Bphy_1293		-2.35781	0.00159383	NC_010622
BPHY_RS06565	hypothetical protein			0.661872	0.645562	NC_010622
BPHY_RS06570	hydroxyisourate hydrolase	Bphy_1294	uraH	0.50702	0.789278	NC_010622
BPHY_RS06575	membrane protein	Bphy_1295		-0.515211	0.74311	NC_010622
BPHY_RS06580	hypothetical protein			-0.965705	0.844936	NC_010622
BPHY_RS06585	ureidoglycolate lyase	Bphy_1297		-0.11573	0.925063	NC_010622
BPHY_RS06590	allantoicase	Bphy_1298	alc	-0.0279792	0.961165	NC_010622
BPHY_RS06595	2-oxo-4-hydroxy-4-carboxy-5-ureidoimidazoline_x000D_ decarboxylase	Bphy_1299	uraD	0.435342	0.686799	NC_010622
BPHY_RS06600	allantoinase PuuE	Bphy_1300		0.566562	0.480235	NC_010622
BPHY_RS06605	aspartate/glutamate racemase family protein	Bphy_1301		0.471727	0.623053	NC_010622
BPHY_RS06610	NCS1 family nucleobase:cation symporter-1	Bphy_1302		0.470909	0.546826	NC_010622
BPHY_RS06615	GntR family transcriptional regulator	Bphy_1303		-1.26569	0.506194	NC_010622
BPHY_RS06620	muramoyltetrapeptide carboxypeptidase	Bphy_1304		0.0525864	0.862689	NC_010622
BPHY_RS06625	tRNA adenosine(34) deaminase TadA			-0.671157	0.675385	NC_010622
BPHY_RS06630	DUF1992 domain-containing protein	Bphy_1306		0.600381	0.543611	NC_010622
BPHY_RS06635	hypothetical protein	Bphy_1307		0.331485	0.823575	NC_010622
BPHY_RS06640	glycine zipper 2TM domain-containing protein	Bphy_1308		-0.354197	0.560935	NC_010622
BPHY_RS06645	putative DNA modification/repair radical SAM_x000D_ protein	Bphy_1309		-0.751211	0.435753	NC_010622
BPHY_RS06650	DUF4130 domain-containing protein	Bphy_1310		-2.43226	0.100082	NC_010622
BPHY_RS06655	N-acetyltransferase	Bphy_1311		-1.08785	0.583904	NC_010622
BPHY_RS06660	glutamine-hydrolyzing GMP synthase	Bphy_1312		1.28024	0.241105	NC_010622
BPHY_RS06665	hypothetical protein	Bphy_1313		1.04625	0.191952	NC_010622
BPHY_RS06670	IMP dehydrogenase	Bphy_1314		0.610489	0.394271	NC_010622
BPHY_RS06675	DMT family transporter	Bphy_1315		-0.842232	0.722342	NC_010622
BPHY_RS06680	RnfH family protein	Bphy_1316		-2.10536	0.400796	NC_010622
BPHY_RS06685	type II toxin-antitoxin system RatA family_x000D_ toxin	Bphy_1317		-0.0669995	0.882553	NC_010622
BPHY_RS06690	SsrA-binding protein SmpB	Bphy_1318		0.55836	0.587552	NC_010622
BPHY_RS06695	paraslipin	Bphy_1319		-0.406762	0.674342	NC_010622
BPHY_RS06700	hypothetical protein	Bphy_1320		0.53023	0.639892	NC_010622
BPHY_RS06705	phosphoenolpyruvate synthase	Bphy_1321		-0.563421	0.448904	NC_010622
BPHY_RS06710	kinase/pyrophosphorylase	Bphy_1322		0.337931	0.639739	NC_010622
BPHY_RS06715	RNA methyltransferase	Bphy_1323		-0.969423	0.589701	NC_010622
BPHY_RS06720	ribonuclease HII	Bphy_1324		-0.865189	0.696151	NC_010622
BPHY_RS06725	lipid-A-disaccharide synthase	Bphy_1325		0.0316685	0.945986	NC_010622
BPHY_RS06730	acyl-ACP--UDP-N-acetylglucosamine_x000D_ O-acyltransferase	Bphy_1326		-1.01712	0.222365	NC_010622
BPHY_RS06735	3-hydroxyacyl-ACP dehydratase FabZ	Bphy_1327	fabZ	0.265273	0.650073	NC_010622
BPHY_RS06740	UDP-3-O-(3-hydroxymyristoyl)glucosamine_x000D_ N-acyltransferase	Bphy_1328	lpxD	-0.0564352	0.889969	NC_010622
BPHY_RS06745	OmpH family outer membrane protein	Bphy_1329		0.0424202	0.948943	NC_010622
BPHY_RS06750	outer membrane protein assembly factor BamA	Bphy_1330	bamA	-0.586793	0.405368	NC_010622
BPHY_RS06755	RIP metalloprotease RseP	Bphy_1331	rseP	-0.887058	0.448113	NC_010622
BPHY_RS06760	1-deoxy-D-xylulose-5-phosphate reductoisomerase	Bphy_1332		0.276883	0.720311	NC_010622
BPHY_RS06765	CDP-archaeol synthase	Bphy_1333		0.601879	0.585043	NC_010622
BPHY_RS06770	di-trans,poly-cis-decaprenylcistransferase	Bphy_1334	uppS	-0.179974	0.825479	NC_010622
BPHY_RS06775	ribosome recycling factor	Bphy_1335		-0.161347	0.897275	NC_010622
BPHY_RS06780	UMP kinase	Bphy_1336		-0.182775	0.883378	NC_010622
BPHY_RS06785	elongation factor Ts	Bphy_1337		0.64269	0.354804	NC_010622
BPHY_RS06790	30S ribosomal protein S2	Bphy_1338	rpsB	0.501352	0.488392	NC_010622
BPHY_RS06795	type I methionyl aminopeptidase	Bphy_1339	map	0.461374	0.499401	NC_010622
BPHY_RS06800	[protein-PII] uridylyltransferase	Bphy_1340		-0.559045	0.44361	NC_010622
BPHY_RS06805	rRNA pseudouridine synthase			0.00380694	0.884959	NC_010622
BPHY_RS06810	peptide deformylase	Bphy_1342		0.176031	0.792215	NC_010622
BPHY_RS06815	NAD-dependent DNA ligase LigA	Bphy_1343	ligA	0.574769	0.410199	NC_010622
BPHY_RS06820	hypothetical protein	Bphy_1344		-0.537853	0.598835	NC_010622
BPHY_RS06825	cell division protein FtsZ	Bphy_1345		-0.200057	0.859909	NC_010622
BPHY_RS06830	chromosome segregation protein SMC	Bphy_1346	smc	-0.182842	0.814504	NC_010622
BPHY_RS06835	DMT family transporter	Bphy_1347		-0.548798	0.691924	NC_010622
BPHY_RS06840	succinyldiaminopimelate transaminase	Bphy_1348		0.24258	0.697237	NC_010622
BPHY_RS06845	2,3,4,5-tetrahydropyridine-2,6-dicarboxylate_x000D_ N-succinyltransferase	Bphy_1349	dapD	0.733818	0.401719	NC_010622
BPHY_RS06850	ArsC family reductase	Bphy_1350		1.19329	0.818655	NC_010622
BPHY_RS06855	succinyl-diaminopimelate desuccinylase	Bphy_1351		-0.398232	0.968539	NC_010622
BPHY_RS06860	50S ribosomal protein L3 N(5)-glutamine_x000D_ methyltransferase	Bphy_1352		-0.301649	0.729045	NC_010622
BPHY_RS06865	cardiolipin synthase	Bphy_1353	cls	-1.21586	0.229374	NC_010622
BPHY_RS06870	glutathione peroxidase	Bphy_1354		-0.455432	0.590876	NC_010622
BPHY_RS06875	ATP-binding cassette domain-containing protein	Bphy_1355		-0.377657	0.660667	NC_010622
BPHY_RS06880	CoA transferase	Bphy_1356		1.33768	0.139901	NC_010622
BPHY_RS06885	DUF2866 domain-containing protein	Bphy_1357		2.05428	0.0523974	NC_010622
BPHY_RS06890	DNA repair protein RadA	Bphy_1358		-0.726458	0.568092	NC_010622
BPHY_RS06895	alanine racemase	Bphy_1359	alr	-0.040187	0.884564	NC_010622
BPHY_RS06900	lysophospholipid transporter LplT	Bphy_1360		0.369108	0.647312	NC_010622
BPHY_RS06905	bifunctional hydroxymethylpyrimidine_x000D_ kinase/phosphomethylpyrimidine kinase	Bphy_1361	thiD	-1.5576	0.25263	NC_010622
BPHY_RS06910	DUF1853 family protein	Bphy_1362		0.338268	0.737014	NC_010622
BPHY_RS06915	uracil-DNA glycosylase	Bphy_1363		-0.67273	0.584682	NC_010622
BPHY_RS06920	ribosomal-protein-alanine N-acetyltransferase	Bphy_1364	rimI	-0.478236	0.954253	NC_010622
BPHY_RS06925	tRNA_x000D_ (adenosine(37)-N6)-threonylcarbamoyltransferase complex_x000D_ dimerization subunit type 1 TsaB	Bphy_1365	tsaB	0.607627	0.402472	NC_010622
BPHY_RS06930	acyl-CoA-binding protein	Bphy_1366		1.04188	0.29499	NC_010622
BPHY_RS06935	DEAD/DEAH box helicase	Bphy_1367		1.61725	0.0295168	NC_010622
BPHY_RS06940	isocitrate lyase	Bphy_1368		1.65523	0.0286676	NC_010622
BPHY_RS06945	universal stress protein	Bphy_1369		-0.0420159	0.848061	NC_010622
BPHY_RS06950	LysR family transcriptional regulator	Bphy_1370		0.322148	0.653546	NC_010622
BPHY_RS06955	haloacid dehalogenase type II	Bphy_1371		-0.694138	0.789288	NC_010622
BPHY_RS06960	malate synthase A	Bphy_1372		0.139067	0.934661	NC_010622
BPHY_RS06965	gamma-glutamylcyclotransferase	Bphy_1373		3.08553	0.0999518	NC_010622
BPHY_RS06970	RraA family protein	Bphy_1374		0.174621	0.862	NC_010622
BPHY_RS06975	AraC family transcriptional regulator	Bphy_1375		0.23308	0.754971	NC_010622
BPHY_RS06980	GNAT family N-acetyltransferase	Bphy_1376		1.38557	0.226454	NC_010622
BPHY_RS06985		Bphy_R0046		NA	0.526692	NC_010622
BPHY_RS07005		Bphy_R0050		-2.47036	0.330305	NC_010622
BPHY_RS07010	glutamate--tRNA ligase	Bphy_1377		0.406517	0.683427	NC_010622
BPHY_RS07015	patatin-like phospholipase family protein	Bphy_1378		-0.689694	0.477213	NC_010622
BPHY_RS07020	peptidoglycan endopeptidase	Bphy_1379		0.718295	0.355825	NC_010622
BPHY_RS07025	ABC transporter ATP-binding protein	Bphy_1380		-0.456485	0.609583	NC_010622
BPHY_RS07030	ABC transporter permease	Bphy_1381		-0.203944	0.765387	NC_010622
BPHY_RS07035	ABC transporter permease subunit	Bphy_1382		0.494442	0.649869	NC_010622
BPHY_RS07040	ABC transporter substrate-binding protein	Bphy_1383		0.0852411	0.925591	NC_010622
BPHY_RS07045	enoyl-ACP reductase FabI	Bphy_1384		1.09061	0.198698	NC_010622
BPHY_RS07050	hypothetical protein	Bphy_1385		2.04114	0.00504241	NC_010622
BPHY_RS07055		Bphy_R0051		-4.15684	0.336681	NC_010622
BPHY_RS07060	aspartate kinase	Bphy_1386		1.64447	0.177474	NC_010622
BPHY_RS07065	tRNA lysidine(34) synthetase TilS	Bphy_1387	tilS	0.0866676	0.840246	NC_010622
BPHY_RS07070	acetyl-CoA carboxylase carboxyltransferase_x000D_ subunit alpha	Bphy_1388		-0.210989	0.729119	NC_010622
BPHY_RS07075	DNA-3-methyladenine glycosylase 2 family_x000D_ protein	Bphy_1389		-0.759027	0.475698	NC_010622
BPHY_RS07080	cysteine--tRNA ligase	Bphy_1390		0.359982	0.613581	NC_010622
BPHY_RS07085	tetratricopeptide repeat protein	Bphy_1391		0.549847	0.434762	NC_010622
BPHY_RS07090	peptidyl-prolyl cis-trans isomerase	Bphy_1392		-0.0697345	0.926654	NC_010622
BPHY_RS07095	peptidyl-prolyl cis-trans isomerase	Bphy_1393		0.00655417	0.979076	NC_010622
BPHY_RS07100	UDP-2,3-diacylglucosamine diphosphatase	Bphy_1394		1.08695	0.292808	NC_010622
BPHY_RS07105	serine O-acetyltransferase	Bphy_1395	cysE	0.712077	0.398548	NC_010622
BPHY_RS07110	RNA methyltransferase	Bphy_1396		-1.01371	0.628775	NC_010622
BPHY_RS07115	inositol monophosphatase	Bphy_1397		-0.644091	0.372204	NC_010622
BPHY_RS07120	lysophospholipid transporter LplT	Bphy_1398		-1.20755	0.484613	NC_010622
BPHY_RS07125	DNA mismatch repair protein MutS	Bphy_1399	mutS	0.101673	0.916863	NC_010622
BPHY_RS07130	hypothetical protein	Bphy_1400		0.798582	0.252887	NC_010622
BPHY_RS07135	peptidylprolyl isomerase	Bphy_1401		2.00652	0.0131169	NC_010622
BPHY_RS07140	cupin domain-containing protein	Bphy_1402		0.185897	0.764729	NC_010622
BPHY_RS07150	ATP-dependent DNA helicase	Bphy_1403		-0.731461	0.477887	NC_010622
BPHY_RS07155	DUF465 domain-containing protein	Bphy_1404		-0.149668	0.831804	NC_010622
BPHY_RS07160	hypothetical protein			0.197813	0.844307	NC_010622
BPHY_RS07165	RNA-binding transcriptional accessory protein	Bphy_1406		-0.0820838	0.982281	NC_010622
BPHY_RS07170	potassium transporter Kup	Bphy_1407		-0.28505	0.695449	NC_010622
BPHY_RS07175	phosphoribosyltransferase	Bphy_1408		1.54379	0.074107	NC_010622
BPHY_RS07180	adenylosuccinate synthase	Bphy_1409		1.29188	0.0868099	NC_010622
BPHY_RS07185	ATP phosphoribosyltransferase regulatory_x000D_ subunit	Bphy_1410		-0.0824373	1	NC_010622
BPHY_RS07190	DUF2065 domain-containing protein	Bphy_1411		-1.63916	0.836772	NC_010622
BPHY_RS07195	protease modulator HflC	Bphy_1412		0.718894	0.548528	NC_010622
BPHY_RS07200	FtsH protease activity modulator HflK	Bphy_1413	hflK	-0.202084	0.782003	NC_010622
BPHY_RS07205	GTPase HflX	Bphy_1414	hflX	-0.27011	0.766349	NC_010622
BPHY_RS07210	RNA chaperone Hfq	Bphy_1415		0.334671	0.619831	NC_010622
BPHY_RS07215	ribosome biogenesis GTPase Der	Bphy_1416	der	0.472037	0.457328	NC_010622
BPHY_RS07220	outer membrane protein assembly factor BamB	Bphy_1417	bamB	0.034841	0.840476	NC_010622
BPHY_RS07225	tetratricopeptide repeat protein	Bphy_1418		0.782083	0.369137	NC_010622
BPHY_RS07230	histidine--tRNA ligase	Bphy_1419		0.660404	0.368291	NC_010622
BPHY_RS07235	flavodoxin-dependent_x000D_ (E)-4-hydroxy-3-methylbut-2-enyl-diphosphate synthase	Bphy_1420		0.661969	0.649323	NC_010622
BPHY_RS07240	helix-turn-helix domain-containing protein	Bphy_1421		0.218066	0.67282	NC_010622
BPHY_RS07245	23S rRNA (adenine(2503)-C(2))-methyltransferase_x000D_ RlmN	Bphy_1422	rlmN	1.5959	0.0519798	NC_010622
BPHY_RS07250	nucleoside-diphosphate kinase	Bphy_1423		0.849316	0.266234	NC_010622
BPHY_RS07255	Bax inhibitor-1/YccA family protein	Bphy_1424		1.4509	0.0362293	NC_010622
BPHY_RS07260	MBL fold metallo-hydrolase	Bphy_1425		0.118365	0.91876	NC_010622
BPHY_RS07265	outer membrane protein assembly factor BamC	Bphy_1426		1.11732	0.153181	NC_010622
BPHY_RS07270	4-hydroxy-tetrahydrodipicolinate synthase	Bphy_1427		0.312509	0.641528	NC_010622
BPHY_RS07275	class I SAM-dependent methyltransferase	Bphy_1428		-0.230789	0.909504	NC_010622
BPHY_RS07280	tryptophan--tRNA ligase	Bphy_1429		-0.815537	0.437841	NC_010622
BPHY_RS07285	site-2 protease family protein	Bphy_1430		-0.318551	0.814044	NC_010622
BPHY_RS07290	threonylcarbamoyl-AMP synthase	Bphy_1431		0.00983344	0.956211	NC_010622
BPHY_RS07295	PHP domain-containing protein	Bphy_1432		1.29838	0.148828	NC_010622
BPHY_RS07300	alpha/beta hydrolase	Bphy_1433		-1.40768	0.504177	NC_010622
BPHY_RS07305	ferritin-like domain-containing protein	Bphy_1434		0.354935	0.755143	NC_010622
BPHY_RS07310	gamma carbonic anhydrase family protein	Bphy_1435		-0.974505	0.680572	NC_010622
BPHY_RS07315	Hsp33 family molecular chaperone HslO	Bphy_1436		-0.992358	0.375264	NC_010622
BPHY_RS07320	hypothetical protein	Bphy_1437		-2.08718	0.0675003	NC_010622
BPHY_RS07325	cell division protein FtsB	Bphy_1438		-1.6064	0.104088	NC_010622
BPHY_RS07330	phosphopyruvate hydratase	Bphy_1439		-0.312432	0.802232	NC_010622
BPHY_RS07335	3-deoxy-8-phosphooctulonate synthase	Bphy_1440		2.02292	0.025054	NC_010622
BPHY_RS07340	CTP synthase	Bphy_1441	pyrG	0.537171	0.493677	NC_010622
BPHY_RS07345	alpha/beta hydrolase	Bphy_1442		-0.499839	0.916907	NC_010622
BPHY_RS07350	ComEC family competence protein	Bphy_1443		0.835555	0.493971	NC_010622
BPHY_RS07355	TatD family deoxyribonuclease	Bphy_1444		-0.415058	0.630648	NC_010622
BPHY_RS07360	lipoprotein-releasing ABC transporter_x000D_ ATP-binding protein LolD	Bphy_1445	lolD	0.41817	0.649622	NC_010622
BPHY_RS07365	lipoprotein-releasing ABC transporter permease_x000D_ subunit	Bphy_1446		1.17105	0.44061	NC_010622
BPHY_RS07370	hypothetical protein			1.72057	0.247589	NC_010622
BPHY_RS07375	hypothetical protein	Bphy_1447		-0.881443	0.43592	NC_010622
BPHY_RS07380	single-stranded-DNA-specific exonuclease RecJ	Bphy_1448	recJ	-1.55695	0.269751	NC_010622
BPHY_RS07385	peptide chain release factor 2			0.78331	0.272873	NC_010622
BPHY_RS07390	lysine--tRNA ligase	Bphy_1450	lysS	0.255665	0.724494	NC_010622
BPHY_RS07395	glycine zipper 2TM domain-containing protein	Bphy_1451		2.51517	0.0153717	NC_010622
BPHY_RS07400	Fe-S cluster assembly protein IscX	Bphy_1452	iscX	-1.00233	0.642391	NC_010622
BPHY_RS07405	ISC system 2Fe-2S type ferredoxin	Bphy_1453	fdx	-0.62056	0.301436	NC_010622
BPHY_RS07410	Fe-S protein assembly chaperone HscA	Bphy_1454	hscA	0.297643	0.740231	NC_010622
BPHY_RS07415	Fe-S protein assembly co-chaperone HscB	Bphy_1455		0.920722	0.288278	NC_010622
BPHY_RS07420	iron-sulfur cluster assembly protein IscA	Bphy_1456	iscA	-0.452955	0.941607	NC_010622
BPHY_RS07425	Fe-S cluster assembly scaffold IscU	Bphy_1457		0.287254	0.673636	NC_010622
BPHY_RS07430	IscS subfamily cysteine desulfurase	Bphy_1458		0.631824	0.321898	NC_010622
BPHY_RS07435	Fe-S cluster assembly transcriptional regulator_x000D_ IscR	Bphy_1459	iscR	0.0400212	0.930136	NC_010622
BPHY_RS07440	low molecular weight phosphotyrosine protein_x000D_ phosphatase	Bphy_1460		2.25417	0.00321407	NC_010622
BPHY_RS07445	hypothetical protein	Bphy_1461		3.28063	6.52795e-05	NC_010622
BPHY_RS07450	hypothetical protein	Bphy_1462		1.00393	0.160524	NC_010622
BPHY_RS07455	lactate utilization protein	Bphy_1463		0.224984	0.764919	NC_010622
BPHY_RS07460	(Fe-S)-binding protein	Bphy_1464		0.0527431	0.814624	NC_010622
BPHY_RS07465	IclR family transcriptional regulator	Bphy_1465		-1.23147	0.084093	NC_010622
BPHY_RS07470	D-alanyl-D-alanine endopeptidase	Bphy_1466		-0.65825	0.340347	NC_010622
BPHY_RS07475	phasin family protein	Bphy_1467		0.0211645	0.994764	NC_010622
BPHY_RS07480	dihydrolipoyl dehydrogenase	Bphy_1468	lpdA	-0.802425	0.37951	NC_010622
BPHY_RS07485	dihydrolipoyllysine-residue acetyltransferase	Bphy_1469	aceF	-0.0821015	0.943839	NC_010622
BPHY_RS07490	pyruvate dehydrogenase (acetyl-transferring),_x000D_ homodimeric type	Bphy_1470	aceE	-0.0850968	0.949356	NC_010622
BPHY_RS07495	PAS domain S-box protein	Bphy_1471		-0.58392	0.422794	NC_010622
BPHY_RS07500	response regulator transcription factor	Bphy_1472		-0.5135	0.485829	NC_010622
BPHY_RS07505	DUF3300 domain-containing protein	Bphy_1473		-0.291139	0.788814	NC_010622
BPHY_RS07510	DUF2950 domain-containing protein	Bphy_1474		-0.505648	0.447307	NC_010622
BPHY_RS07515	hypothetical protein			-1.95977	0.0843853	NC_010622
BPHY_RS07520	bifunctional methylenetetrahydrofolate_x000D_ dehydrogenase/methenyltetrahydrofolate cyclohydrolase_x000D_ FolD	Bphy_1475		0.301495	0.749576	NC_010622
BPHY_RS07525	M3 family peptidase	Bphy_1476		0.473672	0.439827	NC_010622
BPHY_RS07530	cytosine deaminase	Bphy_1477		-1.0211	0.38062	NC_010622
BPHY_RS07540	exodeoxyribonuclease III	Bphy_1478	xth	-2.78466	0.0791913	NC_010622
BPHY_RS07545	nitrogen regulation protein NR(I)	Bphy_1479	ntrC	-0.121783	0.80455	NC_010622
BPHY_RS07550	signal transduction histidine kinase	Bphy_1480		-0.371649	0.678657	NC_010622
BPHY_RS07555	type I glutamate--ammonia ligase	Bphy_1481	glnA	0.729612	0.433754	NC_010622
BPHY_RS07560	rhodanese-like domain-containing protein	Bphy_1482		1.0984	0.154993	NC_010622
BPHY_RS07565	competence/damage-inducible protein A	Bphy_1483		1.00711	0.335958	NC_010622
BPHY_RS07570	EI24 domain-containing protein	Bphy_1484		-0.764048	0.412341	NC_010622
BPHY_RS07575	sterol desaturase family protein	Bphy_1485		0.0282922	0.950626	NC_010622
BPHY_RS07580	hypothetical protein	Bphy_1486		-1.37943	0.331875	NC_010622
BPHY_RS07585	adhesin	Bphy_1487		-0.403604	0.745131	NC_010622
BPHY_RS07590	ATP-dependent RNA helicase HrpA	Bphy_1488	hrpA	-0.99417	0.565344	NC_010622
BPHY_RS07595	amino-acid N-acetyltransferase	Bphy_1489		-0.409973	0.617002	NC_010622
BPHY_RS07600	oxidative damage protection protein	Bphy_1490		-0.441903	0.710321	NC_010622
BPHY_RS07605	glycine betaine/L-proline transporter ProP	Bphy_1491		1.56124	0.0754495	NC_010622
BPHY_RS07610	metallophosphoesterase	Bphy_1492		1.5712	0.303564	NC_010622
BPHY_RS07615	hypothetical protein	Bphy_1493		2.78171	0.185423	NC_010622
BPHY_RS07620	DUF1211 domain-containing protein	Bphy_1494		0.0470469	0.992957	NC_010622
BPHY_RS07625	cupin domain-containing protein	Bphy_1495		0.506839	0.799521	NC_010622
BPHY_RS07630	FAD-containing oxidoreductase	Bphy_1496		0.541534	0.519551	NC_010622
BPHY_RS07635	hypothetical protein	Bphy_1497		2.13376	0.0774223	NC_010622
BPHY_RS07640	glutathione S-transferase	Bphy_1498		0.800963	0.421115	NC_010622
BPHY_RS07645	hypothetical protein	Bphy_1499		-1.17187	1	NC_010622
BPHY_RS07650	hypothetical protein			0.771273	0.620391	NC_010622
BPHY_RS07655	LacI family DNA-binding transcriptional_x000D_ regulator	Bphy_1500		-3.63286	0.00249867	NC_010622
BPHY_RS07660	extracellular solute-binding protein	Bphy_1501		-1.19506	0.240861	NC_010622
BPHY_RS07665	ABC transporter permease subunit	Bphy_1502		-2.68317	0.250541	NC_010622
BPHY_RS07670	ABC transporter permease	Bphy_1503		-1.03849	0.314395	NC_010622
BPHY_RS07675	ABC transporter ATP-binding protein	Bphy_1504		-2.45818	0.0133516	NC_010622
BPHY_RS07680	phosphodiesterase	Bphy_1505		-1.20739	0.0980887	NC_010622
BPHY_RS07685	MFS transporter	Bphy_1506		-4.32668	0.0898644	NC_010622
BPHY_RS07690	response regulator transcription factor	Bphy_1507		-1.71218	0.327243	NC_010622
BPHY_RS07695	response regulator transcription factor	Bphy_1508		-4.95273	0.134217	NC_010622
BPHY_RS07700	bacterioferritin	Bphy_1509		-7.8748	0.010949	NC_010622
BPHY_RS07715	sensor histidine kinase	Bphy_1512		-1.59274	0.211614	NC_010622
BPHY_RS07720	entericidin A/B family lipoprotein	Bphy_1513		-4.14948	0.00691089	NC_010622
BPHY_RS07725	DUF4397 domain-containing protein	Bphy_1514		-2.87241	0.143757	NC_010622
BPHY_RS07730	NADPH-dependent 2,4-dienoyl-CoA reductase	Bphy_1515	fadH	-1.558	0.119607	NC_010622
BPHY_RS07735	EamA family transporter	Bphy_1516		-1.89854	0.050897	NC_010622
BPHY_RS07740	phosphomethylpyrimidine synthase ThiC	Bphy_1518		-1.62262	0.164915	NC_010622
BPHY_RS07745	glycine zipper 2TM domain-containing protein	Bphy_1519		-4.00837	0.474419	NC_010622
BPHY_RS07750	hypothetical protein	Bphy_1520		0.492322	0.463559	NC_010622
BPHY_RS07755	L-lactate permease	Bphy_1521		-0.346714	0.797644	NC_010622
BPHY_RS07760	DMT family transporter	Bphy_1522		-1.02555	0.407606	NC_010622
BPHY_RS07765	outer membrane protein assembly factor BamC	Bphy_1523		0.165195	0.813794	NC_010622
BPHY_RS07770	DUF2844 domain-containing protein	Bphy_1524		-2.33924	0.200364	NC_010622
BPHY_RS07775	DUF3443 family protein	Bphy_1525		0.157078	0.82597	NC_010622
BPHY_RS07780	adhesin	Bphy_1526		0.261228	0.805874	NC_010622
BPHY_RS07785	hypothetical protein	Bphy_1527		-0.207847	0.83094	NC_010622
BPHY_RS07790	hypothetical protein	Bphy_1528		0.0713543	0.978444	NC_010622
BPHY_RS07795	amino acid ABC transporter ATP-binding protein	Bphy_1529		-0.171723	1	NC_010622
BPHY_RS07800	ABC transporter permease subunit	Bphy_1530		0.497443	0.858797	NC_010622
BPHY_RS07805	amino acid ABC transporter substrate-binding_x000D_ protein	Bphy_1531		-0.949088	0.185006	NC_010622
BPHY_RS07810	dihydropyrimidinase	Bphy_1532	hydA	-1.9405	0.023453	NC_010622
BPHY_RS07815	nitrate reductase	Bphy_1533		-0.782701	0.378866	NC_010622
BPHY_RS07820	NAD-dependent dihydropyrimidine dehydrogenase_x000D_ subunit PreA	Bphy_1534		-0.226364	0.769728	NC_010622
BPHY_RS07825	NAD(P)-dependent oxidoreductase	Bphy_1535		-1.13669	0.237795	NC_010622
BPHY_RS07830	Zn-dependent hydrolase	Bphy_1536		-0.691145	0.395675	NC_010622
BPHY_RS07835	TetR/AcrR family transcriptional regulator	Bphy_1537		-1.45092	0.403215	NC_010622
BPHY_RS07840	benzoyl-CoA 2,3-epoxidase subunit BoxA	Bphy_1538	boxA	-0.192662	0.828952	NC_010622
BPHY_RS07845	benzoyl-CoA 2,3-epoxidase subunit BoxB	Bphy_1539	boxB	-0.139639	0.847113	NC_010622
BPHY_RS07850	benzoyl-CoA-dihydrodiol lyase	Bphy_1540		-0.306301	0.821216	NC_010622
BPHY_RS07855	helix-turn-helix domain-containing protein	Bphy_1541		0.748576	0.529625	NC_010622
BPHY_RS07860	DUF4863 family protein	Bphy_1542		-1.53654	0.763479	NC_010622
BPHY_RS07865	benzoate-CoA ligase family protein	Bphy_1543		-1.36813	0.267967	NC_010622
BPHY_RS07870	alpha/beta hydrolase	Bphy_1544		-1.58828	0.368605	NC_010622
BPHY_RS07875	hypothetical protein	Bphy_1545		-5.8202	3.53354e-07	NC_010622
BPHY_RS07880	phospholipase C, phosphocholine-specific	Bphy_1546		-3.83323	4.60706e-07	NC_010622
BPHY_RS07885	glutathione S-transferase	Bphy_1547		-0.568392	0.49357	NC_010622
BPHY_RS07890	DMT family transporter	Bphy_1548		-0.0256012	0.954563	NC_010622
BPHY_RS07895	excinuclease ABC subunit A	Bphy_1549	uvrA	-0.580184	0.572212	NC_010622
BPHY_RS07900	DUF3303 domain-containing protein	Bphy_1550		0.0407267	0.839824	NC_010622
BPHY_RS07905		Bphy_R0053		Inf	0.36444	NC_010622
BPHY_RS07910	MerR family transcriptional regulator	Bphy_1551		0.426585	0.936201	NC_010622
BPHY_RS07915	integration host factor subunit alpha	Bphy_1552		-0.796442	0.459897	NC_010622
BPHY_RS07920	phenylalanine--tRNA ligase subunit beta	Bphy_1553		-0.601437	0.382646	NC_010622
BPHY_RS07925	phenylalanine--tRNA ligase subunit alpha	Bphy_1554		0.785118	0.292296	NC_010622
BPHY_RS07930	50S ribosomal protein L20	Bphy_1555		1.22841	0.455648	NC_010622
BPHY_RS07935	50S ribosomal protein L35	Bphy_1556		0.96638	0.198328	NC_010622
BPHY_RS07940	translation initiation factor IF-3	Bphy_1557		0.756215	0.335658	NC_010622
BPHY_RS07945	threonine--tRNA ligase	Bphy_1558		1.86109	0.0156275	NC_010622
BPHY_RS07955	bifunctional (p)ppGpp_x000D_ synthetase/guanosine-3',5'-bis(diphosphate)_x000D_ 3'-pyrophosphohydrolase	Bphy_1559		0.528295	0.435143	NC_010622
BPHY_RS07960	RidA family protein	Bphy_1560		0.609573	0.401285	NC_010622
BPHY_RS07965	alpha/beta hydrolase	Bphy_1561		1.03558	0.246437	NC_010622
BPHY_RS07970	CoA transferase subunit B	Bphy_1562		-0.830845	0.404043	NC_010622
BPHY_RS07975	CoA transferase subunit A	Bphy_1563		-0.397096	0.684705	NC_010622
BPHY_RS07980	PAS and helix-turn-helix domain-containing_x000D_ protein	Bphy_1564		1.99762	0.464361	NC_010622
BPHY_RS07985	acyl-CoA thioesterase	Bphy_1565		0.394613	0.711554	NC_010622
BPHY_RS07990	SDR family oxidoreductase	Bphy_1566		0.777369	0.326198	NC_010622
BPHY_RS07995	electron transfer flavoprotein-ubiquinone_x000D_ oxidoreductase	Bphy_1567		-0.124902	0.878673	NC_010622
BPHY_RS08000	glycosyltransferase family 41 protein	Bphy_1568		-0.165826	0.849702	NC_010622
BPHY_RS08005	chorismate synthase	Bphy_1569		0.118733	0.821616	NC_010622
BPHY_RS08010	MFS transporter	Bphy_1570		0.127877	0.924921	NC_010622
BPHY_RS08015	CBS domain-containing protein	Bphy_1571		-2.11663	0.0241667	NC_010622
BPHY_RS08020	O-acetylhomoserine_x000D_ aminocarboxypropyltransferase	Bphy_1572		-0.581263	0.526327	NC_010622
BPHY_RS08025	alpha/beta hydrolase	Bphy_1573		-0.964686	0.373522	NC_010622
BPHY_RS08030	DUF962 domain-containing protein	Bphy_1574		-0.199664	0.96214	NC_010622
BPHY_RS08035	YihY family inner membrane protein	Bphy_1575		0.122392	0.932107	NC_010622
BPHY_RS08040	NAD(P)H:quinone oxidoreductase	Bphy_1576		-0.854308	0.419112	NC_010622
BPHY_RS08045	DUF2069 domain-containing protein	Bphy_1577		-0.0770039	0.98244	NC_010622
BPHY_RS08050	FAD-binding oxidoreductase	Bphy_1578		0.706294	0.463336	NC_010622
BPHY_RS08055	metallophosphoesterase	Bphy_1579		0.368293	0.556785	NC_010622
BPHY_RS08060	LysR family transcriptional regulator	Bphy_1581		0.299932	0.682496	NC_010622
BPHY_RS08065	efflux transporter outer membrane subunit	Bphy_1582		1.59036	0.16998	NC_010622
BPHY_RS08070	FUSC family protein	Bphy_1583		0.728748	0.601284	NC_010622
BPHY_RS08075	DUF1656 domain-containing protein	Bphy_1584		NA	0.682032	NC_010622
BPHY_RS08080	HlyD family secretion protein	Bphy_1585		-0.521983	0.643599	NC_010622
BPHY_RS08085	methyl-accepting chemotaxis protein	Bphy_1586		0.099723	0.977751	NC_010622
BPHY_RS08090	MFS transporter	Bphy_1587		2.19865	0.186393	NC_010622
BPHY_RS08095	propionate--CoA ligase	Bphy_1588		0.22768	0.75474	NC_010622
BPHY_RS08100	5'-methylthioadenosine/adenosylhomocysteine_x000D_ nucleosidase	Bphy_1589		0.249523	0.85354	NC_010622
BPHY_RS08105	DNA-dependent helicase	Bphy_1590		-0.17476	0.884831	NC_010622
BPHY_RS08110	valine--tRNA ligase	Bphy_1591		0.484229	0.558052	NC_010622
BPHY_RS08115	UTP--glucose-1-phosphate uridylyltransferase_x000D_ GalU	Bphy_1592	galU	-0.698424	0.369111	NC_010622
BPHY_RS08120	sulfurtransferase TusA family protein	Bphy_1593		0.574701	0.762639	NC_010622
BPHY_RS08125	oxidoreductase	Bphy_1594		0.108238	0.885705	NC_010622
BPHY_RS08130	inositol 2-dehydrogenase	Bphy_1595	iolG	-0.38648	0.779656	NC_010622
BPHY_RS08135	MurR/RpiR family transcriptional regulator	Bphy_1596		-0.367336	0.863013	NC_010622
BPHY_RS08140	sugar ABC transporter substrate-binding protein	Bphy_1597		0.449341	0.519514	NC_010622
BPHY_RS08145	ABC transporter permease	Bphy_1598		-0.18728	0.994666	NC_010622
BPHY_RS08150	sugar ABC transporter ATP-binding protein	Bphy_1599		-0.176724	0.822746	NC_010622
BPHY_RS08155	5-dehydro-2-deoxygluconokinase	Bphy_1600	iolC	0.629996	0.445716	NC_010622
BPHY_RS08160	3D-(3,5/4)-trihydroxycyclohexane-1,2-dione_x000D_ acylhydrolase (decyclizing)	Bphy_1601	iolD	2.30827	0.258411	NC_010622
BPHY_RS08165	myo-inosose-2 dehydratase	Bphy_1602	iolE	1.89792	0.323551	NC_010622
BPHY_RS08170	5-deoxy-glucuronate isomerase	Bphy_1603	iolB	-0.32918	0.802735	NC_010622
BPHY_RS08175	ABC transporter ATP-binding protein	Bphy_1604		-0.869795	0.953885	NC_010622
BPHY_RS08180	ABC transporter ATP-binding protein	Bphy_1605		NA	0.48478	NC_010622
BPHY_RS08185	branched-chain amino acid ABC transporter_x000D_ permease	Bphy_1606		1.9762	0.396293	NC_010622
BPHY_RS08190	branched-chain amino acid ABC transporter_x000D_ permease	Bphy_1607		-0.163993	0.928198	NC_010622
BPHY_RS08195	acyl-CoA thioesterase	Bphy_1608		-3.66616	0.137838	NC_010622
BPHY_RS08200	iron-containing alcohol dehydrogenase	Bphy_1609		0.634097	0.568056	NC_010622
BPHY_RS08205	low specificity L-threonine aldolase	Bphy_1610		1.1085	0.479219	NC_010622
BPHY_RS08210	YbfB/YjiJ family MFS transporter	Bphy_1611		-1.7164	0.748409	NC_010622
BPHY_RS08215	LysR family transcriptional regulator	Bphy_1612		1.56289	0.463736	NC_010622
BPHY_RS08220	alanine--tRNA ligase	Bphy_1613		-0.307045	0.698094	NC_010622
BPHY_RS08225	CoA transferase	Bphy_1614		0.198029	0.813611	NC_010622
BPHY_RS08230	alpha/beta hydrolase	Bphy_1615		1.15609	0.297936	NC_010622
BPHY_RS08235	gamma-glutamyltransferase	Bphy_1616	ggt	-0.416417	0.638824	NC_010622
BPHY_RS08240	serine/threonine protein phosphatase	Bphy_1617		-1.79835	0.875079	NC_010622
BPHY_RS08245	hypothetical protein	Bphy_1618		1.08094	0.578366	NC_010622
BPHY_RS08250	LysR family transcriptional regulator	Bphy_1619		1.24133	0.364649	NC_010622
BPHY_RS08255	glyoxylate carboligase	Bphy_1620	gcl	-1.59576	0.175494	NC_010622
BPHY_RS08260	hydroxypyruvate isomerase	Bphy_1621	hyi	-0.0850398	0.874599	NC_010622
BPHY_RS08265	2-hydroxy-3-oxopropionate reductase	Bphy_1622		-3.42758	0.0314902	NC_010622
BPHY_RS08270	sorbosone dehydrogenase	Bphy_1623		-0.446999	0.9431	NC_010622
BPHY_RS08275	type II asparaginase	Bphy_1624		-0.742671	0.459983	NC_010622
BPHY_RS08280	CysB family HTH-type transcriptional regulator	Bphy_1625		-0.743978	0.375916	NC_010622
BPHY_RS08285	sulfate ABC transporter ATP-binding protein	Bphy_1626		0.184239	0.887412	NC_010622
BPHY_RS08290	sulfate ABC transporter permease subunit CysW	Bphy_1627	cysW	-0.354389	0.540359	NC_010622
BPHY_RS08295	sulfate ABC transporter permease subunit CysT	Bphy_1628	cysT	-2.00141	0.103269	NC_010622
BPHY_RS08300	sulfate ABC transporter substrate-binding_x000D_ protein	Bphy_1629		-0.96895	0.254852	NC_010622
BPHY_RS08305	transcriptional repressor LexA	Bphy_1630		1.41893	0.261364	NC_010622
BPHY_RS08310	hypothetical protein	Bphy_1631		-0.861562	0.821929	NC_010622
BPHY_RS08315	DUF2939 domain-containing protein	Bphy_1632		0.461024	0.645987	NC_010622
BPHY_RS08320	universal stress protein	Bphy_1633		1.14832	0.12892	NC_010622
BPHY_RS08325	nodulation factor ABC transporter ATP-binding_x000D_ protein NodI	Bphy_1634	nodI	-0.264075	0.849735	NC_010622
BPHY_RS08330	nodulation protein NodJ	Bphy_1635		-0.643136	0.534751	NC_010622
BPHY_RS08335	hypothetical protein	Bphy_1636		-0.0345666	0.869044	NC_010622
BPHY_RS08340	membrane protein	Bphy_1637		-0.257453	1	NC_010622
BPHY_RS08345	NADP(H)-dependent aldo-keto reductase	Bphy_1638		-0.0162193	1	NC_010622
BPHY_RS08350	DHA2 family efflux MFS transporter permease_x000D_ subunit	Bphy_1639		0.0680755	0.924913	NC_010622
BPHY_RS08360		Bphy_R0055		2.12091	0.694531	NC_010622
BPHY_RS08365	tRNA dihydrouridine(20/20a) synthase DusA	Bphy_1641		-0.390789	0.777063	NC_010622
BPHY_RS08370	hypothetical protein	Bphy_1642		3.70251	0.0018258	NC_010622
BPHY_RS08375	hypothetical protein	Bphy_1643		2.33592	0.479894	NC_010622
BPHY_RS08380	hypothetical protein	Bphy_1644		0.251526	0.757482	NC_010622
BPHY_RS08385	hypothetical protein	Bphy_1645		-2.54302	0.0340248	NC_010622
BPHY_RS08390	transporter	Bphy_1646		-0.995578	0.493893	NC_010622
BPHY_RS08395	ATP-binding cassette domain-containing protein	Bphy_1647		-2.78701	0.000167868	NC_010622
BPHY_RS08400	aliphatic sulfonate ABC transporter permease_x000D_ SsuC	Bphy_1648		-3.88362	0.00020909	NC_010622
BPHY_RS08405	FMNH2-dependent alkanesulfonate monooxygenase	Bphy_1649	ssuD	-2.03065	0.00483627	NC_010622
BPHY_RS08410	membrane protein	Bphy_1651		1.00988	0.561491	NC_010622
BPHY_RS08415	enoyl-CoA hydratase/isomerase family protein	Bphy_1652		0.305231	0.810665	NC_010622
BPHY_RS08420	TetR/AcrR family transcriptional regulator	Bphy_1653		1.95354	0.0517525	NC_010622
BPHY_RS08425	NAD-dependent epimerase/dehydratase family_x000D_ protein	Bphy_1654		-0.00727434	1	NC_010622
BPHY_RS08430	DUF1488 domain-containing protein	Bphy_1655		-0.66119	0.853413	NC_010622
BPHY_RS08435	hypothetical protein	Bphy_1656		-2.06677	0.621919	NC_010622
BPHY_RS08440	hypothetical protein	Bphy_1657		0.423891	0.836939	NC_010622
BPHY_RS08445	hypothetical protein	Bphy_1658		-0.0677028	0.870484	NC_010622
BPHY_RS08450	multidrug efflux SMR transporter	Bphy_1659		1.41644	0.30156	NC_010622
BPHY_RS08455	heme-degrading domain-containing protein	Bphy_1660		-0.29199	0.756508	NC_010622
BPHY_RS08465	NUDIX domain-containing protein	Bphy_1661		-1.14064	0.332991	NC_010622
BPHY_RS08470	leucyl/phenylalanyl-tRNA--protein transferase	Bphy_1662		0.362627	0.627047	NC_010622
BPHY_RS08475	arginyltransferase	Bphy_1663		0.289328	0.625659	NC_010622
BPHY_RS08480	quinone-dependent dihydroorotate dehydrogenase	Bphy_1664		0.857728	0.481552	NC_010622
BPHY_RS08485	signal peptidase I	Bphy_1665	lepB	1.22147	0.358663	NC_010622
BPHY_RS08490	Gfo/Idh/MocA family oxidoreductase	Bphy_1666		0.706104	0.512117	NC_010622
BPHY_RS08495	FadR family transcriptional regulator	Bphy_1667		-3.26724	0.0305743	NC_010622
BPHY_RS08500	Crp/Fnr family transcriptional regulator	Bphy_1669		-4.55343	1.6266e-08	NC_010622
BPHY_RS08505	4'-phosphopantetheinyl transferase superfamily_x000D_ protein	Bphy_1671		-0.573989	0.523913	NC_010622
BPHY_RS08510	hybrid non-ribosomal peptide synthetase/type I_x000D_ polyketide synthase			-3.01451	1.95801e-05	NC_010622
BPHY_RS08515	condensation protein	Bphy_1673		-3.26205	0.00177439	NC_010622
BPHY_RS08520	hypothetical protein	Bphy_1674		-2.70699	0.00127739	NC_010622
BPHY_RS08525	polysaccharide biosynthesis protein	Bphy_1675		-2.61182	0.0143722	NC_010622
BPHY_RS08530	hypothetical protein			NA	0.633343	NC_010622
BPHY_RS08535	acyltransferase	Bphy_1676		-1.70973	0.27367	NC_010622
BPHY_RS08540	glycosyltransferase family 1 protein	Bphy_1677		-2.31788	0.0460617	NC_010622
BPHY_RS08545	glycosyltransferase family 2 protein	Bphy_1678		-0.319065	0.740403	NC_010622
BPHY_RS08550	hypothetical protein	Bphy_1679		NA	0.00121556	NC_010622
BPHY_RS08555	glycosyltransferase family 4 protein	Bphy_1680		-2.77087	0.0254418	NC_010622
BPHY_RS08560	glycosyltransferase family 1 protein	Bphy_1681		-5.05703	2.95774e-05	NC_010622
BPHY_RS08565	transcription factor	Bphy_1682		-0.565397	0.525104	NC_010622
BPHY_RS08570	acyltransferase	Bphy_1683		-0.810109	0.479549	NC_010622
BPHY_RS08575	HAD-IIIC family phosphatase			-3.59437	0.00101048	NC_010622
BPHY_RS08580	glycosyltransferase	Bphy_1685		-3.89164	0.0891387	NC_010622
BPHY_RS08585	hypothetical protein	Bphy_1686		-1.80846	0.0409878	NC_010622
BPHY_RS08590	hypothetical protein	Bphy_1687		-2.66436	0.0230342	NC_010622
BPHY_RS08595	acyltransferase	Bphy_1688		-3.20166	0.0306536	NC_010622
BPHY_RS08600	sugar transporter	Bphy_1689		-4.6154	1.25374e-05	NC_010622
BPHY_RS08605	sugar transporter	Bphy_1690		-5.02241	1.13399e-06	NC_010622
BPHY_RS08610	UDP-phosphate galactose phosphotransferase	Bphy_1691		-3.10839	0.0285901	NC_010622
BPHY_RS08615	hypothetical protein			-2.80776	0.143623	NC_010622
BPHY_RS08620	ribose-5-phosphate isomerase RpiA	Bphy_1693		0.0413114	0.922446	NC_010622
BPHY_RS08625	N-acetylmuramoyl-L-alanine amidase	Bphy_1694		-0.79072	0.873709	NC_010622
BPHY_RS08630	acyltransferase	Bphy_1695		1.62872	0.0693887	NC_010622
BPHY_RS08635	23S rRNA_x000D_ (guanosine(2251)-2'-O)-methyltransferase RlmB	Bphy_1696		1.42158	0.266894	NC_010622
BPHY_RS08640	ribonuclease R	Bphy_1697	rnr	-0.192377	0.829736	NC_010622
BPHY_RS08650		Bphy_R0058		NA	0.950474	NC_010622
BPHY_RS08655	MFS transporter	Bphy_1698		-0.259649	0.768057	NC_010622
BPHY_RS08660	TetR/AcrR family transcriptional regulator	Bphy_1699		1.12882	0.312205	NC_010622
BPHY_RS08665	acyl-CoA dehydrogenase	Bphy_1700		-0.632489	0.519048	NC_010622
BPHY_RS08670	3-oxoacyl-ACP reductase	Bphy_1701		-0.705842	0.45479	NC_010622
BPHY_RS08675	acyl dehydratase	Bphy_1702		-1.16499	0.432639	NC_010622
BPHY_RS08680	acetyl-CoA C-acetyltransferase	Bphy_1703		-0.843896	0.389686	NC_010622
BPHY_RS08685	long-chain fatty acid--CoA ligase	Bphy_1704		-0.541358	0.547601	NC_010622
BPHY_RS08690	hypothetical protein	Bphy_1705		1.03217	0.722336	NC_010622
BPHY_RS08695	FAD-binding oxidoreductase	Bphy_1706		0.0423314	0.931255	NC_010622
BPHY_RS08700	hypothetical protein	Bphy_1707		1.44322	0.150525	NC_010622
BPHY_RS08705	anti-sigma factor	Bphy_1708		-0.383313	1	NC_010622
BPHY_RS08710	sigma-70 family RNA polymerase sigma factor	Bphy_1709		-0.909313	0.632277	NC_010622
BPHY_RS08715	hypothetical protein	Bphy_1710		1.57373	0.334034	NC_010622
BPHY_RS08720	RNA chaperone Hfq	Bphy_1711	hfq	-0.0516902	1	NC_010622
BPHY_RS08725	hypothetical protein	Bphy_1712		1.54001	0.190525	NC_010622
BPHY_RS08730	DUF2968 domain-containing protein	Bphy_1715		0.142334	0.750762	NC_010622
BPHY_RS08735	hypothetical protein			-0.227437	0.833783	NC_010622
BPHY_RS08740	DUF2147 domain-containing protein	Bphy_1716		-0.792902	0.309475	NC_010622
BPHY_RS08745	transposase	Bphy_1717		-1.82448	0.324649	NC_010622
BPHY_RS08750	cell division protein ZapE	Bphy_1718		0.362133	0.822175	NC_010622
BPHY_RS08755	dihydrolipoyl dehydrogenase	Bphy_1719	lpdA	1.07376	0.545362	NC_010622
BPHY_RS08760	2-oxoglutarate dehydrogenase complex_x000D_ dihydrolipoyllysine-residue succinyltransferase	Bphy_1720		-0.0543837	1	NC_010622
BPHY_RS08765	2-oxoglutarate dehydrogenase E1 component	Bphy_1721		-0.310918	0.699694	NC_010622
BPHY_RS08770	translational GTPase TypA	Bphy_1722	typA	0.773648	0.258911	NC_010622
BPHY_RS08775	MarR family transcriptional regulator	Bphy_1723		1.50147	0.261704	NC_010622
BPHY_RS08780	efflux transporter outer membrane subunit	Bphy_1724		1.14507	0.159328	NC_010622
BPHY_RS08785	EmrA/EmrK family multidrug efflux transporter_x000D_ periplasmic adaptor subunit	Bphy_1725		1.46393	0.201937	NC_010622
BPHY_RS08790	DHA2 family efflux MFS transporter permease_x000D_ subunit	Bphy_1726	emrB	-0.0438821	0.938673	NC_010622
BPHY_RS08795	tRNA pseudouridine(55) synthase TruB	Bphy_1727		1.91595	0.145077	NC_010622
BPHY_RS08800	30S ribosome-binding factor RbfA	Bphy_1728		1.58854	0.129606	NC_010622
BPHY_RS08805	translation initiation factor IF-2	Bphy_1729		0.661803	0.346093	NC_010622
BPHY_RS08810	transcription termination/antitermination_x000D_ protein NusA	Bphy_1730	nusA	1.34822	0.0522335	NC_010622
BPHY_RS08815	ribosome maturation factor RimP	Bphy_1731		0.747195	0.404146	NC_010622
BPHY_RS08820	rRNA pseudouridine synthase	Bphy_1732		-0.00830415	0.879584	NC_010622
BPHY_RS08825	SMC-Scp complex subunit ScpB	Bphy_1733	scpB	0.290881	0.548937	NC_010622
BPHY_RS08830	pyridoxal phosphate-dependent aminotransferase	Bphy_1734		-0.0374182	0.967512	NC_010622
BPHY_RS08835	LysR family transcriptional regulator	Bphy_1735		1.61678	0.339793	NC_010622
BPHY_RS08840	transposase	Bphy_1736		-0.464637	0.631675	NC_010622
BPHY_RS08845	hypothetical protein	Bphy_1737		1.12328	0.192278	NC_010622
BPHY_RS08850	hypothetical protein	Bphy_1738		0.261368	0.790283	NC_010622
BPHY_RS08855	YdcF family protein	Bphy_1739		-0.92726	0.38642	NC_010622
BPHY_RS08860	hypothetical protein	Bphy_1741		-0.68076	0.42335	NC_010622
BPHY_RS08865	hypothetical protein	Bphy_1742		-1.1547	0.366835	NC_010622
BPHY_RS08870	antibiotic biosynthesis monooxygenase	Bphy_1743		2.26941	0.363392	NC_010622
BPHY_RS08875	EAL domain-containing protein	Bphy_1744		-0.41146	0.636928	NC_010622
BPHY_RS08880	aminoacyl-tRNA hydrolase	Bphy_1745		0.386927	0.617771	NC_010622
BPHY_RS08885	hypothetical protein	Bphy_1746		0.0049007	1	NC_010622
BPHY_RS08890	exodeoxyribonuclease V subunit alpha	Bphy_1747	recD	-0.320691	0.712658	NC_010622
BPHY_RS08895	exodeoxyribonuclease V subunit beta	Bphy_1748	recB	0.268456	0.79087	NC_010622
BPHY_RS08900	exodeoxyribonuclease V subunit gamma	Bphy_1749	recC	0.388619	0.729659	NC_010622
BPHY_RS08905	hypothetical protein	Bphy_1750		-0.0240201	1	NC_010622
BPHY_RS08910	hypothetical protein	Bphy_1751		-1.91517	0.423465	NC_010622
BPHY_RS08915	Lrp/AsnC family transcriptional regulator	Bphy_1752		0.47477	0.741214	NC_010622
BPHY_RS08920	cysteine dioxygenase	Bphy_1753		0.73434	0.4451	NC_010622
BPHY_RS08925	mechanosensitive ion channel	Bphy_1754		-0.0229852	0.956417	NC_010622
BPHY_RS08930	NAD(P)-dependent oxidoreductase	Bphy_1755		0.20261	0.779001	NC_010622
BPHY_RS08935	Rrf2 family transcriptional regulator	Bphy_1756		0.195291	0.818043	NC_010622
BPHY_RS08940	hypothetical protein	Bphy_1757		0.403315	0.566537	NC_010622
BPHY_RS08945	DJ-1/PfpI family protein	Bphy_1758		-2.44103	0.000697187	NC_010622
BPHY_RS08950	hypothetical protein	Bphy_1759		-1.73424	0.560856	NC_010622
BPHY_RS08955	histidine kinase	Bphy_1760		-0.370519	0.817527	NC_010622
BPHY_RS08960	ammonium transporter	Bphy_1761		-0.123383	0.939136	NC_010622
BPHY_RS08965	fluoride efflux transporter CrcB	Bphy_1762		0.861746	0.474189	NC_010622
BPHY_RS08970	hypothetical protein	Bphy_1763		-0.660099	0.844003	NC_010622
BPHY_RS08975	hypothetical protein			0.911282	0.641355	NC_010622
BPHY_RS08980	hypothetical protein	Bphy_1765		1.95745	0.0184102	NC_010622
BPHY_RS08985	CHAD domain-containing protein	Bphy_1766		0.141637	0.806374	NC_010622
BPHY_RS08990	hypothetical protein	Bphy_1767		0.0505225	1	NC_010622
BPHY_RS08995	PRC-barrel domain containing protein	Bphy_1768		-4.97922	0.11529	NC_010622
BPHY_RS09000	IclR family transcriptional regulator	Bphy_1769		3.09096	0.00499477	NC_010622
BPHY_RS09005	hypothetical protein	Bphy_1770		2.47968	0.0897779	NC_010622
BPHY_RS09010	MdtA/MuxA family multidrug efflux RND_x000D_ transporter periplasmic adaptor subunit	Bphy_1771		0.144949	0.810476	NC_010622
BPHY_RS09015	MdtB/MuxB family multidrug efflux RND_x000D_ transporter permease subunit	Bphy_1772		0.991532	0.261368	NC_010622
BPHY_RS09020	nodulation protein	Bphy_1773		0.653717	0.382461	NC_010622
BPHY_RS09025	hypothetical protein	Bphy_1774		-0.63331	0.931053	NC_010622
BPHY_RS09030	peroxiredoxin	Bphy_1775		0.33669	0.684882	NC_010622
BPHY_RS09035	EAL domain-containing protein	Bphy_1776		0.158804	0.807503	NC_010622
BPHY_RS09040	sensor domain-containing phosphodiesterase	Bphy_1777		0.36412	0.78019	NC_010622
BPHY_RS09045	HDOD domain-containing protein	Bphy_1778		0.121631	0.935607	NC_010622
BPHY_RS09050	EAL domain-containing protein	Bphy_1779		0.170052	0.811903	NC_010622
BPHY_RS09055	ABC transporter substrate-binding protein	Bphy_1780		-2.55108	0.00956111	NC_010622
BPHY_RS09060	hypothetical protein	Bphy_1781		-0.201499	1	NC_010622
BPHY_RS09065	succinylglutamate desuccinylase	Bphy_1782	astE	0.161841	0.809216	NC_010622
BPHY_RS09070	N-succinylarginine dihydrolase	Bphy_1783	astB	-0.206565	0.784177	NC_010622
BPHY_RS09075	succinylglutamate-semialdehyde dehydrogenase	Bphy_1784	astD	-0.266609	0.88143	NC_010622
BPHY_RS09080	arginine N-succinyltransferase	Bphy_1785	astA	-0.346896	0.75922	NC_010622
BPHY_RS09085	arginine/ornithine succinyltransferase subunit_x000D_ alpha	Bphy_1786	aruF	-0.215128	0.934704	NC_010622
BPHY_RS09090	aspartate aminotransferase family protein	Bphy_1787		-0.415064	0.635885	NC_010622
BPHY_RS09095	GlxA family transcriptional regulator	Bphy_1788		-0.781177	0.765226	NC_010622
BPHY_RS09100	ABC transporter ATP-binding protein	Bphy_1789		-0.498852	0.565214	NC_010622
BPHY_RS09105	histidine ABC transporter permease HisM	Bphy_1790		-0.251605	0.974199	NC_010622
BPHY_RS09110	histidine ABC transporter permease HisQ	Bphy_1791		-0.705133	0.585135	NC_010622
BPHY_RS09115	class I SAM-dependent methyltransferase	Bphy_1792		0.869386	0.465019	NC_010622
BPHY_RS09120	patatin	Bphy_1793		1.58211	0.0990462	NC_010622
BPHY_RS09125	lipoprotein	Bphy_1794		0.770036	0.37227	NC_010622
BPHY_RS09130	LLM class flavin-dependent oxidoreductase	Bphy_1795		0.386013	0.603522	NC_010622
BPHY_RS09135	alpha/beta hydrolase	Bphy_1796		-2.70155	0.00047198	NC_010622
BPHY_RS09145	glucose-1-phosphate adenylyltransferase	Bphy_1797	glgC	-0.263753	0.818448	NC_010622
BPHY_RS09150	glycogen synthase GlgA	Bphy_1798		-0.397016	0.970188	NC_010622
BPHY_RS09155	pyridoxal kinase PdxY	Bphy_1799		-0.39502	0.708655	NC_010622
BPHY_RS09160	hypothetical protein	Bphy_1800		1.26994	0.0862101	NC_010622
BPHY_RS09165	DUF3857 domain-containing protein	Bphy_1801		-1.67583	0.215523	NC_010622
BPHY_RS09170	AraC family transcriptional regulator	Bphy_1802		-0.963259	0.69375	NC_010622
BPHY_RS09175	hypothetical protein	Bphy_1803		3.52711	0.0411712	NC_010622
BPHY_RS09180	MFS transporter	Bphy_1804		-0.672518	0.798037	NC_010622
BPHY_RS09185	aminotransferase class I/II-fold pyridoxal_x000D_ phosphate-dependent enzyme	Bphy_1805		1.02989	0.493468	NC_010622
BPHY_RS09190	LysR family transcriptional regulator	Bphy_1806		1.20786	0.419134	NC_010622
BPHY_RS09195	hypothetical protein	Bphy_1807		-1.00153	0.262942	NC_010622
BPHY_RS09200	N-formylglutamate deformylase	Bphy_1808	hutG	-0.810889	0.703637	NC_010622
BPHY_RS09205	formimidoylglutamate deiminase	Bphy_1809		-0.329248	0.727381	NC_010622
BPHY_RS09210	imidazolonepropionase	Bphy_1810		-1.97278	0.39263	NC_010622
BPHY_RS09215	HutD family protein	Bphy_1811		-0.62277	0.824101	NC_010622
BPHY_RS09220	urocanate hydratase	Bphy_1812		-0.386065	0.699002	NC_010622
BPHY_RS09225	histidine utilization repressor	Bphy_1813	hutC	0.657624	0.55136	NC_010622
BPHY_RS09230	histidine ammonia-lyase	Bphy_1814	hutH	0.972383	0.172154	NC_010622
BPHY_RS09235	NAD-dependent epimerase/dehydratase family_x000D_ protein	Bphy_1816		0.829174	0.542877	NC_010622
BPHY_RS09240	hypothetical protein	Bphy_1817		0.383729	0.779851	NC_010622
BPHY_RS09245	DUF899 domain-containing protein	Bphy_1818		1.20869	0.20341	NC_010622
BPHY_RS09250	SRPBCC domain-containing protein	Bphy_1819		-0.810937	0.498141	NC_010622
BPHY_RS09255	transcriptional regulator			0.636461	0.539799	NC_010622
BPHY_RS09260	NCS2 family permease	Bphy_1821		1.22738	0.43394	NC_010622
BPHY_RS09265	photosystem reaction center subunit H	Bphy_1822		-0.661472	0.530898	NC_010622
BPHY_RS09270	MFS transporter	Bphy_1823		0.396383	0.78899	NC_010622
BPHY_RS09275	MFS transporter	Bphy_1824		-0.863268	0.43488	NC_010622
BPHY_RS09280	amidohydrolase	Bphy_1825		1.02211	0.332481	NC_010622
BPHY_RS09285	LysR family transcriptional regulator	Bphy_1826		0.483741	0.688581	NC_010622
BPHY_RS09290	LysR family transcriptional regulator	Bphy_1827		-0.564159	0.967944	NC_010622
BPHY_RS09295	NAD(P)/FAD-dependent oxidoreductase	Bphy_1828		1.75372	0.136135	NC_010622
BPHY_RS09300	LysR family transcriptional regulator ArgP	Bphy_1829		-1.11193	0.792095	NC_010622
BPHY_RS09305	amino acid transporter	Bphy_1830		-8.35603	0.00026565	NC_010622
BPHY_RS09310	hypothetical protein	Bphy_1831		-3.68561	0.000363407	NC_010622
BPHY_RS09315	hypothetical protein	Bphy_1832		-2.63711	0.0634254	NC_010622
BPHY_RS09320	DUF3492 domain-containing protein	Bphy_1833		-0.763125	0.899149	NC_010622
BPHY_RS09325	hypothetical protein	Bphy_1834		-0.843169	0.925767	NC_010622
BPHY_RS09330	membrane protein	Bphy_1835		-1.14045	0.768437	NC_010622
BPHY_RS09335	hypothetical protein	Bphy_1836		NA	0.950474	NC_010622
BPHY_RS09340	hypothetical protein			0.0847369	0.844447	NC_010622
BPHY_RS09345	sugar ABC transporter	Bphy_1839		-0.713705	0.836336	NC_010622
BPHY_RS09350	AraC family transcriptional regulator	Bphy_1840		1.55687	0.254941	NC_010622
BPHY_RS09355	LysE family translocator	Bphy_1841		-1.09487	0.44563	NC_010622
BPHY_RS09365	hypothetical protein			-1.11635	0.459466	NC_010622
BPHY_RS09370	TetR/AcrR family transcriptional regulator	Bphy_1844		-0.0932052	0.896855	NC_010622
BPHY_RS09375	LysR family transcriptional regulator	Bphy_1845		-0.0515939	0.85199	NC_010622
BPHY_RS09380	EamA family transporter	Bphy_1846		-0.721311	0.522161	NC_010622
BPHY_RS09385	SgcJ/EcaC family oxidoreductase	Bphy_1847		2.88211	0.000149048	NC_010622
BPHY_RS09390	alpha-ketoglutarate dehydrogenase	Bphy_1848		0.953654	0.14779	NC_010622
BPHY_RS09395	Lrp/AsnC family transcriptional regulator	Bphy_1849		0.89655	0.599739	NC_010622
BPHY_RS09400	AMP-dependent synthetase	Bphy_1850		-0.141295	0.968017	NC_010622
BPHY_RS09405	hypothetical protein	Bphy_1851		-0.944663	0.431964	NC_010622
BPHY_RS09410	DUF2591 domain-containing protein	Bphy_1852		-0.222226	0.915349	NC_010622
BPHY_RS09415	SGNH/GDSL hydrolase family protein	Bphy_1853		0.705848	0.574612	NC_010622
BPHY_RS09425	hypothetical protein			-3.57588	0.544879	NC_010622
BPHY_RS09430		Bphy_R0059		0.657597	0.363943	NC_010622
BPHY_RS09435	hypothetical protein			-3.13289	0.307997	NC_010622
BPHY_RS09440	DNA ligase	Bphy_1855		1.89087	0.274764	NC_010622
BPHY_RS09445	type II toxin-antitoxin system HicA family_x000D_ toxin	Bphy_1856		1.50798	0.520191	NC_010622
BPHY_RS09450	type II toxin-antitoxin system HicB family_x000D_ antitoxin	Bphy_1857		0.531138	0.657133	NC_010622
BPHY_RS09455	hypothetical protein			0.191331	0.80094	NC_010622
BPHY_RS09460	DUF1353 domain-containing protein	Bphy_1858		-0.0924651	0.899138	NC_010622
BPHY_RS09465	hypothetical protein	Bphy_1859		Inf	0.658903	NC_010622
BPHY_RS09470	hypothetical protein	Bphy_1860		-1.95145	0.742882	NC_010622
BPHY_RS09485	hypothetical protein	Bphy_1862		-0.686443	1	NC_010622
BPHY_RS09490	lysozyme	Bphy_1863		1.2154	0.560364	NC_010622
BPHY_RS09495	hypothetical protein	Bphy_1864		Inf	0.971435	NC_010622
BPHY_RS09500	hypothetical protein	Bphy_1865		0.22421	0.735143	NC_010622
BPHY_RS09505	hypothetical protein	Bphy_1866		2.04618	0.107513	NC_010622
BPHY_RS09510	acyltransferase	Bphy_1867		-0.856733	0.266253	NC_010622
BPHY_RS09515	hypothetical protein			-2.05304	0.148112	NC_010622
BPHY_RS09520	DUF2313 domain-containing protein	Bphy_1869		-2.73489	0.450494	NC_010622
BPHY_RS09525	baseplate J/gp47 family protein	Bphy_1870		1.06613	0.776593	NC_010622
BPHY_RS09530	hypothetical protein			NA	0.0937898	NC_010622
BPHY_RS09535	phage baseplate assembly protein V	Bphy_1872		-0.540602	0.972215	NC_010622
BPHY_RS09540	Mu P family protein	Bphy_1873		0.609134	0.719916	NC_010622
BPHY_RS09545	DNA circulation family protein	Bphy_1874		-1.99092	0.729715	NC_010622
BPHY_RS09550	phage tail tape measure protein	Bphy_1875		-2.6289	0.629972	NC_010622
BPHY_RS09565	tail protein	Bphy_1878		-1.31029	0.686023	NC_010622
BPHY_RS09570	hypothetical protein	Bphy_1880		-2.02324	0.820098	NC_010622
BPHY_RS09575	hypothetical protein	Bphy_1881		Inf	0.757776	NC_010622
BPHY_RS09580	major capsid protein	Bphy_1882		0.118549	0.907319	NC_010622
BPHY_RS09585	putative phage protein GP19	Bphy_1883		-0.0152292	0.906462	NC_010622
BPHY_RS09590	hypothetical protein			2.89852	0.465797	NC_010622
BPHY_RS09595	S49 family peptidase	Bphy_1885		2.63549	0.791195	NC_010622
BPHY_RS09600	hypothetical protein	Bphy_1886		Inf	0.864512	NC_010622
BPHY_RS09605	phage portal protein	Bphy_1887		-1.85121	0.773457	NC_010622
BPHY_RS09615	terminase	Bphy_1889		-0.492684	0.948649	NC_010622
BPHY_RS09620	hypothetical protein	Bphy_1890		2.17552	0.274772	NC_010622
BPHY_RS09625	hypothetical protein	Bphy_1891		NA	0.860901	NC_010622
BPHY_RS09630	hypothetical protein	Bphy_1892		NA	1	NC_010622
BPHY_RS09635	hypothetical protein	Bphy_1893		-0.0652851	0.905972	NC_010622
BPHY_RS09645	hypothetical protein	Bphy_1895		1.05052	0.880063	NC_010622
BPHY_RS09650	hypothetical protein	Bphy_1896		NA	1	NC_010622
BPHY_RS09655	hypothetical protein	Bphy_1897		0.141531	0.834084	NC_010622
BPHY_RS09660	hypothetical protein	Bphy_1898		NA	0.775421	NC_010622
BPHY_RS09665	serine/threonine protein phosphatase	Bphy_1899		0.220448	0.968529	NC_010622
BPHY_RS09670	DUF1364 family protein	Bphy_1900		NA	0.412338	NC_010622
BPHY_RS09675	DUF4406 domain-containing protein	Bphy_1901		0.635485	0.972764	NC_010622
BPHY_RS09680	hypothetical protein	Bphy_1902		-1.50145	0.487523	NC_010622
BPHY_RS09690	hypothetical protein	Bphy_1904		NA	0.951939	NC_010622
BPHY_RS09695	hypothetical protein	Bphy_1905		NA	0.266551	NC_010622
BPHY_RS09700	hypothetical protein	Bphy_1906		-1.80017	0.454297	NC_010622
BPHY_RS09705	hypothetical protein	Bphy_1907		NA	0.487052	NC_010622
BPHY_RS09710	hypothetical protein	Bphy_1908		Inf	0.864512	NC_010622
BPHY_RS09720	hypothetical protein	Bphy_1909		-1.30031	0.844203	NC_010622
BPHY_RS09735	hypothetical protein			-2.02559	0.478817	NC_010622
BPHY_RS09740	hypothetical protein	Bphy_1912		0.992415	0.7473	NC_010622
BPHY_RS09745	hypothetical protein	Bphy_1913		2.63307	0.20606	NC_010622
BPHY_RS09750	DUF2303 family protein	Bphy_1914		0.474674	0.693874	NC_010622
BPHY_RS09755	hypothetical protein	Bphy_1915		0.38349	0.744154	NC_010622
BPHY_RS09760	hypothetical protein	Bphy_1916		-0.475254	1	NC_010622
BPHY_RS09765	DNA methyltransferase	Bphy_1917		-0.712161	0.969143	NC_010622
BPHY_RS09770	hypothetical protein	Bphy_1918		NA	0.951939	NC_010622
BPHY_RS09780	class I SAM-dependent methyltransferase	Bphy_1920		-1.02324	0.959699	NC_010622
BPHY_RS09790	hypothetical protein	Bphy_1923		-1.19207	0.772604	NC_010622
BPHY_RS09795	phage Gp37/Gp68 family protein	Bphy_1924		1.18402	0.362017	NC_010622
BPHY_RS09800	hypothetical protein			0.180225	0.763043	NC_010622
BPHY_RS09810	integrase	Bphy_1927		-0.121566	0.913352	NC_010622
BPHY_RS09815	PAAR domain-containing protein			-3.42856	0.595621	NC_010622
BPHY_RS09820	N-acetylmuramidase family protein	Bphy_1931		-0.0926512	0.933692	NC_010622
BPHY_RS09825	type VI secretion system tip protein VgrG	Bphy_1932		-1.98692	0.0332979	NC_010622
BPHY_RS09835	hypothetical protein	Bphy_1934		NA	0.155289	NC_010622
BPHY_RS09840	hypothetical protein			6.0276	0.0405912	NC_010622
BPHY_RS09845	AlpA family phage regulatory protein	Bphy_1935		0.635485	1	NC_010622
BPHY_RS09850	cation acetate symporter	Bphy_1936		-0.43187	0.612185	NC_010622
BPHY_RS09855	DUF4212 domain-containing protein	Bphy_1937		-1.29965	0.687895	NC_010622
BPHY_RS09860	acetate--CoA ligase	Bphy_1938	acs	-0.214433	0.817798	NC_010622
BPHY_RS09865	DMT family transporter	Bphy_1939		-1.10445	0.692193	NC_010622
BPHY_RS09870	TIGR00645 family protein	Bphy_1940		-1.09979	0.160575	NC_010622
BPHY_RS09875	fumarate hydratase	Bphy_1941		0.0758673	0.948914	NC_010622
BPHY_RS09880	bacterioferritin	Bphy_1942	bfr	-0.113261	0.899193	NC_010622
BPHY_RS09885	glutamate racemase	Bphy_1943		-1.92783	0.215622	NC_010622
BPHY_RS09890	(2Fe-2S)-binding protein	Bphy_1944		0.830514	0.200646	NC_010622
BPHY_RS09895	energy transducer TonB	Bphy_1945		1.33549	0.153358	NC_010622
BPHY_RS09900	MotA/TolQ/ExbB proton channel family protein	Bphy_1946		1.79129	0.124274	NC_010622
BPHY_RS09905	biopolymer transporter ExbD	Bphy_1947		1.30394	0.333269	NC_010622
BPHY_RS09910	LysR family transcriptional regulator	Bphy_1948		-2.00916	0.238239	NC_010622
BPHY_RS09915	pirin family protein	Bphy_1949		1.92021	0.03403	NC_010622
BPHY_RS09920	OsmC family peroxiredoxin	Bphy_1950		-1.19542	0.297263	NC_010622
BPHY_RS09925	DUF1857 family protein	Bphy_1951		0.436887	0.6267	NC_010622
BPHY_RS09930	hemin uptake protein HemP	Bphy_1952		2.39574	0.00738864	NC_010622
BPHY_RS09935	heme-binding protein	Bphy_1953		2.65025	0.429454	NC_010622
BPHY_RS09940	4Fe-4S binding protein	Bphy_1954		1.40437	0.090672	NC_010622
BPHY_RS09945	iron permease FTR1	Bphy_1955		1.53424	0.091835	NC_010622
BPHY_RS09950	cupredoxin domain-containing protein	Bphy_1956		2.14389	0.0287233	NC_010622
BPHY_RS09955	membrane protein	Bphy_1957		1.77181	0.182266	NC_010622
BPHY_RS09960	excinuclease ABC subunit UvrB	Bphy_1958		0.254609	0.822549	NC_010622
BPHY_RS09965	hypothetical protein			-0.50163	0.913184	NC_010622
BPHY_RS09970	aspartate/tyrosine/aromatic aminotransferase	Bphy_1959		-0.582294	0.465226	NC_010622
BPHY_RS09975	patatin-like phospholipase family protein	Bphy_1960		0.33925	0.605777	NC_010622
BPHY_RS09980	3-hydroxybutyrate dehydrogenase	Bphy_1961		-0.344357	0.691378	NC_010622
BPHY_RS09985	NADP-dependent aryl-alcohol dehydrogenase	Bphy_1962		0.00797788	0.843888	NC_010622
BPHY_RS09990	hypothetical protein			-1.42597	0.28953	NC_010622
BPHY_RS09995	23S rRNA (adenine(2030)-N(6))-methyltransferase_x000D_ RlmJ	Bphy_1963		-0.103606	0.943597	NC_010622
BPHY_RS10000	transporter substrate-binding domain-containing_x000D_ protein	Bphy_1964		0.246362	0.700169	NC_010622
BPHY_RS10005	hypothetical protein	Bphy_1965		-0.795275	0.315862	NC_010622
BPHY_RS10010	Cu(I)-responsive transcriptional regulator	Bphy_1967	cueR	1.27267	0.123061	NC_010622
BPHY_RS10015	copper chaperone	Bphy_1968		-1.73636	0.380081	NC_010622
BPHY_RS10020	SDR family oxidoreductase	Bphy_1969		-1.35026	0.122666	NC_010622
BPHY_RS10025	error-prone DNA polymerase	Bphy_1970		-0.688122	0.629803	NC_010622
BPHY_RS10030	DNA polymerase Y family protein	Bphy_1971		2.24389	0.464744	NC_010622
BPHY_RS10035	translesion DNA synthesis-associated protein_x000D_ ImuA	Bphy_1972		-0.0681632	0.938373	NC_010622
BPHY_RS10065	AI-2E family transporter	Bphy_1973		-0.0333258	0.869646	NC_010622
BPHY_RS10070	DUF2863 family protein	Bphy_1974		0.0720404	0.856854	NC_010622
BPHY_RS10075	response regulator transcription factor	Bphy_1975		2.02805	0.174684	NC_010622
BPHY_RS10080	membrane protein	Bphy_1976		0.969505	0.152283	NC_010622
BPHY_RS10085	hypothetical protein	Bphy_1977		0.197664	0.773511	NC_010622
BPHY_RS10090	hypothetical protein	Bphy_1978		-0.140259	0.995521	NC_010622
BPHY_RS10095	peroxide stress protein YaaA	Bphy_1979		0.452356	0.640721	NC_010622
BPHY_RS10100	putative toxin-antitoxin system toxin component,_x000D_ PIN family	Bphy_1980		0.631943	0.574586	NC_010622
BPHY_RS10105	pyridoxal phosphate-dependent aminotransferase	Bphy_1981		0.0619013	0.83478	NC_010622
BPHY_RS10110	glutathione S-transferase family protein	Bphy_1982		-0.180111	0.950978	NC_010622
BPHY_RS10115	3-hydroxyacyl-CoA dehydrogenase	Bphy_1983		0.458832	0.558151	NC_010622
BPHY_RS10120	enoyl-CoA hydratase	Bphy_1984		-0.989115	0.57505	NC_010622
BPHY_RS10125	histidine phosphatase family protein	Bphy_1985		0.718911	0.612895	NC_010622
BPHY_RS10130	phosphotransferase family protein	Bphy_1986		1.03377	0.290186	NC_010622
BPHY_RS10135	acyl-CoA dehydrogenase	Bphy_1987		0.466734	0.688325	NC_010622
BPHY_RS10140	thiol:disulfide oxidoreductase	Bphy_1988		-0.95979	0.229079	NC_010622
BPHY_RS10145	MaoC family dehydratase	Bphy_1989		1.46753	0.416352	NC_010622
BPHY_RS10150	MaoC family dehydratase	Bphy_1990		0.641107	0.669753	NC_010622
BPHY_RS10155	acyl-CoA dehydrogenase	Bphy_1991		1.32748	0.131391	NC_010622
BPHY_RS10160	acyl-CoA dehydrogenase	Bphy_1992		0.773942	0.567964	NC_010622
BPHY_RS10165	DUF1178 family protein	Bphy_1993		1.12396	0.124387	NC_010622
BPHY_RS10170	NUDIX hydrolase	Bphy_1994		-0.0675981	0.99766	NC_010622
BPHY_RS10175	DUF2818 family protein	Bphy_1995		0.374822	0.860529	NC_010622
BPHY_RS10180	NADH-quinone oxidoreductase subunit NuoN	Bphy_1996		0.222457	0.778193	NC_010622
BPHY_RS10185	NADH-quinone oxidoreductase subunit M	Bphy_1997		-0.717288	0.452335	NC_010622
BPHY_RS10190	NADH-quinone oxidoreductase subunit L	Bphy_1998		0.365291	0.693334	NC_010622
BPHY_RS10195	NADH-quinone oxidoreductase subunit NuoK	Bphy_1999		-0.492805	0.943737	NC_010622
BPHY_RS10200	NADH-quinone oxidoreductase subunit J	Bphy_2000		0.78158	0.435453	NC_010622
BPHY_RS10205	NADH-quinone oxidoreductase subunit NuoI	Bphy_2001		1.41214	0.251167	NC_010622
BPHY_RS10210	NADH-quinone oxidoreductase subunit NuoH	Bphy_2002		0.311485	0.637839	NC_010622
BPHY_RS10215	NADH-quinone oxidoreductase subunit G	Bphy_2003		0.26807	0.698722	NC_010622
BPHY_RS10220	NADH-quinone oxidoreductase subunit NuoF	Bphy_2004		0.398026	0.62899	NC_010622
BPHY_RS10225	NADH-quinone oxidoreductase subunit NuoE	Bphy_2005		-0.337038	0.944937	NC_010622
BPHY_RS10230	NADH-quinone oxidoreductase subunit D	Bphy_2006		-0.351219	0.790735	NC_010622
BPHY_RS10235	NADH-quinone oxidoreductase subunit C	Bphy_2007		0.207708	0.79949	NC_010622
BPHY_RS10240	NADH-quinone oxidoreductase subunit B	Bphy_2008		0.756593	0.509505	NC_010622
BPHY_RS10245	NADH-quinone oxidoreductase subunit A	Bphy_2009		0.844377	0.269856	NC_010622
BPHY_RS10250		Bphy_R0062		0.322096	0.830574	NC_010622
BPHY_RS10255	preprotein translocase subunit SecG	Bphy_2010		0.786474	0.27494	NC_010622
BPHY_RS10260	triose-phosphate isomerase	Bphy_2011		-0.0258984	1	NC_010622
BPHY_RS10265	NAD(P)H-quinone oxidoreductase	Bphy_2012		-0.596472	0.512517	NC_010622
BPHY_RS10270	polyribonucleotide nucleotidyltransferase	Bphy_2013	pnp	0.891495	0.208811	NC_010622
BPHY_RS10275	30S ribosomal protein S15	Bphy_2014		-0.162087	0.739698	NC_010622
BPHY_RS10280	branched-chain amino acid ABC transporter_x000D_ substrate-binding protein	Bphy_2015		0.993564	0.230708	NC_010622
BPHY_RS10285	hypothetical protein	Bphy_2016		1.35223	0.10055	NC_010622
BPHY_RS10290	2-isopropylmalate synthase	Bphy_2017		1.36187	0.0668371	NC_010622
BPHY_RS10295	hypothetical protein			1.43734	0.245936	NC_010622
BPHY_RS10300	CDP-diacylglycerol--serine_x000D_ O-phosphatidyltransferase	Bphy_2018	pssA	1.53272	0.229251	NC_010622
BPHY_RS10305	phosphatidylserine decarboxylase	Bphy_2019		-0.62069	0.590419	NC_010622
BPHY_RS10310	ketol-acid reductoisomerase	Bphy_2020		-0.312552	0.633371	NC_010622
BPHY_RS10315	acetolactate synthase small subunit	Bphy_2021		-0.625841	0.342118	NC_010622
BPHY_RS10320	acetolactate synthase 3 catalytic subunit	Bphy_2022	ilvB	0.195439	0.735986	NC_010622
BPHY_RS10325	RNA polymerase sigma factor	Bphy_2023		0.367984	0.582862	NC_010622
[truncated: 5,782 more rows]

## Sheet: Table S3
Table S3: List of all P. vulgaris genes with their differential expression comparing nodules inoculated with P. phymatum nifA mutant to wild-type
Locus ID1	Description1	Transcript ID1	log2(nifA vs wt)2	p-value3
PHAVU_011G000100g	hypothetical protein	ESW03268	-0.667504	0.767695
PHAVU_011G000200g	hypothetical protein	ESW03269	-0.51755	0.456423
PHAVU_011G000300g	hypothetical protein	ESW03270	0.266692	0.928083
PHAVU_011G000400g	hypothetical protein	ESW03271	0.027676	0.985657
PHAVU_011G000500g	hypothetical protein	ESW03272	-0.290668	0.856364
PHAVU_011G000600g	hypothetical protein	ESW03273	-0.337095	0.593739
PHAVU_011G000700g	hypothetical protein	ESW03274	-0.368725	0.689804
PHAVU_011G000800g	hypothetical protein	ESW03275	-1.69267	0.861789
PHAVU_011G000900g	hypothetical protein	ESW03277	0.0367094	0.866124
PHAVU_011G001000g	NAD(P)H-quinone oxidoreductase subunit T, chloroplastic [Source:Projected from Arabidopsis thaliana (AT4G09350) UniProtKB/Swiss-Prot;Acc:Q9SMS0]	ESW03278	-0.475775	0.446115
PHAVU_011G0011001g	hypothetical protein	ESW03279	0.266692	0.969983
PHAVU_011G0011000g	hypothetical protein	ESW03280	0.535537	0.84867
PHAVU_011G001200g	hypothetical protein	ESW03281	0.387077	0.409015
PHAVU_011G001300g	hypothetical protein	ESW03282	1.36925	0.685192
PHAVU_011G001400g	hypothetical protein	ESW03283	-3.17954	1.25784e-05
PHAVU_011G001500g	hypothetical protein	ESW03284	-0.178093	1
PHAVU_011G001600g	hypothetical protein	ESW03286	0.410319	0.465632
PHAVU_011G001700g	hypothetical protein	ESW03287	-4.37146	0.0470226
PHAVU_011G001800g	hypothetical protein	ESW03288	0.293439	0.591326
PHAVU_011G001900g	hypothetical protein	ESW03289	-0.113158	0.825506
PHAVU_011G002000g	hypothetical protein	ESW03290	0.193896	0.635623
PHAVU_011G002100g	hypothetical protein	ESW03291	-0.115714	0.713298
PHAVU_011G002200g	hypothetical protein	ESW03292	0.0146878	0.896812
PHAVU_011G002300g	hypothetical protein	ESW03293	-3.80847	0.277677
PHAVU_011G002400g	hypothetical protein	ESW03294	0.631335	0.322026
PHAVU_011G002500g	hypothetical protein	ESW03295	1.53485	0.0501718
PHAVU_011G002600g	hypothetical protein	ESW03296	-1.14204	0.347363
PHAVU_011G002800g	hypothetical protein	ESW03299	-0.675165	0.935862
PHAVU_011G003000g	Adenylate kinase 2, chloroplastic [Source:Projected from Arabidopsis thaliana (AT5G47840) UniProtKB/Swiss-Prot;Acc:Q9FIJ7]	ESW03303	-0.117215	0.924178
PHAVU_011G003100g	hypothetical protein	ESW03304	-0.4485	0.463585
PHAVU_011G003400g	hypothetical protein	ESW03309	-0.29121	0.876498
PHAVU_011G003500g	hypothetical protein	ESW03311	Inf	0.790889
PHAVU_011G003800g	hypothetical protein	ESW03315	0.538863	0.661549
PHAVU_011G003900g	hypothetical protein	ESW03316	NA	0.851958
PHAVU_011G004000g	hypothetical protein	ESW03317	-0.321471	0.544079
PHAVU_011G004100g	hypothetical protein	ESW03318	Inf	0.790889
PHAVU_011G004200g	hypothetical protein	ESW03319	-0.608297	0.355269
PHAVU_011G004300g	hypothetical protein	ESW03320	-0.628479	0.793635
PHAVU_011G004400g	Protein EXORDIUM-like 3 [Source:Projected from Arabidopsis thaliana (AT5G51550) UniProtKB/Swiss-Prot;Acc:Q9FHM9]	ESW03321	-3.29332	0.0249331
PHAVU_011G004500g	hypothetical protein	ESW03322	-3.5823	0.341706
PHAVU_011G004600g	Signal recognition particle 14 kDa protein [Source:Projected from Arabidopsis thaliana (AT2G43640) UniProtKB/Swiss-Prot;Acc:O04421]	ESW03323	0.415636	0.646566
PHAVU_011G004700g	hypothetical protein	ESW03324	-1.75336	0.46136
PHAVU_011G004800g	P-loop containing nucleoside triphosphate hydrolases superfamily protein [Source:Projected from Arabidopsis thaliana (AT4G25280) TAIR;Acc:AT4G25280]	ESW03325	-0.887569	0.666421
PHAVU_011G004900g	Pentatricopeptide repeat-containing protein At4g25270, chloroplastic [Source:Projected from Arabidopsis thaliana (AT4G25270) UniProtKB/Swiss-Prot;Acc:Q9SB36]	ESW03326	-1.40075	0.433757
PHAVU_011G005000g	hypothetical protein	ESW03327	-0.319033	0.799096
PHAVU_011G005200g	hypothetical protein	ESW03329	Inf	0.858458
PHAVU_011G005500g	hypothetical protein	ESW03332	NA	1
PHAVU_011G005600g	hypothetical protein	ESW03334	NA	0.445861
PHAVU_011G005700g	hypothetical protein	ESW03335	NA	0.809771
PHAVU_011G005800g	hypothetical protein	ESW03336	0.298928	0.793234
PHAVU_011G005900g	hypothetical protein	ESW03337	-5.45564	0.0860888
PHAVU_011G006100g	hypothetical protein	ESW03340	0.303705	0.731416
PHAVU_011G006200g	hypothetical protein	ESW03341	0.983173	0.160772
PHAVU_011G006400g	hypothetical protein	ESW03343	0.15885	1
PHAVU_011G006700g	Splicing factor-like protein 1 [Source:Projected from Arabidopsis thaliana (AT5G51300) UniProtKB/Swiss-Prot;Acc:Q9LU44]	ESW03347	-0.612625	0.260905
PHAVU_011G006800g	hypothetical protein	ESW03348	0.0290049	0.927826
PHAVU_011G006900g	hypothetical protein	ESW03349	0.0442999	1
PHAVU_011G007000g	hypothetical protein	ESW03351	-1.87681	0.400008
PHAVU_011G007100g	hypothetical protein	ESW03352	-0.251255	0.901762
PHAVU_011G007200g	hypothetical protein	ESW03353	-1.49332	0.162014
PHAVU_011G0073001g	hypothetical protein	ESW03354	-0.720581	0.568006
PHAVU_011G0073002g	hypothetical protein	ESW03355	-0.111401	0.959817
PHAVU_011G0073000g	hypothetical protein	ESW03356	2.34035	0.339295
PHAVU_011G007400g	hypothetical protein	ESW03357	-3.06598	0.29468
PHAVU_011G007500g	hypothetical protein	ESW03358	1.0362	0.217893
PHAVU_011G007600g	hypothetical protein	ESW03359	-1.43275	0.604669
PHAVU_011G007800g	hypothetical protein	ESW03362	NA	0.884386
PHAVU_011G007900g	hypothetical protein	ESW03363	-0.149122	0.974879
PHAVU_011G008100g	hypothetical protein	ESW03365	NA	0.32027
PHAVU_011G008300g	hypothetical protein	ESW03367	-0.396712	0.65519
PHAVU_011G008600g	hypothetical protein	ESW03371	1.26914	0.770989
PHAVU_011G008700g	hypothetical protein	ESW03372	-2.75514	8.82225e-08
PHAVU_011G008800g	hypothetical protein	ESW03373	-1.25024	0.0167917
PHAVU_011G008900g	hypothetical protein	ESW03374	-0.852895	0.876952
PHAVU_011G009000g	hypothetical protein	ESW03375	-1.87975	0.0144878
PHAVU_011G009100g	hypothetical protein	ESW03376	0.838335	0.234207
PHAVU_011G009400g	hypothetical protein	ESW03381	-1.56776	0.349051
PHAVU_011G009500g	hypothetical protein	ESW03382	Inf	0.725594
PHAVU_011G009600g	hypothetical protein	ESW03383	0.0212051	0.97654
PHAVU_011G009700g	hypothetical protein	ESW03384	NA	0.987763
PHAVU_011G009800g	hypothetical protein	ESW03385	0.473353	0.743963
PHAVU_011G009900g	hypothetical protein	ESW03387	1.62926	0.967829
PHAVU_011G010000g	hypothetical protein	ESW03388	-0.995657	0.157227
PHAVU_011G010100g	DNA-directed RNA polymerase, RBP11-like protein [Source:Projected from Arabidopsis thaliana (AT3G52090) UniProtKB/TrEMBL;Acc:F4J5R0]	ESW03389	-1.86898	0.202015
PHAVU_011G010200g	hypothetical protein	ESW03390	-3.89127	0.0763047
PHAVU_011G010300g	hypothetical protein	ESW03391	-0.00561632	0.952459
PHAVU_011G010400g	hypothetical protein	ESW03392	-0.342111	0.466594
PHAVU_011G010500g	hypothetical protein	ESW03393	-0.816507	0.292276
PHAVU_011G010600g	hypothetical protein	ESW03394	1.15902	0.0626661
PHAVU_011G010700g	hypothetical protein	ESW03395	0.295167	0.712698
PHAVU_011G010800g	hypothetical protein	ESW03396	1.14384	0.8094
PHAVU_011G010900g	Pentatricopeptide repeat-DYW protein, RNA editing in mitochondri [Source: Projected from Oryza sativa (Os12g0270200)]	ESW03397	1.33462	0.386017
PHAVU_011G011000g	hypothetical protein	ESW03398	-2.5287	0.157758
PHAVU_011G011300g	hypothetical protein	ESW03402	-1.75658	0.405026
PHAVU_011G0114001g	hypothetical protein	ESW03403	0.167356	0.730421
PHAVU_011G0114000g	hypothetical protein	ESW03404	0.94119	0.0696402
PHAVU_011G011500g	hypothetical protein	ESW03405	0.75753	0.639993
PHAVU_011G011700g	hypothetical protein	ESW03408	-2.04346	0.242661
PHAVU_011G011900g	hypothetical protein	ESW03411	NA	0.418688
PHAVU_011G012000g	Bifunctional aspartokinase/homoserine dehydrogenase 2, chloroplastic [Source:Projected from Arabidopsis thaliana (AT4G19710) UniProtKB/Swiss-Prot;Acc:O81852]	ESW03412	-3.96094	0.216758
PHAVU_011G012100g	hypothetical protein	ESW03415	NA	0.847053
PHAVU_011G012300g	hypothetical protein	ESW03418	NA	0.89661
PHAVU_011G012400g	hypothetical protein	ESW03419	-2.52519	0.0857756
PHAVU_011G012500g	DVL10 [Source:Projected from Arabidopsis thaliana (AT4G13395) UniProtKB/TrEMBL;Acc:Q6IM91]	ESW03420	1.64676	0.712026
PHAVU_011G012600g	hypothetical protein	ESW03421	NA	0.10018
PHAVU_011G012700g	hypothetical protein	ESW03422	-0.234699	0.70815
PHAVU_011G012800g	hypothetical protein	ESW03423	-3.55858	0.206318
PHAVU_011G013000g	hypothetical protein	ESW03426	1.2549	0.362534
PHAVU_011G013100g	hypothetical protein	ESW03427	1.24349	0.512176
PHAVU_011G013200g	hypothetical protein	ESW03428	-1.48655	0.47978
PHAVU_011G013300g	hypothetical protein	ESW03429	0.590831	0.518971
PHAVU_011G013500g	hypothetical protein	ESW03431	0.354783	0.682211
PHAVU_011G0138001g	hypothetical protein	ESW03436	0.186344	0.699729
PHAVU_011G014000g	hypothetical protein	ESW03438	-2.00194	0.427493
PHAVU_011G014200g	hypothetical protein	ESW03442	0.880913	0.237486
PHAVU_011G014300g	hypothetical protein	ESW03443	1.22207	0.0928949
PHAVU_011G014400g	hypothetical protein	ESW03444	1.68511	0.138813
PHAVU_011G014500g	hypothetical protein	ESW03445	1.06475	0.355203
PHAVU_011G014700g	hypothetical protein	ESW03448	-2.99709	0.756312
PHAVU_011G014800g	hypothetical protein	ESW03449	-2.48548	0.194549
PHAVU_011G015100g	hypothetical protein	ESW03452	NA	0.404434
PHAVU_011G015300g	hypothetical protein	ESW03454	1.0959	0.554139
PHAVU_011G015400g	hypothetical protein	ESW03455	0.629262	0.948081
PHAVU_011G015500g	hypothetical protein	ESW03456	Inf	0.663739
PHAVU_011G015600g	hypothetical protein	ESW03457	0.393409	0.430975
PHAVU_011G015700g	hypothetical protein	ESW03458	-2.34686	0.123052
PHAVU_011G015900g	hypothetical protein	ESW03460	1.41657	0.0612495
PHAVU_011G016000g	Conserved oligomeric Golgi complex component-related / COG complex component-like protein [Source:Projected from Arabidopsis thaliana (AT5G51430) UniProtKB/TrEMBL;Acc:Q9FGN0]	ESW03461	-1.04034	0.0816466
PHAVU_011G016100g	hypothetical protein	ESW03462	-4.07649	2.36019e-05
PHAVU_011G016200g	hypothetical protein	ESW03463	NA	0.0506676
PHAVU_011G016300g	hypothetical protein	ESW03464	-1.10997	0.271044
PHAVU_011G016400g	RNA polymerase sigma factor sigA [Source:Projected from Arabidopsis thaliana (AT1G64860) UniProtKB/Swiss-Prot;Acc:O24629]	ESW03465	-2.10943	0.640941
PHAVU_011G016500g	hypothetical protein	ESW03466	-1.39744	0.377401
PHAVU_011G016700g	hypothetical protein	ESW03469	Inf	0.98762
PHAVU_011G016800g	hypothetical protein	ESW03470	-0.264921	0.853019
PHAVU_011G016900g	hypothetical protein	ESW03471	-0.344575	0.588731
PHAVU_011G017100g	hypothetical protein	ESW03475	-1.80924	0.300559
PHAVU_011G017200g	hypothetical protein	ESW03476	-1.13917	0.529317
PHAVU_011G017300g	hypothetical protein	ESW03477	NA	0.558678
PHAVU_011G017400g	Protein PARTING DANCERS [Source:Projected from Arabidopsis thaliana (AT1G12790) UniProtKB/Swiss-Prot;Acc:F4IDW9]	ESW03478	NA	0.0574108
PHAVU_011G017500g	Origin recognition complex subunit 3, Lateral root developmen [Source: Projected from Oryza sativa (Os10g0402200)]	ESW03479	-1.9454	0.147784
PHAVU_011G017600g	hypothetical protein	ESW03480	0.442207	0.577535
PHAVU_011G017700g	hypothetical protein	ESW03481	0.0711675	0.924231
PHAVU_011G017800g	Regulator of G-protein signaling, Chilling toleranc [Source: Projected from Oryza sativa (Os04g0600800)]	ESW03482	0.309751	0.622593
PHAVU_011G018000g	hypothetical protein	ESW03492	0.322674	0.878806
PHAVU_011G018100g	hypothetical protein	ESW03493	0.480248	0.542712
PHAVU_011G018200g	hypothetical protein	ESW03494	0.763998	0.429303
PHAVU_011G018300g	hypothetical protein	ESW03495	-1.47932	0.103381
PHAVU_011G018400g	hypothetical protein	ESW03496	1.40846	0.306496
PHAVU_011G018500g	hypothetical protein	ESW03497	1.50114	0.0146358
PHAVU_011G018600g	hypothetical protein	ESW03498	0.780643	0.226895
PHAVU_011G018700g	hypothetical protein	ESW03499	0.727419	0.320405
PHAVU_011G018800g	hypothetical protein	ESW03502	-2.1065	0.616869
PHAVU_011G018900g	hypothetical protein	ESW03503	-0.767114	0.191382
PHAVU_011G019000g	hypothetical protein	ESW03504	-2.5497	0.415134
PHAVU_011G019100g	hypothetical protein	ESW03506	0.330419	0.725398
PHAVU_011G019200g	hypothetical protein	ESW03507	-3.90633	0.00626427
PHAVU_011G019300g	hypothetical protein	ESW03508	0.951191	0.919613
PHAVU_011G019400g	hypothetical protein	ESW03509	NA	0.772978
PHAVU_011G019500g	hypothetical protein	ESW03510	NA	1
PHAVU_011G019700g	Mitochondrial import inner membrane translocase subunit TIM22-1 [Source:Projected from Arabidopsis thaliana (AT3G10110) UniProtKB/Swiss-Prot;Acc:A2RVP7]	ESW03513	-0.987214	0.734724
PHAVU_011G019800g	hypothetical protein	ESW03514	1.27237	0.348031
PHAVU_011G019900g	hypothetical protein	ESW03515	0.635215	0.596488
PHAVU_011G020000g	hypothetical protein	ESW03516	2.98217	0.320714
PHAVU_011G020200g	hypothetical protein	ESW03519	NA	0.383269
PHAVU_011G020300g	hypothetical protein	ESW03520	-0.785524	0.336427
PHAVU_011G020400g	hypothetical protein	ESW03521	-0.338067	0.786207
PHAVU_011G020500g	hypothetical protein	ESW03522	-0.685858	0.330165
PHAVU_011G020600g	hypothetical protein	ESW03523	-1.42053	0.00702983
PHAVU_011G020700g	hypothetical protein	ESW03524	0.963692	0.235311
PHAVU_011G020800g	hypothetical protein	ESW03525	-0.40028	0.524341
PHAVU_011G020900g	hypothetical protein	ESW03526	0.254529	0.599493
PHAVU_011G021000g	hypothetical protein	ESW03527	-0.929789	0.581567
PHAVU_011G021200g	hypothetical protein	ESW03529	0.123867	0.893119
PHAVU_011G021300g	hypothetical protein	ESW03530	0.744708	0.837724
PHAVU_011G021400g	hypothetical protein	ESW03531	-0.177082	0.853776
PHAVU_011G021500g	hypothetical protein	ESW03532	-2.76109	0.114404
PHAVU_011G021600g	hypothetical protein	ESW03533	-0.153843	0.89701
PHAVU_011G021700g	hypothetical protein	ESW03534	0.847916	0.545692
PHAVU_011G021800g	hypothetical protein	ESW03535	-1.78481	0.0081717
PHAVU_011G022000g	Phosphatidylinositol N-acetylglucosaminyltransferase subunit C [Source:Projected from Arabidopsis thaliana (AT2G34980) UniProtKB/Swiss-Prot;Acc:O64761]	ESW03537	1.33538	0.115109
PHAVU_011G022100g	hypothetical protein	ESW03538	1.17309	0.0480635
PHAVU_011G022200g	hypothetical protein	ESW03539	-0.117327	0.995629
PHAVU_011G022300g	hypothetical protein	ESW03540	1.03185	0.0994657
PHAVU_011G022400g	hypothetical protein	ESW03541	0.650107	0.486628
PHAVU_011G022500g	hypothetical protein	ESW03542	0.790182	0.471123
PHAVU_011G022600g	Protein RETICULATA-RELATED 4, chloroplastic [Source:Projected from Arabidopsis thaliana (AT5G12470) UniProtKB/Swiss-Prot;Acc:Q94CJ5]	ESW03543	-0.801037	0.424052
PHAVU_011G022700g	hypothetical protein	ESW03545	0.321088	0.724225
PHAVU_011G022900g	hypothetical protein	ESW03546	-1.64336	0.0288451
PHAVU_011G022800g	Protein TRAUCO [Source:Projected from Arabidopsis thaliana (AT1G51450) UniProtKB/Swiss-Prot;Acc:Q9C8J7]	ESW03547	0.879865	0.178709
PHAVU_011G023000g	hypothetical protein	ESW03548	-0.370738	1
PHAVU_011G023100g	hypothetical protein	ESW03549	-1.79562	0.487463
PHAVU_011G023200g	hypothetical protein	ESW03550	0.0929878	0.829894
PHAVU_011G023300g	hypothetical protein	ESW03551	-1.02072	0.635119
PHAVU_011G023400g	hypothetical protein	ESW03553	-0.205187	0.710598
PHAVU_011G023500g	hypothetical protein	ESW03554	0.0875204	0.985211
PHAVU_011G023700g	hypothetical protein	ESW03557	-1.18878	0.301531
PHAVU_011G023800g	hypothetical protein	ESW03558	NA	0.987763
PHAVU_011G023900g	hypothetical protein	ESW03560	NA	0.851958
PHAVU_011G024300g	hypothetical protein	ESW03566	-1.03029	0.0700148
PHAVU_011G024500g	hypothetical protein	ESW03568	0.72027	0.122626
PHAVU_011G024600g	hypothetical protein	ESW03569	1.66062	0.0450446
PHAVU_011G024700g	NAC domain containing protein 36 [Source:Projected from Arabidopsis thaliana (AT2G17040) UniProtKB/TrEMBL;Acc:F4IME8]	ESW03570	-0.849993	0.113104
PHAVU_011G0248001g	hypothetical protein	ESW03571	-2.67817	0.127889
PHAVU_011G025100g	hypothetical protein	ESW03575	-0.629009	0.230111
PHAVU_011G025200g	hypothetical protein	ESW03576	-0.466856	0.352086
PHAVU_011G025300g	hypothetical protein	ESW03577	0.641454	0.617836
PHAVU_011G025400g	hypothetical protein	ESW03578	-3.22492	1.37504e-05
PHAVU_011G025500g	hypothetical protein	ESW03579	-3.50876	0.229573
PHAVU_011G025600g	hypothetical protein	ESW03580	3.82056	0.238335
PHAVU_011G025700g	hypothetical protein	ESW03581	-1.37074	0.914466
PHAVU_011G025900g	hypothetical protein	ESW03583	0.918769	0.827037
PHAVU_011G026000g	hypothetical protein	ESW03584	NA	0.987763
PHAVU_011G026100g	hypothetical protein	ESW03585	-0.501666	0.399952
PHAVU_011G026200g	hypothetical protein	ESW03586	-0.280256	0.750806
PHAVU_011G026300g	hypothetical protein	ESW03587	-1.59142	0.776706
PHAVU_011G026400g	hypothetical protein	ESW03588	-2.61408	0.820759
PHAVU_011G026500g	hypothetical protein	ESW03589	-0.444026	0.622942
PHAVU_011G026600g	hypothetical protein	ESW03590	0.0950095	0.879327
PHAVU_011G0268001g	hypothetical protein	ESW03592	-0.096868	0.90118
PHAVU_011G0268000g	hypothetical protein	ESW03593	-0.448422	0.51935
PHAVU_011G026900g	hypothetical protein	ESW03594	-0.500012	0.343587
PHAVU_011G027100g	hypothetical protein	ESW03596	0.424867	0.871832
PHAVU_011G027200g	hypothetical protein	ESW03597	-0.406165	0.911694
PHAVU_011G027300g	hypothetical protein	ESW03598	-0.789095	0.310623
PHAVU_011G027400g	hypothetical protein	ESW03599	-1.19452	0.052905
PHAVU_011G027500g	hypothetical protein	ESW03600	-0.26577	0.806482
PHAVU_011G027600g	hypothetical protein	ESW03601	NA	0.488686
PHAVU_011G027800g	hypothetical protein	ESW03604	-1.22409	0.531905
PHAVU_011G0280001g	hypothetical protein	ESW03607	0.502548	0.720026
PHAVU_011G0280000g	hypothetical protein	ESW03608	-2.21459	0.102507
PHAVU_011G028100g	hypothetical protein	ESW03609	-2.33494	0.213022
PHAVU_011G028200g	hypothetical protein	ESW03610	NA	0.635328
PHAVU_011G028500g	hypothetical protein	ESW03615	1.62926	0.711596
PHAVU_011G028600g	hypothetical protein	ESW03616	-1.79201	0.0477449
PHAVU_011G028900g	hypothetical protein	ESW03619	-0.334154	0.849165
PHAVU_011G029000g	hypothetical protein	ESW03620	-4.849	0.199395
PHAVU_011G029100g	hypothetical protein	ESW03621	-0.509478	0.812832
PHAVU_011G029200g	hypothetical protein	ESW03622	1.53942	0.401145
PHAVU_011G029300g	hypothetical protein	ESW03623	-2.38698	0.0896745
PHAVU_011G029400g	hypothetical protein	ESW03624	0.443543	0.38695
PHAVU_011G029500g	hypothetical protein	ESW03625	-0.544589	0.517558
PHAVU_011G029600g	hypothetical protein	ESW03626	-0.0679533	0.969585
PHAVU_011G029700g	hypothetical protein	ESW03627	-1.80587	0.0272383
PHAVU_011G030000g	hypothetical protein	ESW03632	Inf	0.98762
PHAVU_011G030100g	hypothetical protein	ESW03633	Inf	0.925863
PHAVU_011G030200g	hypothetical protein	ESW03634	NA	0.739674
PHAVU_011G030300g	Endoglucanase 5 [Source:Projected from Arabidopsis thaliana (AT1G48930) UniProtKB/Swiss-Prot;Acc:Q9M995]	ESW03635	-3.81073	0.0677788
PHAVU_011G030600g	hypothetical protein	ESW03641	-0.00571431	0.9656
PHAVU_011G030900g	hypothetical protein	ESW03649	-1.48971	0.596266
PHAVU_011G031000g	hypothetical protein	ESW03650	0.187956	0.770228
PHAVU_011G031100g	Alanyl-tRNA synthetase [Source:Projected from Arabidopsis thaliana (AT1G50200) TAIR;Acc:AT1G50200]	ESW03651	-0.426022	0.588655
PHAVU_011G031200g	hypothetical protein	ESW03652	0.0644245	0.827591
PHAVU_011G031400g	hypothetical protein	ESW03655	-0.855002	0.898279
PHAVU_011G031500g	Pre-mRNA-processing protein 40C [Source:Projected from Arabidopsis thaliana (AT3G19840) UniProtKB/Swiss-Prot;Acc:Q9LT25]	ESW03657	0.564279	0.50019
PHAVU_011G031700g	hypothetical protein	ESW03661	-3.22038	1.35807e-05
PHAVU_011G031900g	hypothetical protein	ESW03664	-1.35076	0.112823
PHAVU_011G032200g	hypothetical protein	ESW03669	0.398369	0.513171
PHAVU_011G032300g	hypothetical protein	ESW03670	-0.513377	0.845457
PHAVU_011G032400g	hypothetical protein	ESW03671	0.73737	0.632242
PHAVU_011G032500g	hypothetical protein	ESW03672	-3.68957	5.6624e-07
PHAVU_011G032600g	hypothetical protein	ESW03673	-0.112597	0.901124
PHAVU_011G032700g	hypothetical protein	ESW03674	-1.39572	0.658482
PHAVU_011G032800g	hypothetical protein	ESW03675	NA	0.921103
PHAVU_011G032900g	hypothetical protein	ESW03676	-0.689248	0.408181
PHAVU_011G033000g	hypothetical protein	ESW03677	0.82603	0.309626
PHAVU_011G033200g	hypothetical protein	ESW03679	-0.660727	0.784734
PHAVU_011G033300g	hypothetical protein	ESW03680	-1.14014	0.040452
PHAVU_011G033400g	hypothetical protein	ESW03681	0.722751	0.142978
PHAVU_011G033500g	hypothetical protein	ESW03682	-1.29155	0.398392
PHAVU_011G033600g	hypothetical protein	ESW03683	2.23845	0.322067
PHAVU_011G033700g	hypothetical protein	ESW03684	Inf	0.98762
PHAVU_011G033800g	hypothetical protein	ESW03685	-2.67517	0.824725
PHAVU_011G033900g	hypothetical protein	ESW03686	-3.44974	0.0229098
PHAVU_011G034000g	hypothetical protein	ESW03687	-2.60404	0.0648181
PHAVU_011G034100g	hypothetical protein	ESW03688	-1.79744	0.169512
PHAVU_011G0342001g	hypothetical protein	ESW03689	NA	0.37797
PHAVU_011G034300g	hypothetical protein	ESW03691	-3.65925	0.00854709
PHAVU_011G034400g	hypothetical protein	ESW03692	-1.35324	0.82537
PHAVU_011G034500g	hypothetical protein	ESW03693	-1.08955	0.207736
PHAVU_011G034600g	hypothetical protein	ESW03694	-0.828229	0.157447
PHAVU_011G034700g	hypothetical protein	ESW03695	-2.15738	1.61867e-05
PHAVU_011G034800g	hypothetical protein	ESW03696	-2.74808	0.481689
PHAVU_011G034900g	hypothetical protein	ESW03697	0.446382	0.631518
PHAVU_011G035000g	hypothetical protein	ESW03698	0.483103	0.617579
PHAVU_011G035100g	hypothetical protein	ESW03700	0.376474	0.503833
PHAVU_011G035300g	hypothetical protein	ESW03703	NA	0.437892
PHAVU_011G035400g	hypothetical protein	ESW03704	-1.88938	0.19996
PHAVU_011G035500g	hypothetical protein	ESW03705	-2.82976	0.422962
PHAVU_011G035800g	hypothetical protein	ESW03710	-0.666018	0.622355
PHAVU_011G035900g	hypothetical protein	ESW03711	5.1885	3.15522e-06
PHAVU_011G036000g	hypothetical protein	ESW03712	3.36371	0.231909
PHAVU_011G036200g	hypothetical protein	ESW03715	0.526836	0.5314
PHAVU_011G0363001g	hypothetical protein	ESW03716	-0.585976	0.655727
PHAVU_011G0363000g	hypothetical protein	ESW03718	-0.44836	0.920488
PHAVU_011G037800g	Transcription initiation factor TFIID subunit 14b [Source:Projected from Arabidopsis thaliana (AT5G45600) UniProtKB/Swiss-Prot;Acc:Q9FH40]	ESW03732	0.748264	0.606994
PHAVU_011G037900g	hypothetical protein	ESW03733	NA	0.772978
PHAVU_011G038000g	hypothetical protein	ESW03734	-4.26663	0.0137545
PHAVU_011G038100g	hypothetical protein	ESW03735	-0.334802	1
PHAVU_011G038200g	hypothetical protein	ESW03736	-1.06926	0.0316695
PHAVU_011G038400g	hypothetical protein	ESW03739	-0.170139	0.956303
PHAVU_011G038500g	hypothetical protein	ESW03740	-0.933446	0.418451
PHAVU_011G038600g	hypothetical protein	ESW03741	0.496174	0.715199
PHAVU_011G038700g	hypothetical protein	ESW03742	0.486657	0.605614
PHAVU_011G039000g	hypothetical protein	ESW03747	0.817529	0.787279
PHAVU_011G039200g	hypothetical protein	ESW03750	-0.993067	0.607373
PHAVU_011G039300g	hypothetical protein	ESW03751	-0.0188296	0.899151
PHAVU_011G039400g	hypothetical protein	ESW03752	0.547227	0.895704
PHAVU_011G039500g	hypothetical protein	ESW03753	-0.224472	0.669692
PHAVU_011G039700g	hypothetical protein	ESW03756	-1.17809	0.941058
PHAVU_011G039800g	hypothetical protein	ESW03757	-3.1284	0.371469
PHAVU_011G039900g	hypothetical protein	ESW03758	-0.267299	0.847683
PHAVU_011G040000g	hypothetical protein	ESW03759	-0.513537	0.874197
PHAVU_011G040200g	hypothetical protein	ESW03763	1.65448	0.256894
PHAVU_011G040300g	hypothetical protein	ESW03764	-0.31271	0.797075
PHAVU_011G040400g	hypothetical protein	ESW03765	1.09676	0.615758
PHAVU_011G040600g	D-ribulose kinase [Source:Projected from Arabidopsis thaliana (AT2G21370) UniProtKB/Swiss-Prot;Acc:Q8L794]	ESW03767	-2.27763	0.735521
PHAVU_011G040900g	hypothetical protein	ESW03774	-0.11866	0.998213
PHAVU_011G041000g	hypothetical protein	ESW03775	-0.488266	0.582579
PHAVU_011G041100g	hypothetical protein	ESW03776	-2.99499	0.407925
PHAVU_011G041200g	hypothetical protein	ESW03777	-0.138868	0.971442
PHAVU_011G041300g	hypothetical protein	ESW03778	-1.31098	0.400237
PHAVU_011G041400g	hypothetical protein	ESW03779	0.307067	0.741154
PHAVU_011G041500g	hypothetical protein	ESW03780	0.413331	0.403829
PHAVU_011G041600g	hypothetical protein	ESW03781	-0.0652254	0.942764
PHAVU_011G0417001g	hypothetical protein	ESW03782	NA	0.921103
PHAVU_011G0417000g	hypothetical protein	ESW03783	2.02082	0.0403401
PHAVU_011G041800g	hypothetical protein	ESW03785	-0.0182648	1
PHAVU_011G041900g	Basic transcription factor 3 [Source:Projected from Arabidopsis thaliana (AT1G17880) UniProtKB/Swiss-Prot;Acc:Q9SMW7]	ESW03786	-0.441069	0.44498
PHAVU_011G042000g	Serine/threonine protein kinase domain containing protein [Source: Projected from Oryza sativa (Os06g0717200)]	ESW03787	-2.6043	0.00363219
PHAVU_011G042100g	FLO5 [Source:Projected from Arabidopsis thaliana (AT1G75820) UniProtKB/TrEMBL;Acc:A0A384L048]	ESW03788	-2.29776	0.00466828
PHAVU_011G042200g	hypothetical protein	ESW03789	0.778103	0.265086
PHAVU_011G042400g	hypothetical protein	ESW03791	-1.33398	0.678176
PHAVU_011G042500g	hypothetical protein	ESW03792	NA	0.275648
PHAVU_011G042700g	hypothetical protein	ESW03793	-2.1219	0.185186
PHAVU_011G042600g	hypothetical protein	ESW03794	-2.53028	8.07961e-06
PHAVU_011G042800g	hypothetical protein	ESW03795	-0.313691	0.573893
PHAVU_011G043100g	hypothetical protein	ESW03802	0.668678	0.370296
PHAVU_011G043200g	hypothetical protein	ESW03803	-0.115929	0.992008
PHAVU_011G043300g	hypothetical protein	ESW03804	0.614866	0.574587
PHAVU_011G043500g	hypothetical protein	ESW03806	-0.523162	1
PHAVU_011G043600g	hypothetical protein	ESW03807	Inf	0.98762
PHAVU_011G043700g	hypothetical protein	ESW03808	-1.24302	0.680134
PHAVU_011G043800g	hypothetical protein	ESW03809	0.352301	0.863243
PHAVU_011G044000g	hypothetical protein	ESW03811	-2.78155	0.264686
PHAVU_011G044300g	hypothetical protein	ESW03816	0.327295	0.630675
PHAVU_011G044400g	hypothetical protein	ESW03817	1.9053	0.163172
PHAVU_011G044500g	hypothetical protein	ESW03818	1.8866	0.382917
PHAVU_011G044600g	hypothetical protein	ESW03819	NA	1
PHAVU_011G044700g	hypothetical protein	ESW03820	3.13012	0.000172063
PHAVU_011G044800g	hypothetical protein	ESW03821	-2.87016	0.031958
PHAVU_011G045000g	hypothetical protein	ESW03823	-0.328183	0.512058
PHAVU_011G045100g	Transcription termination factor MTERF2, chloroplastic [Source:Projected from Arabidopsis thaliana (AT2G21710) UniProtKB/Swiss-Prot;Acc:F4IHL3]	ESW03824	0.677818	0.62799
PHAVU_011G045200g	hypothetical protein	ESW03825	-0.195246	0.733348
PHAVU_011G045300g	hypothetical protein	ESW03827	Inf	0.552137
PHAVU_011G045500g	hypothetical protein	ESW03832	-0.606294	0.388895
PHAVU_011G045600g	hypothetical protein	ESW03833	0.107186	0.862203
PHAVU_011G045800g	hypothetical protein	ESW03836	NA	0.513098
PHAVU_011G045900g	hypothetical protein	ESW03837	0.957765	0.369655
PHAVU_011G046000g	hypothetical protein	ESW03838	-0.280877	0.711936
PHAVU_011G046100g	hypothetical protein	ESW03839	-0.329432	0.605188
PHAVU_011G046200g	DNA-binding family protein [Source:Projected from Arabidopsis thaliana (AT4G34430) TAIR;Acc:AT4G34430]	ESW03840	-0.383197	0.710444
PHAVU_011G046400g	hypothetical protein	ESW03842	-1.06689	0.393395
PHAVU_011G046500g	hypothetical protein	ESW03843	-0.335881	0.797775
PHAVU_011G046600g	hypothetical protein	ESW03844	0.839408	0.808721
PHAVU_011G046700g	hypothetical protein	ESW03845	1.71864	0.000591168
PHAVU_011G046900g	hypothetical protein	ESW03847	NA	0.80733
PHAVU_011G047000g	hypothetical protein	ESW03848	0.869988	0.275649
PHAVU_011G047200g	hypothetical protein	ESW03850	0.567629	0.657809
PHAVU_011G047300g	hypothetical protein	ESW03851	-0.440542	0.809878
PHAVU_011G047400g	hypothetical protein	ESW03852	-4.02382	0.0713238
PHAVU_011G047700g	hypothetical protein	ESW03856	-0.532476	0.743685
PHAVU_011G047900g	hypothetical protein	ESW03857	1.20158	0.0255231
PHAVU_011G048100g	hypothetical protein	ESW03862	NA	1
PHAVU_011G048200g	hypothetical protein	ESW03864	1.50373	0.745818
PHAVU_011G048300g	hypothetical protein	ESW03865	2.25908	0.559621
PHAVU_011G048400g	hypothetical protein	ESW03867	1.36014	0.614874
PHAVU_011G048500g	Plastid division protein PDV2 [Source:Projected from Arabidopsis thaliana (AT2G16070) UniProtKB/Swiss-Prot;Acc:Q9XII1]	ESW03868	-0.555162	0.902164
PHAVU_011G048600g	hypothetical protein	ESW03869	NA	0.663908
PHAVU_011G048700g	hypothetical protein	ESW03870	-5.03633	0.00549613
PHAVU_011G048800g	hypothetical protein	ESW03871	-4.29012	0.00617142
PHAVU_011G049100g	hypothetical protein	ESW03874	-2.27934	0.224539
PHAVU_011G049200g	hypothetical protein	ESW03876	-2.81427	0.610667
PHAVU_011G049300g	hypothetical protein	ESW03877	0.0879645	0.974248
PHAVU_011G049400g	hypothetical protein	ESW03878	1.49876	0.242662
PHAVU_011G049500g	WCOR413-like protein [Source:Projected from Arabidopsis thaliana (AT2G15970) UniProtKB/TrEMBL;Acc:A0A178VY40]	ESW03879	1.47169	0.175853
PHAVU_011G049600g	hypothetical protein	ESW03880	0.363604	0.465468
PHAVU_011G049700g	hypothetical protein	ESW03881	2.21422	0.914273
PHAVU_011G049900g	hypothetical protein	ESW03884	-1.10023	0.616934
PHAVU_011G050000g	hypothetical protein	ESW03885	-0.178093	1
PHAVU_011G0501001g	hypothetical protein	ESW03887	2.18265	0.030981
PHAVU_011G050200g	hypothetical protein	ESW03894	4.53615	0.383785
PHAVU_011G050400g	hypothetical protein	ESW03897	0.366228	0.872579
PHAVU_011G050600g	hypothetical protein	ESW03899	1.23974	0.609038
PHAVU_011G050900g	hypothetical protein	ESW03904	NA	0.980109
PHAVU_011G051100g	hypothetical protein	ESW03907	NA	1
PHAVU_011G051400g	hypothetical protein	ESW03910	0.400883	0.818227
PHAVU_011G051600g	hypothetical protein	ESW03912	-2.4328	0.000206289
PHAVU_011G051700g	hypothetical protein	ESW03913	1.69746	0.438574
PHAVU_011G051800g	hypothetical protein	ESW03914	-0.149088	0.831366
PHAVU_011G051900g	hypothetical protein	ESW03915	0.25165	0.607966
PHAVU_011G052000g	hypothetical protein	ESW03916	0.0475161	0.928954
PHAVU_011G052100g	hypothetical protein	ESW03917	-0.989635	0.0692718
PHAVU_011G052200g	hypothetical protein	ESW03918	-0.747789	0.946865
PHAVU_011G052300g	hypothetical protein	ESW03919	1.48197	0.321764
PHAVU_011G052400g	hypothetical protein	ESW03920	0.248128	0.790365
PHAVU_011G0525001g	hypothetical protein	ESW03921	NA	0.956157
PHAVU_011G052600g	hypothetical protein	ESW03923	-0.209644	0.782677
PHAVU_011G052700g	hypothetical protein	ESW03924	-0.0644715	1
PHAVU_011G052800g	hypothetical protein	ESW03925	-1.13555	0.340644
PHAVU_011G053000g	Calreticulin-3 [Source:Projected from Arabidopsis thaliana (AT1G08450) UniProtKB/Swiss-Prot;Acc:O04153]	ESW03928	3.36278	0.0168899
PHAVU_011G053100g	hypothetical protein	ESW03929	-0.178408	0.814753
PHAVU_011G053200g	3beta-hydroxysteroid-dehydrogenase/decarboxylase isoform 3 [Source:Projected from Arabidopsis thaliana (AT2G43420) UniProtKB/Swiss-Prot;Acc:A9X4U2]	ESW03930	-1.35066	0.075187
PHAVU_011G053300g	hypothetical protein	ESW03931	0.535819	0.222017
PHAVU_011G053400g	F-box protein SKIP16 [Source:Projected from Arabidopsis thaliana (AT1G06110) UniProtKB/Swiss-Prot;Acc:Q9LND7]	ESW03932	0.444779	0.636677
PHAVU_011G053500g	AT2G31370 protein [Source:Projected from Arabidopsis thaliana (AT2G31370) UniProtKB/TrEMBL;Acc:B9DGB1]	ESW03933	0.235844	0.65706
PHAVU_011G053600g	RHOMBOID-like protein 13 [Source:Projected from Arabidopsis thaliana (AT3G59520) UniProtKB/Swiss-Prot;Acc:Q9M1B5]	ESW03934	0.459337	0.932401
PHAVU_011G053700g	hypothetical protein	ESW03935	-3.31649	0.208491
PHAVU_011G053900g	hypothetical protein	ESW03938	0.272688	0.781249
PHAVU_011G054000g	hypothetical protein	ESW03939	1.86446	0.283625
PHAVU_011G054100g	hypothetical protein	ESW03940	1.00987	0.510267
PHAVU_011G054300g	hypothetical protein	ESW03944	NA	0.987763
PHAVU_011G054400g	hypothetical protein	ESW03945	0.55527	0.362282
PHAVU_011G054500g	hypothetical protein	ESW03946	2.62926	0.859991
PHAVU_011G054700g	hypothetical protein	ESW03949	-1.42729	0.345908
PHAVU_011G054800g	hypothetical protein	ESW03950	-0.053922	0.898153
PHAVU_011G054900g	hypothetical protein	ESW03951	-0.313867	0.574381
PHAVU_011G055000g	hypothetical protein	ESW03952	-1.69815	0.652065
PHAVU_011G055200g	hypothetical protein	ESW03955	0.0560178	0.960153
PHAVU_011G055500g	hypothetical protein	ESW03959	0.617649	0.315535
PHAVU_011G055700g	hypothetical protein	ESW03962	-0.59901	0.904148
PHAVU_011G055700g	hypothetical protein	ESW03963	Inf	0.925863
PHAVU_011G0558001g	hypothetical protein	ESW03964	NA	0.143757
PHAVU_011G0558000g	hypothetical protein	ESW03965	-1.95555	0.416002
PHAVU_011G055900g	hypothetical protein	ESW03966	0.749696	0.745265
PHAVU_011G056000g	hypothetical protein	ESW03967	NA	0.921103
PHAVU_011G056100g	hypothetical protein	ESW03968	3.10238	0.198944
PHAVU_011G056200g	hypothetical protein	ESW03969	NA	0.118956
PHAVU_011G056300g	hypothetical protein	ESW03970	Inf	0.98762
PHAVU_011G056400g	hypothetical protein	ESW03971	1.94433	0.114233
PHAVU_011G056500g	hypothetical protein	ESW03972	0.410484	0.827428
PHAVU_011G056600g	hypothetical protein	ESW03973	NA	0.884386
PHAVU_011G056700g	hypothetical protein	ESW03974	NA	1
PHAVU_011G056900g	Lysine-specific demethylase JMJ30 [Source:Projected from Arabidopsis thaliana (AT3G20810) UniProtKB/Swiss-Prot;Acc:Q8RWR1]	ESW03976	1.31583	0.564329
PHAVU_011G057000g	hypothetical protein	ESW03977	0.834967	0.669025
PHAVU_011G057100g	hypothetical protein	ESW03979	-0.0572368	0.956045
PHAVU_011G057200g	hypothetical protein	ESW03980	-5.06703	0.100183
PHAVU_011G057300g	hypothetical protein	ESW03981	0.737809	0.188074
PHAVU_011G057400g	hypothetical protein	ESW03982	0.827386	0.103455
PHAVU_011G0575001g	hypothetical protein	ESW03983	NA	0.956157
PHAVU_011G0575000g	hypothetical protein	ESW03984	NA	0.987763
PHAVU_011G057600g	hypothetical protein	ESW03985	NA	0.921103
PHAVU_011G057800g	hypothetical protein	ESW03989	-3.91384	1.10775e-07
PHAVU_011G057900g	hypothetical protein	ESW03990	-0.310939	0.937273
PHAVU_011G058100g	hypothetical protein	ESW03992	-0.722218	0.626955
PHAVU_011G058200g	hypothetical protein	ESW03993	-0.24157	0.868318
PHAVU_011G058300g	hypothetical protein	ESW03994	-0.113278	0.812888
PHAVU_011G058400g	Cytochrome c-type biogenesis protein CcmE homolog, mitochondrial [Source:Projected from Arabidopsis thaliana (AT3G51790) UniProtKB/Swiss-Prot;Acc:Q96326]	ESW03995	-1.93704	0.106622
PHAVU_011G058500g	hypothetical protein	ESW03996	Inf	0.0865278
PHAVU_011G058600g	hypothetical protein	ESW03997	NA	0.772978
PHAVU_011G058800g	hypothetical protein	ESW04000	1.13619	0.358037
PHAVU_011G058900g	hypothetical protein	ESW04001	-1.15567	0.041478
PHAVU_011G059000g	hypothetical protein	ESW04002	-2.25952	0.0300313
PHAVU_011G059100g	hypothetical protein	ESW04003	-2.86475	4.16566e-08
PHAVU_011G0592001g	hypothetical protein	ESW04004	-1.60312	0.0116806
PHAVU_011G0592000g	hypothetical protein	ESW04005	-1.14994	0.0498882
PHAVU_011G059300g	hypothetical protein	ESW04006	-0.152704	0.858219
PHAVU_011G059500g	Emb2738 [Source:Projected from Arabidopsis thaliana (AT3G12080) UniProtKB/TrEMBL;Acc:A0A384LJ95]	ESW04009	-0.0207233	0.92445
PHAVU_011G059600g	hypothetical protein	ESW04011	-2.65354	0.0521539
PHAVU_011G059700g	hypothetical protein	ESW04012	0.260257	0.643294
PHAVU_011G059900g	hypothetical protein	ESW04014	-1.55201	0.0411562
PHAVU_011G060100g	hypothetical protein	ESW04016	-0.369175	0.812002
PHAVU_011G060200g	18.5 kDa class IV heat shock protein [Source:Projected from Arabidopsis thaliana (AT2G19310) UniProtKB/Swiss-Prot;Acc:O64564]	ESW04017	1.09633	0.0666055
PHAVU_011G060300g	hypothetical protein	ESW04018	1.79599	0.0572955
PHAVU_011G060400g	hypothetical protein	ESW04019	NA	0.285701
PHAVU_011G060500g	hypothetical protein	ESW04020	-3.03925	0.0336619
PHAVU_011G060700g	hypothetical protein	ESW04023	-2.07525	0.000328761
PHAVU_011G060800g	hypothetical protein	ESW04024	0.0253858	0.912966
PHAVU_011G060900g	hypothetical protein	ESW04025	-1.05539	0.249506
PHAVU_011G061000g	hypothetical protein	ESW04026	0.979401	0.201753
PHAVU_011G061100g	hypothetical protein	ESW04027	1.25514	0.128364
PHAVU_011G061200g	hypothetical protein	ESW04028	0.319427	0.803934
PHAVU_011G061400g	hypothetical protein	ESW04030	NA	0.223845
PHAVU_011G061500g	hypothetical protein	ESW04031	-3.578	1.45849e-10
PHAVU_011G061600g	hypothetical protein	ESW04032	-0.697077	0.886795
PHAVU_011G061700g	hypothetical protein	ESW04033	0.151056	0.678517
PHAVU_011G061800g	hypothetical protein	ESW04034	-3.33358	0.0281077
PHAVU_011G062000g	hypothetical protein	ESW04036	-3.63187	0.5677
PHAVU_011G062100g	hypothetical protein	ESW04037	-3.46643	0.000417338
PHAVU_011G062200g	hypothetical protein	ESW04038	0.0923966	0.819245
PHAVU_011G062300g	hypothetical protein	ESW04039	0.00914062	0.898119
PHAVU_011G062400g	hypothetical protein	ESW04040	-0.379717	0.536029
PHAVU_011G062800g	hypothetical protein	ESW04045	0.621777	0.329233
PHAVU_011G062900g	hypothetical protein	ESW04046	0.375443	0.894776
PHAVU_011G063000g	hypothetical protein	ESW04047	-0.613827	0.360011
PHAVU_011G063100g	hypothetical protein	ESW04048	0.169153	0.951787
PHAVU_011G063200g	hypothetical protein	ESW04050	-1.18289	0.236481
PHAVU_011G063300g	hypothetical protein	ESW04051	-0.389053	0.680647
PHAVU_011G063400g	hypothetical protein	ESW04052	-0.0109149	0.928098
PHAVU_011G063500g	hypothetical protein	ESW04053	0.924725	0.132351
PHAVU_011G063600g	hypothetical protein	ESW04054	-0.246462	1
PHAVU_011G063800g	hypothetical protein	ESW04057	-2.62297	0.267712
PHAVU_011G063900g	hypothetical protein	ESW04058	0.375903	0.747226
PHAVU_011G064000g	hypothetical protein	ESW04059	0.961522	0.114447
PHAVU_011G064100g	hypothetical protein	ESW04060	-3.1261	0.21846
PHAVU_011G064200g	hypothetical protein	ESW04061	0.885416	0.106195
PHAVU_011G064300g	hypothetical protein	ESW04062	-0.736165	0.601061
PHAVU_011G064400g	hypothetical protein	ESW04063	0.0982238	0.874495
PHAVU_011G064500g	hypothetical protein	ESW04064	-1.44608	0.0235477
PHAVU_011G064600g	hypothetical protein	ESW04065	-0.686348	0.698622
PHAVU_011G064700g	Armadillo-like helical domain containing protein [Source: Projected from Oryza sativa (Os12g0570000)]	ESW04066	0.753949	0.21752
PHAVU_011G064800g	hypothetical protein	ESW04068	-0.702535	0.515799
PHAVU_011G064900g	WUSCHEL-related homeobox 2 [Source:Projected from Arabidopsis thaliana (AT5G59340) UniProtKB/Swiss-Prot;Acc:Q6X7K1]	ESW04069	NA	0.0346783
PHAVU_011G065000g	hypothetical protein	ESW04070	-0.679967	0.154025
PHAVU_011G065300g	hypothetical protein	ESW04074	-6.97589	1.71206e-29
PHAVU_011G065400g	hypothetical protein	ESW04075	0.29845	0.861544
PHAVU_011G065600g	hypothetical protein	ESW04078	0.0626789	0.886715
PHAVU_011G065900g	hypothetical protein	ESW04084	-0.586145	0.486644
PHAVU_011G066000g	hypothetical protein	ESW04085	-0.380909	0.760033
PHAVU_011G066100g	hypothetical protein	ESW04086	-1.45227	0.0122856
PHAVU_011G066200g	hypothetical protein	ESW04087	-1.63412	0.00148784
PHAVU_011G066400g	hypothetical protein	ESW04090	-0.397021	0.646834
PHAVU_011G066500g	hypothetical protein	ESW04091	-1.29183	0.0611849
PHAVU_011G066600g	hypothetical protein	ESW04092	1.94589	0.541106
PHAVU_011G066700g	hypothetical protein	ESW04093	-0.714102	0.772585
PHAVU_011G067000g	hypothetical protein	ESW04098	1.1361	0.524601
PHAVU_011G067200g	hypothetical protein	ESW04103	1.21422	0.876705
PHAVU_011G067300g	hypothetical protein	ESW04104	0.484429	0.593573
PHAVU_011G067400g	hypothetical protein	ESW04105	0.790959	0.186692
PHAVU_011G067500g	hypothetical protein	ESW04106	1.74474	0.678493
PHAVU_011G067600g	hypothetical protein	ESW04107	-0.281444	0.767796
PHAVU_011G067700g	hypothetical protein	ESW04108	0.352602	0.609385
PHAVU_011G067800g	hypothetical protein	ESW04109	4.11064	0.118057
PHAVU_011G067900g	DNA repair protein RAD51 homolog 4 [Source:Projected from Arabidopsis thaliana (AT1G07745) UniProtKB/Swiss-Prot;Acc:Q9LQQ2]	ESW04110	0.660886	0.41584
PHAVU_011G068000g	hypothetical protein	ESW04111	-2.44793	0.706649
PHAVU_011G068200g	hypothetical protein	ESW04113	NA	0.772978
PHAVU_011G068300g	hypothetical protein	ESW04114	-3.05782	1.56867e-05
PHAVU_011G068500g	hypothetical protein	ESW04116	NA	0.45263
PHAVU_011G068700g	hypothetical protein	ESW04119	NA	0.194016
PHAVU_011G068800g	hypothetical protein	ESW04120	0.081018	0.972748
PHAVU_011G069000g	hypothetical protein	ESW04122	2.93561	0.237815
PHAVU_011G069100g	hypothetical protein	ESW04123	-0.133617	0.907329
PHAVU_011G069200g	hypothetical protein	ESW04124	-0.626677	0.417139
PHAVU_011G069300g	hypothetical protein	ESW04125	0.219756	0.612412
PHAVU_011G069500g	hypothetical protein	ESW04129	-3.11755	0.270034
PHAVU_011G069600g	hypothetical protein	ESW04130	-1.64028	0.0161842
PHAVU_011G069700g	hypothetical protein	ESW04131	-1.62732	0.771564
PHAVU_011G069800g	hypothetical protein	ESW04132	NA	0.429181
PHAVU_011G069900g	hypothetical protein	ESW04133	NA	0.945334
PHAVU_011G070100g	hypothetical protein	ESW04135	-0.205602	0.90174
PHAVU_011G070200g	hypothetical protein	ESW04136	-0.631288	0.235041
PHAVU_011G070500g	hypothetical protein	ESW04147	0.412022	0.516796
PHAVU_011G070600g	hypothetical protein	ESW04149	0.850905	0.46348
PHAVU_011G070700g	Pseudo-response regulator 3 [Source:Projected from Arabidopsis thaliana (AT5G60100) UniProtKB/TrEMBL;Acc:F4JXG7]	ESW04150	1.34712	0.015932
PHAVU_011G070800g	Mitogen-activated protein kinase 13 [Source:Projected from Arabidopsis thaliana (AT1G07880) UniProtKB/Swiss-Prot;Acc:Q9LQQ9]	ESW04151	0.262732	0.830982
PHAVU_011G070900g	hypothetical protein	ESW04152	-1.43379	0.144909
PHAVU_011G071000g	hypothetical protein	ESW04153	Inf	0.194973
PHAVU_011G0712001g	hypothetical protein	ESW04156	0.534188	0.306731
PHAVU_011G0712000g	hypothetical protein	ESW04157	2.21321	0.161265
PHAVU_011G071300g	hypothetical protein	ESW04158	-0.338437	0.639263
PHAVU_011G071400g	hypothetical protein	ESW04159	0.755552	0.481465
PHAVU_011G071500g	hypothetical protein	ESW04161	-6.47535	0.00303028
PHAVU_011G071600g	hypothetical protein	ESW04162	0.686579	0.568585
PHAVU_011G071700g	hypothetical protein	ESW04163	-2.0337	0.702574
PHAVU_011G071800g	Arogenate dehydratase/prephenate dehydratase 2, chloroplastic [Source:Projected from Arabidopsis thaliana (AT3G07630) UniProtKB/Swiss-Prot;Acc:Q9SSE7]	ESW04164	0.628876	0.498887
PHAVU_011G071900g	hypothetical protein	ESW04165	-1.12596	0.271023
PHAVU_011G072000g	hypothetical protein	ESW04166	-1.7667	0.0893206
PHAVU_011G072100g	hypothetical protein	ESW04167	0.687017	0.559861
PHAVU_011G072200g	hypothetical protein	ESW04168	-0.420817	0.590847
PHAVU_011G072300g	hypothetical protein	ESW04169	-2.0116	0.101005
PHAVU_011G072400g	hypothetical protein	ESW04170	-3.74866	2.99695e-11
PHAVU_011G072500g	RNAligase [Source:Projected from Arabidopsis thaliana (AT1G07910) TAIR;Acc:AT1G07910]	ESW04171	-0.885416	0.280098
PHAVU_011G072600g	hypothetical protein	ESW04173	-0.391962	0.742291
PHAVU_011G072700g	hypothetical protein	ESW04174	-2.44868	0.0011523
PHAVU_011G072800g	hypothetical protein	ESW04175	NA	0.763472
PHAVU_011G073000g	hypothetical protein	ESW04177	NA	0.956157
PHAVU_011G073100g	hypothetical protein	ESW04178	-0.415106	0.705679
PHAVU_011G073200g	hypothetical protein	ESW04179	0.319493	0.485544
PHAVU_011G073300g	hypothetical protein	ESW04180	0.172972	0.935244
PHAVU_011G073400g	hypothetical protein	ESW04181	-1.75738	0.465729
PHAVU_011G073500g	Isovaleryl-CoA dehydrogenase, mitochondrial [Source:Projected from Arabidopsis thaliana (AT3G45300) UniProtKB/Swiss-Prot;Acc:Q9SWG0]	ESW04182	0.915868	0.37517
PHAVU_011G073800g	hypothetical protein	ESW04187	-0.985189	0.0855859
PHAVU_011G074000g	hypothetical protein	ESW04189	-0.812166	0.427869
PHAVU_011G074100g	hypothetical protein	ESW04190	-1.95312	0.000476679
PHAVU_011G074300g	hypothetical protein	ESW04192	-1.54066	0.773976
PHAVU_011G074400g	hypothetical protein	ESW04193	NA	0.980109
PHAVU_011G0747001g	hypothetical protein	ESW04196	NA	0.987763
PHAVU_011G0747000g	hypothetical protein	ESW04197	NA	0.132268
PHAVU_011G074800g	hypothetical protein	ESW04198	0.836981	0.348309
PHAVU_011G074900g	hypothetical protein	ESW04199	Inf	0.605859
PHAVU_011G075000g	hypothetical protein	ESW04200	-0.824895	0.618634
PHAVU_011G075100g	hypothetical protein	ESW04201	NA	0.847053
PHAVU_011G075200g	hypothetical protein	ESW04202	0.454648	0.507197
PHAVU_011G075400g	hypothetical protein	ESW04204	NA	1
PHAVU_011G075600g	hypothetical protein	ESW04206	-0.507102	0.323662
PHAVU_011G075800g	hypothetical protein	ESW04208	NA	0.663908
PHAVU_011G075900g	hypothetical protein	ESW04209	NA	0.599647
PHAVU_011G076000g	hypothetical protein	ESW04210	NA	0.809771
PHAVU_011G076100g	hypothetical protein	ESW04212	1.53259	0.706042
PHAVU_011G076200g	hypothetical protein	ESW04213	0.0977802	0.787769
PHAVU_011G076300g	hypothetical protein	ESW04214	0.345958	0.693326
PHAVU_011G0764001g	hypothetical protein	ESW04216	4.2175	0.358383
PHAVU_011G076500g	hypothetical protein	ESW04217	-0.574106	0.781031
PHAVU_011G076700g	hypothetical protein	ESW04220	0.540674	0.560753
PHAVU_011G0768001g	hypothetical protein	ESW04221	0.327418	0.880285
PHAVU_011G0768000g	hypothetical protein	ESW04222	NA	0.80733
PHAVU_011G076900g	hypothetical protein	ESW04223	NA	0.635328
PHAVU_011G077400g	hypothetical protein	ESW04228	NA	0.0904885
PHAVU_011G077500g	hypothetical protein	ESW04229	-0.436605	0.675305
PHAVU_011G077600g	hypothetical protein	ESW04230	1.49176	0.613561
PHAVU_011G077700g	hypothetical protein	ESW04231	1.57988	0.777201
PHAVU_011G077900g	hypothetical protein	ESW04233	0.614604	0.364503
PHAVU_011G078000g	hypothetical protein	ESW04234	-0.37961	0.43651
PHAVU_011G078100g	hypothetical protein	ESW04235	NA	0.364996
PHAVU_011G078200g	hypothetical protein	ESW04236	0.0118242	0.98344
PHAVU_011G078300g	hypothetical protein	ESW04237	-2.18983	0.778316
PHAVU_011G078400g	hypothetical protein	ESW04239	-0.442023	0.922366
PHAVU_011G078500g	hypothetical protein	ESW04240	3.55454	0.398437
PHAVU_011G078600g	hypothetical protein	ESW04241	-0.619306	0.519911
PHAVU_011G078800g	hypothetical protein	ESW04244	2.62926	0.859991
PHAVU_011G078900g	hypothetical protein	ESW04247	-2.42771	0.710145
PHAVU_011G079000g	hypothetical protein	ESW04248	-0.115193	0.761891
PHAVU_011G079100g	hypothetical protein	ESW04249	-0.790784	0.251023
PHAVU_011G079300g	hypothetical protein	ESW04251	2.18925	0.000661371
PHAVU_011G079400g	hypothetical protein	ESW04252	-0.637005	0.392761
PHAVU_011G079500g	hypothetical protein	ESW04253	Inf	0.858458
PHAVU_011G079600g	hypothetical protein	ESW04254	-0.441172	0.447536
PHAVU_011G079700g	hypothetical protein	ESW04255	-1.00031	0.116627
PHAVU_011G079800g	Homeobox-leucine zipper protein REVOLUTA [Source:Projected from Arabidopsis thaliana (AT5G60690) UniProtKB/Swiss-Prot;Acc:Q9SE43]	ESW04256	-0.29821	0.681849
PHAVU_011G079900g	hypothetical protein	ESW04257	0.733563	0.41654
PHAVU_011G080000g	hypothetical protein	ESW04258	0.903834	0.0819719
PHAVU_011G080100g	hypothetical protein	ESW04259	-2.13479	0.0184298
PHAVU_011G080200g	hypothetical protein	ESW04260	-0.285323	0.695188
PHAVU_011G080300g	hypothetical protein	ESW04261	1.15997	0.064173
PHAVU_011G080400g	hypothetical protein	ESW04262	-0.315046	0.731988
PHAVU_011G080500g	hypothetical protein	ESW04263	1.52657	0.685805
PHAVU_011G080600g	hypothetical protein	ESW04264	2.96868	0.230361
PHAVU_011G080800g	hypothetical protein	ESW04266	-2.60518	0.525673
PHAVU_011G080900g	hypothetical protein	ESW04267	-0.323653	0.788805
PHAVU_011G081100g	hypothetical protein	ESW04269	NA	0.772978
PHAVU_011G081200g	hypothetical protein	ESW04270	2.16546	0.225975
PHAVU_011G081400g	hypothetical protein	ESW04272	-0.0936424	0.823178
PHAVU_011G081700g	hypothetical protein	ESW04275	0.232686	0.60087
PHAVU_011G081800g	hypothetical protein	ESW04276	1.24789	0.460098
PHAVU_011G082100g	hypothetical protein	ESW04279	NA	0.884386
PHAVU_011G082600g	hypothetical protein	ESW04287	-0.139623	0.951613
PHAVU_011G083400g	hypothetical protein	ESW04296	-0.711029	0.368042
PHAVU_011G083500g	hypothetical protein	ESW04297	-4.79861	0.214915
PHAVU_011G083800g	hypothetical protein	ESW04301	-2.71697	0.0280371
PHAVU_011G084000g	hypothetical protein	ESW04304	0.158253	0.945025
PHAVU_011G084100g	hypothetical protein	ESW04305	0.0876854	0.963192
PHAVU_011G084200g	hypothetical protein	ESW04306	-0.860282	0.272686
PHAVU_011G084300g	hypothetical protein	ESW04308	0.398211	0.605364
PHAVU_011G084400g	hypothetical protein	ESW04310	0.424772	0.649387
PHAVU_011G084500g	hypothetical protein	ESW04311	0.280139	0.716508
PHAVU_011G084600g	hypothetical protein	ESW04312	-0.920018	0.386037
PHAVU_011G084700g	hypothetical protein	ESW04313	NA	0.987763
PHAVU_011G084800g	hypothetical protein	ESW04314	Inf	0.552137
PHAVU_011G085100g	hypothetical protein	ESW04317	0.408795	0.669495
PHAVU_011G085200g	hypothetical protein	ESW04318	3.04915	0.205497
PHAVU_011G085300g	hypothetical protein	ESW04319	1.4244	0.0124465
PHAVU_011G085500g	hypothetical protein	ESW04322	1.52602	0.517147
PHAVU_011G085600g	hypothetical protein	ESW04323	NA	0.0819561
PHAVU_011G085700g	30S ribosomal protein S3, chloroplastic [Source:Projected from Arabidopsis thaliana (ATCG00800) UniProtKB/Swiss-Prot;Acc:P56798]	ESW04324	0.64099	0.278114
PHAVU_011G085800g	hypothetical protein	ESW04325	-1.55749	0.0110357
PHAVU_011G085900g	hypothetical protein	ESW04326	-0.964361	0.285091
PHAVU_011G086000g	E3 ubiquitin-protein ligase RZFP34 [Source:Projected from Arabidopsis thaliana (AT5G22920) UniProtKB/Swiss-Prot;Acc:Q9FFB6]	ESW04329	Inf	0.858458
PHAVU_011G086100g	hypothetical protein	ESW04330	NA	0.987763
PHAVU_011G086200g	hypothetical protein	ESW04331	1.58497	0.346735
PHAVU_011G086300g	Superoxide dismutase [Cu-Zn] 2, chloroplastic [Source:Projected from Arabidopsis thaliana (AT2G28190) UniProtKB/Swiss-Prot;Acc:O78310]	ESW04332	0.711632	0.344053
PHAVU_011G086400g	hypothetical protein	ESW04333	0.324835	0.853329
PHAVU_011G086500g	hypothetical protein	ESW04334	-1.02063	0.615428
PHAVU_011G086600g	hypothetical protein	ESW04335	Inf	0.98762
PHAVU_011G0867001g	hypothetical protein	ESW04336	-0.0554992	0.919558
PHAVU_011G0867000g	hypothetical protein	ESW04337	0.0164517	0.990181
PHAVU_011G086800g	hypothetical protein	ESW04338	-1.80675	0.469252
PHAVU_011G086900g	hypothetical protein	ESW04339	1.70564	0.164272
PHAVU_011G087200g	hypothetical protein	ESW04343	-2.48252	0.859725
PHAVU_011G087300g	hypothetical protein	ESW04344	NA	0.603867
PHAVU_011G087900g	hypothetical protein	ESW04351	0.149089	0.873183
PHAVU_011G088000g	hypothetical protein	ESW04352	0.0761649	0.822946
PHAVU_011G088100g	hypothetical protein	ESW04353	0.132418	0.801412
PHAVU_011G088200g	hypothetical protein	ESW04354	-2.42529	0.00101954
PHAVU_011G088300g	hypothetical protein	ESW04355	0.745113	0.553473
PHAVU_011G088500g	hypothetical protein	ESW04357	-0.277493	0.659443
PHAVU_011G088600g	hypothetical protein	ESW04358	2.37746	0.523015
PHAVU_011G088700g	hypothetical protein	ESW04359	NA	0.956157
PHAVU_011G088900g	hypothetical protein	ESW04362	-0.285067	0.521967
PHAVU_011G089000g	hypothetical protein	ESW04363	2.09095	0.0220332
PHAVU_011G089100g	hypothetical protein	ESW04364	0.257098	0.778404
PHAVU_011G089200g	hypothetical protein	ESW04365	0.0387157	0.853166
PHAVU_011G089300g	hypothetical protein	ESW04366	0.746595	0.271895
PHAVU_011G089600g	hypothetical protein	ESW04370	0.263736	0.949912
PHAVU_011G089800g	hypothetical protein	ESW04372	0.367623	0.588634
PHAVU_011G089900g	Glycosyltransferase (Fragment) [Source:Projected from Arabidopsis thaliana (AT5G22740) UniProtKB/TrEMBL;Acc:W8PUD8]	ESW04373	-2.1082	0.00158739
PHAVU_011G090000g	hypothetical protein	ESW04374	-2.40379	0.112561
PHAVU_011G090100g	hypothetical protein	ESW04375	-1.09492	0.259493
PHAVU_011G090300g	hypothetical protein	ESW04378	-0.07534	0.858103
PHAVU_011G090400g	hypothetical protein	ESW04379	0.697502	0.226819
PHAVU_011G090500g	hypothetical protein	ESW04380	-0.498213	0.411548
PHAVU_011G090600g	hypothetical protein	ESW04381	-0.356635	0.75496
PHAVU_011G090700g	hypothetical protein	ESW04382	NA	0.356067
PHAVU_011G090900g	hypothetical protein	ESW04386	-2.23608	0.000244156
PHAVU_011G0910001g	hypothetical protein	ESW04387	-3.30166	0.117781
PHAVU_011G0910000g	hypothetical protein	ESW04388	-3.64928	0.199978
PHAVU_011G091100g	hypothetical protein	ESW04389	-0.10097	0.851052
PHAVU_011G091200g	hypothetical protein	ESW04390	0.716961	0.75019
PHAVU_011G091500g	tRNA dimethylallyltransferase 2 [Source:Projected from Arabidopsis thaliana (AT2G27760) UniProtKB/Swiss-Prot;Acc:Q9ZUX7]	ESW04393	-0.704264	0.375362
PHAVU_011G091600g	hypothetical protein	ESW04394	NA	1
PHAVU_011G091700g	hypothetical protein	ESW04395	-1.93912	0.14184
PHAVU_011G091900g	hypothetical protein	ESW04397	-1.28613	0.088013
PHAVU_011G092100g	hypothetical protein	ESW04400	-0.145821	0.845408
PHAVU_011G092200g	T-complex protein 1 subunit beta [Source:Projected from Arabidopsis thaliana (AT5G20890) UniProtKB/Swiss-Prot;Acc:Q940P8]	ESW04401	-0.118212	1
PHAVU_011G092500g	hypothetical protein	ESW04406	-0.12434	0.927897
PHAVU_011G092700g	hypothetical protein	ESW04409	0.109552	0.850185
PHAVU_011G092800g	hypothetical protein	ESW04410	-1.53097	0.796091
PHAVU_011G092900g	hypothetical protein	ESW04411	0.0442999	1
PHAVU_011G093000g	Beta-1,6-galactosyltransferase GALT29A [Source:Projected from Arabidopsis thaliana (AT1G08280) UniProtKB/Swiss-Prot;Acc:Q9SGD2]	ESW04412	-0.785088	0.231552
PHAVU_011G093100g	hypothetical protein	ESW04414	-0.936313	0.463528
PHAVU_011G093200g	hypothetical protein	ESW04415	NA	0.851958
PHAVU_011G093300g	hypothetical protein	ESW04416	0.644956	0.655563
PHAVU_011G093500g	hypothetical protein	ESW04420	-3.71764	0.30216
PHAVU_011G093600g	hypothetical protein	ESW04421	0.149872	0.714421
PHAVU_011G093800g	hypothetical protein	ESW04426	-2.78578	0.462855
PHAVU_011G094000g	hypothetical protein	ESW04428	-1.3414	0.63756
PHAVU_011G094100g	hypothetical protein	ESW04429	-1.51551	0.309758
PHAVU_011G094200g	hypothetical protein	ESW04430	-0.76376	0.753341
PHAVU_011G094300g	hypothetical protein	ESW04431	-1.16446	0.36472
PHAVU_011G094400g	hypothetical protein	ESW04432	NA	0.441535
PHAVU_011G094500g	hypothetical protein	ESW04433	NA	0.102141
PHAVU_011G094600g	Nuclear factor Y, subunit B11 [Source:Projected from Arabidopsis thaliana (AT2G27470) UniProtKB/TrEMBL;Acc:Q9ZQH2]	ESW04435	0.979273	0.747174
PHAVU_011G094800g	hypothetical protein	ESW04438	-0.158293	0.809896
PHAVU_011G094900g	hypothetical protein	ESW04439	Inf	0.858458
PHAVU_011G095100g	hypothetical protein	ESW04442	-0.944531	0.619746
PHAVU_011G095300g	hypothetical protein	ESW04445	-0.181096	0.860029
PHAVU_011G095500g	hypothetical protein	ESW04447	Inf	0.150103
PHAVU_011G095600g	hypothetical protein	ESW04449	0.243404	0.687769
PHAVU_011G095700g	NAD(P)H-quinone oxidoreductase subunit 4L, chloroplastic [Source:Projected from Arabidopsis thaliana (ATCG01070) UniProtKB/Swiss-Prot;Acc:P26289]	ESW04450	0.753521	0.386508
PHAVU_011G095900g	hypothetical protein	ESW04455	-0.101893	1
PHAVU_011G096000g	hypothetical protein	ESW04456	0.329428	0.620089
PHAVU_011G096100g	hypothetical protein	ESW04457	-0.062194	0.886771
PHAVU_011G096200g	hypothetical protein	ESW04459	0.909797	0.875944
PHAVU_011G096300g	hypothetical protein	ESW04460	-1.37937	0.0156352
PHAVU_011G096400g	PSAO [Source:Projected from Arabidopsis thaliana (AT1G08380) UniProtKB/TrEMBL;Acc:A0A178W5Y5]	ESW04461	-0.370738	1
PHAVU_011G096600g	hypothetical protein	ESW04463	-0.781921	0.67866
PHAVU_011G096700g	hypothetical protein	ESW04464	-0.683942	0.686148
PHAVU_011G096900g	hypothetical protein	ESW04466	Inf	0.98762
PHAVU_011G097400g	hypothetical protein	ESW04471	-0.540747	0.232772
PHAVU_011G097600g	hypothetical protein	ESW04473	-0.9557	0.881677
PHAVU_011G097700g	hypothetical protein	ESW04475	0.0334364	0.970024
PHAVU_011G097900g	hypothetical protein	ESW04478	NA	0.956157
PHAVU_011G098100g	hypothetical protein	ESW04480	-2.76306	0.599498
PHAVU_011G098200g	hypothetical protein	ESW04481	-0.967374	0.265945
PHAVU_011G098400g	hypothetical protein	ESW04483	-0.21896	0.848359
PHAVU_011G098500g	hypothetical protein	ESW04484	2.26529	0.000228338
PHAVU_011G099000g	hypothetical protein	ESW04488	2.9098	0.357191
PHAVU_011G098900g	hypothetical protein	ESW04489	0.048012	0.917528
PHAVU_011G099200g	hypothetical protein	ESW04492	0.24241	0.661298
PHAVU_011G099300g	hypothetical protein	ESW04493	4.56243	1.81156e-06
PHAVU_011G099400g	hypothetical protein	ESW04494	0.278965	0.943681
PHAVU_011G099500g	hypothetical protein	ESW04495	-1.79543	0.0111123
PHAVU_011G099600g	hypothetical protein	ESW04496	0.318731	0.494286
PHAVU_011G099700g	hypothetical protein	ESW04497	-0.0746626	0.91052
PHAVU_011G099900g	hypothetical protein	ESW04499	NA	0.826737
PHAVU_011G100000g	hypothetical protein	ESW04500	0.728785	0.108349
PHAVU_011G100100g	hypothetical protein	ESW04501	-0.635121	0.215481
PHAVU_011G100400g	hypothetical protein	ESW04505	-0.27343	0.882143
PHAVU_011G100500g	Replication factor C subunit 1 [Source:Projected from Arabidopsis thaliana (AT5G22010) UniProtKB/Swiss-Prot;Acc:Q9C587]	ESW04506	-1.10939	0.148428
PHAVU_011G100600g	hypothetical protein	ESW04507	-2.74571	3.07785e-05
PHAVU_011G100800g	hypothetical protein	ESW04509	-2.40022	0.000774711
PHAVU_011G100900g	hypothetical protein	ESW04510	-1.89203	0.621639
PHAVU_011G101000g	hypothetical protein	ESW04511	1.73618	0.539233
PHAVU_011G101100g	hypothetical protein	ESW04512	0.0251158	0.891598
PHAVU_011G101200g	hypothetical protein	ESW04513	-4.57312	0.270577
PHAVU_011G101300g	hypothetical protein	ESW04514	-1.29915	0.749771
PHAVU_011G101400g	hypothetical protein	ESW04515	1.69978	0.159005
PHAVU_011G101500g	hypothetical protein	ESW04516	1.16381	0.0879601
PHAVU_011G101800g	hypothetical protein	ESW04520	-0.595866	0.562997
PHAVU_011G101900g	hypothetical protein	ESW04521	0.390135	0.525674
PHAVU_011G102000g	hypothetical protein	ESW04522	NA	0.420707
PHAVU_011G102100g	hypothetical protein	ESW04523	NA	0.847053
PHAVU_011G102200g	hypothetical protein	ESW04524	-1.68561	0.0223151
PHAVU_011G102400g	hypothetical protein	ESW04526	-0.00172904	1
PHAVU_011G102500g	hypothetical protein	ESW04527	NA	0.685739
PHAVU_011G102600g	hypothetical protein	ESW04528	-0.825883	0.137133
PHAVU_011G102900g	hypothetical protein	ESW04531	Inf	0.663739
PHAVU_011G103000g	hypothetical protein	ESW04532	0.588973	0.647887
PHAVU_011G103100g	hypothetical protein	ESW04533	-0.280172	0.981965
PHAVU_011G103400g	hypothetical protein	ESW04537	-0.10403	0.909849
PHAVU_011G103500g	Protein RRP6-like 3 [Source:Projected from Arabidopsis thaliana (AT2G32415) UniProtKB/Swiss-Prot;Acc:A9LLI8]	ESW04538	0.209506	0.84677
PHAVU_011G103600g	hypothetical protein	ESW04539	0.338998	0.616463
PHAVU_011G1037001g	hypothetical protein	ESW04540	-0.0633999	1
PHAVU_011G1037000g	hypothetical protein	ESW04541	-0.928667	0.494366
PHAVU_011G103800g	hypothetical protein	ESW04542	-0.316202	0.581758
PHAVU_011G103900g	hypothetical protein	ESW04543	0.0710396	0.900934
PHAVU_011G104100g	hypothetical protein	ESW04545	0.766418	0.641643
PHAVU_011G104200g	hypothetical protein	ESW04546	0.652207	0.205366
PHAVU_011G104300g	hypothetical protein	ESW04547	0.848998	0.282307
PHAVU_011G104400g	Monomeric G-protein [Source:Projected from Arabidopsis thaliana (AT3G21700) UniProtKB/TrEMBL;Acc:Q9LSZ4]	ESW04548	NA	0.884386
PHAVU_011G104500g	hypothetical protein	ESW04549	-4.63616	0.256083
PHAVU_011G104600g	hypothetical protein	ESW04550	-0.825461	0.619702
PHAVU_011G104800g	hypothetical protein	ESW04552	-0.0599731	0.858405
PHAVU_011G105000g	hypothetical protein	ESW04554	3.79919	0.608153
PHAVU_011G105100g	hypothetical protein	ESW04555	-0.0105907	0.955874
PHAVU_011G105200g	hypothetical protein	ESW04556	-2.37074	0.711549
PHAVU_011G105400g	hypothetical protein	ESW04558	-8.01787	0.000164343
PHAVU_011G105500g	Isocitrate lyase [Source:Projected from Arabidopsis thaliana (AT3G21720) UniProtKB/Swiss-Prot;Acc:P28297]	ESW04559	-3.62732	0.575261
PHAVU_011G105600g	hypothetical protein	ESW04560	1.64765	0.82148
PHAVU_011G105900g	hypothetical protein	ESW04563	1.63622	0.211481
PHAVU_011G106000g	hypothetical protein	ESW04564	-0.542795	0.387725
PHAVU_011G106200g	hypothetical protein	ESW04567	NA	0.000913028
PHAVU_011G106300g	hypothetical protein	ESW04568	-1.39801	0.147346
PHAVU_011G106400g	hypothetical protein	ESW04569	1.01382	0.234239
PHAVU_011G106600g	hypothetical protein	ESW04571	0.277783	0.811855
PHAVU_011G106700g	hypothetical protein	ESW04572	-0.593082	0.624511
PHAVU_011G106900g	hypothetical protein	ESW04575	1.65265	0.538319
PHAVU_011G107000g	hypothetical protein	ESW04576	-4.79485	1.45654e-05
PHAVU_011G107300g	hypothetical protein	ESW04579	1.06041	0.388318
PHAVU_011G107400g	hypothetical protein	ESW04580	NA	0.772978
PHAVU_011G107500g	hypothetical protein	ESW04581	3.06953	0.273736
PHAVU_011G107600g	hypothetical protein	ESW04582	-1.10197	0.488042
PHAVU_011G107700g	hypothetical protein	ESW04583	-1.57531	0.100393
PHAVU_011G108000g	hypothetical protein	ESW04587	-1.28049	0.159832
PHAVU_011G108500g	hypothetical protein	ESW04592	3.74166	0.022782
PHAVU_011G108600g	hypothetical protein	ESW04593	-4.10078	0.046566
PHAVU_011G108700g	hypothetical protein	ESW04594	3.51629	0.15618
PHAVU_011G108800g	hypothetical protein	ESW04595	0.438417	0.784824
PHAVU_011G109000g	hypothetical protein	ESW04598	NA	0.523353
PHAVU_011G109100g	hypothetical protein	ESW04600	2.48287	0.0315182
PHAVU_011G109200g	hypothetical protein	ESW04601	-1.15338	0.22574
PHAVU_011G109300g	hypothetical protein	ESW04602	0.548717	0.355593
PHAVU_011G109400g	hypothetical protein	ESW04603	-0.948966	0.443084
PHAVU_011G109600g	hypothetical protein	ESW04605	-2.52024	0.296849
PHAVU_011G109700g	hypothetical protein	ESW04606	1.93071	0.563238
PHAVU_011G109900g	hypothetical protein	ESW04608	NA	0.339412
PHAVU_011G110300g	hypothetical protein	ESW04614	-1.71063	0.00973913
PHAVU_011G110600g	hypothetical protein	ESW04617	0.455592	0.396022
PHAVU_011G110700g	hypothetical protein	ESW04618	-0.294705	0.7654
PHAVU_011G110800g	hypothetical protein	ESW04619	NA	1.21841e-12
PHAVU_011G110900g	hypothetical protein	ESW04620	NA	0.194781
PHAVU_011G111000g	hypothetical protein	ESW04621	-3.95592	0.0080876
PHAVU_011G111300g	External alternative NAD(P)H-ubiquinone oxidoreductase B1, mitochondrial [Source:Projected from Arabidopsis thaliana (AT4G28220) UniProtKB/Swiss-Prot;Acc:Q1JPL4]	ESW04624	0.0530985	0.879516
PHAVU_011G111400g	hypothetical protein	ESW04626	3.16912	0.0443712
PHAVU_011G111600g	hypothetical protein	ESW04627	NA	1
PHAVU_011G111700g	hypothetical protein	ESW04628	-0.825008	0.655051
PHAVU_011G111800g	At4g28210 [Source:Projected from Arabidopsis thaliana (AT4G28210) UniProtKB/TrEMBL;Acc:Q9M0I6]	ESW04629	0.349895	0.788347
PHAVU_011G111900g	hypothetical protein	ESW04630	NA	0.80733
PHAVU_011G112000g	hypothetical protein	ESW04631	-0.370738	1
PHAVU_011G112100g	hypothetical protein	ESW04632	NA	0.471137
PHAVU_011G112200g	hypothetical protein	ESW04633	-0.705907	0.465421
PHAVU_011G112300g	hypothetical protein	ESW04634	0.20486	0.955675
PHAVU_011G112400g	hypothetical protein	ESW04635	0.150563	0.799123
PHAVU_011G112700g	hypothetical protein	ESW04639	-1.97233	8.5775e-05
PHAVU_011G112800g	hypothetical protein	ESW04640	-1.70362	0.811873
PHAVU_011G113200g	hypothetical protein	ESW04645	NA	0.301208
PHAVU_011G113300g	hypothetical protein	ESW04646	-0.125477	0.805858
PHAVU_011G113400g	hypothetical protein	ESW04647	0.549816	0.316867
PHAVU_011G113700g	hypothetical protein	ESW04651	NA	0.89661
PHAVU_011G113800g	hypothetical protein	ESW04652	0.179462	0.782408
PHAVU_011G113900g	hypothetical protein	ESW04653	-0.122334	0.731678
PHAVU_011G114000g	hypothetical protein	ESW04654	-5.13956	0.122698
PHAVU_011G114100g	hypothetical protein	ESW04655	-0.884333	0.609537
PHAVU_011G114200g	hypothetical protein	ESW04656	Inf	0.456995
PHAVU_011G114500g	hypothetical protein	ESW04661	NA	0.200754
PHAVU_011G1146001g	hypothetical protein	ESW04662	NA	0.668038
PHAVU_011G1146000g	hypothetical protein	ESW04663	-0.318516	1
PHAVU_011G114800g	hypothetical protein	ESW04665	NA	0.361834
PHAVU_011G115000g	hypothetical protein	ESW04668	1.37934	0.208674
PHAVU_011G1151001g	hypothetical protein	ESW04669	2.87027	0.390029
PHAVU_011G1151000g	hypothetical protein	ESW04670	0.85391	0.189867
PHAVU_011G115200g	hypothetical protein	ESW04671	1.59785	0.503577
PHAVU_011G115300g	hypothetical protein	ESW04672	NA	0.772978
PHAVU_011G115400g	hypothetical protein	ESW04673	NA	0.956157
PHAVU_011G115600g	hypothetical protein	ESW04675	-0.62802	0.339711
PHAVU_011G115700g	hypothetical protein	ESW04676	NA	0.956157
PHAVU_011G116000g	hypothetical protein	ESW04679	0.762163	0.302269
PHAVU_011G116100g	hypothetical protein	ESW04680	-1.44843	0.409342
PHAVU_011G1162001g	hypothetical protein	ESW04681	-0.370738	1
PHAVU_011G116300g	hypothetical protein	ESW04683	-0.140633	0.813399
PHAVU_011G116600g	hypothetical protein	ESW04686	0.336349	0.743976
PHAVU_011G116700g	hypothetical protein	ESW04687	0.324835	0.937825
PHAVU_011G116900g	hypothetical protein	ESW04690	-1.2616	0.21075
PHAVU_011G117000g	hypothetical protein	ESW04691	-1.67085	0.494474
PHAVU_011G117500g	hypothetical protein	ESW04697	-2.33844	0.264876
PHAVU_011G117600g	Expansin-A20 [Source:Projected from Arabidopsis thaliana (AT4G38210) UniProtKB/Swiss-Prot;Acc:Q9SZM1]	ESW04698	NA	0.956157
PHAVU_011G117700g	hypothetical protein	ESW04699	1.35283	0.210574
PHAVU_011G117800g	hypothetical protein	ESW04700	-0.605036	0.349452
PHAVU_011G117900g	hypothetical protein	ESW04701	-0.246148	0.759399
PHAVU_011G118100g	hypothetical protein	ESW04703	2.56931	0.199278
PHAVU_011G118200g	hypothetical protein	ESW04704	-4.41513	0.34269
PHAVU_011G118400g	hypothetical protein	ESW04706	0.402741	0.482807
PHAVU_011G118500g	hypothetical protein	ESW04707	NA	0.420707
PHAVU_011G118600g	hypothetical protein	ESW04708	NA	0.573677
PHAVU_011G118900g	hypothetical protein	ESW04711	-0.842357	0.148004
PHAVU_011G119000g	hypothetical protein	ESW04712	-0.672791	0.494596
PHAVU_011G119200g	Probable L-type lectin-domain containing receptor kinase VII.2 [Source:Projected from Arabidopsis thaliana (AT4G28350) UniProtKB/Swiss-Prot;Acc:O49445]	ESW04715	-1.19598	0.871859
PHAVU_011G119300g	hypothetical protein	ESW04716	5.53615	0.229684
PHAVU_011G119500g	hypothetical protein	ESW04718	NA	0.769792
PHAVU_011G119600g	hypothetical protein	ESW04719	-0.528826	0.726702
PHAVU_011G119800g	hypothetical protein	ESW04721	0.332822	0.962701
PHAVU_011G119900g	hypothetical protein	ESW04722	NA	0.141921
PHAVU_011G120000g	hypothetical protein	ESW04723	-0.709119	0.260976
PHAVU_011G120100g	hypothetical protein	ESW04724	-0.43784	0.654624
PHAVU_011G120200g	hypothetical protein	ESW04725	-1.26824	0.27438
PHAVU_011G1204001g	hypothetical protein	ESW04727	1.02842	0.934848
PHAVU_011G120500g	hypothetical protein	ESW04729	1.34623	0.126092
PHAVU_011G120900g	hypothetical protein	ESW04733	1.88247	0.000146559
PHAVU_011G121000g	hypothetical protein	ESW04734	2.03607	0.0885104
PHAVU_011G121100g	hypothetical protein	ESW04735	-1.93221	0.184048
PHAVU_011G1212001g	hypothetical protein	ESW04736	-0.0383285	0.906039
PHAVU_011G121300g	hypothetical protein	ESW04737	1.64854	0.0642211
PHAVU_011G121400g	hypothetical protein	ESW04738	0.988077	0.144658
PHAVU_011G121500g	hypothetical protein	ESW04739	-1.94971	6.11063e-05
PHAVU_011G121600g	hypothetical protein	ESW04740	-0.968354	0.204878
PHAVU_011G121700g	hypothetical protein	ESW04741	-1.95603	0.166103
PHAVU_011G121800g	hypothetical protein	ESW04742	0.428795	0.893672
PHAVU_011G121900g	hypothetical protein	ESW04743	-5.29131	0.17779
PHAVU_011G1221001g	hypothetical protein	ESW04745	1.51909	0.236683
PHAVU_011G1222000g	hypothetical protein	ESW04748	3.06278	0.0499868
PHAVU_011G122500g	hypothetical protein	ESW04753	1.74429	0.00511606
PHAVU_011G122800g	hypothetical protein	ESW04755	Inf	0.858458
PHAVU_011G122900g	hypothetical protein	ESW04756	2.12287	0.329927
PHAVU_011G123200g	hypothetical protein	ESW04759	2.55124	0.116539
PHAVU_011G123500g	hypothetical protein	ESW04763	-0.826678	0.35098
PHAVU_011G123600g	hypothetical protein	ESW04764	-1.64989	0.016164
PHAVU_011G123700g	hypothetical protein	ESW04765	NA	0.884386
PHAVU_011G123800g	hypothetical protein	ESW04766	Inf	0.925863
PHAVU_011G123900g	hypothetical protein	ESW04767	2.21422	0.914273
PHAVU_011G124000g	hypothetical protein	ESW04768	-0.305418	0.672054
PHAVU_011G1241000g	hypothetical protein	ESW04770	-0.278499	0.553102
PHAVU_011G124200g	hypothetical protein	ESW04771	-3.48	0.00153297
PHAVU_011G124300g	hypothetical protein	ESW04772	0.122539	0.836477
PHAVU_011G124400g	hypothetical protein	ESW04773	2.92897	0.0063912
PHAVU_011G124500g	hypothetical protein	ESW04774	1.09961	0.773607
PHAVU_011G124600g	hypothetical protein	ESW04781	NA	0.809771
PHAVU_011G124700g	hypothetical protein	ESW04782	0.0234411	0.945235
PHAVU_011G124800g	hypothetical protein	ESW04783	-2.97655	0.749182
PHAVU_011G125000g	hypothetical protein	ESW04785	1.8065	0.574228
PHAVU_011G125200g	hypothetical protein	ESW04788	-1.32503	0.283712
PHAVU_011G125400g	hypothetical protein	ESW04790	1.13287	0.695922
PHAVU_011G125500g	Protein TPX2 [Source:Projected from Arabidopsis thaliana (AT1G03780) UniProtKB/Swiss-Prot;Acc:F4I2H7]	ESW04791	0.141864	0.988121
PHAVU_011G125700g	hypothetical protein	ESW04797	1.10876	0.322788
PHAVU_011G125800g	hypothetical protein	ESW04798	-0.699761	0.263952
PHAVU_011G125900g	hypothetical protein	ESW04799	-0.9557	0.967774
PHAVU_011G126000g	hypothetical protein	ESW04800	0.968927	0.302076
PHAVU_011G126600g	hypothetical protein	ESW04807	-1.76783	0.51043
PHAVU_011G127000g	hypothetical protein	ESW04811	NA	0.921103
PHAVU_011G127100g	hypothetical protein	ESW04812	0.657734	0.868006
PHAVU_011G1272001g	hypothetical protein	ESW04813	-0.9557	1
PHAVU_011G127400g	hypothetical protein	ESW04816	NA	1
PHAVU_011G127600g	hypothetical protein	ESW04818	1.10061	0.465
PHAVU_011G127800g	Aspartate aminotransferase, mitochondrial [Source:Projected from Arabidopsis thaliana (AT2G30970) UniProtKB/Swiss-Prot;Acc:P46643]	ESW04821	0.582414	0.274254
PHAVU_011G128000g	hypothetical protein	ESW04823	0.165008	0.784663
PHAVU_011G128100g	hypothetical protein	ESW04824	NA	0.226668
PHAVU_011G128200g	hypothetical protein	ESW04825	NA	0.418688
PHAVU_011G128300g	hypothetical protein	ESW04826	-0.520474	0.583593
PHAVU_011G128400g	hypothetical protein	ESW04827	-0.440062	0.681123
PHAVU_011G128600g	hypothetical protein	ESW04831	Inf	0.987624
PHAVU_011G128800g	hypothetical protein	ESW04833	-0.0592672	0.977271
PHAVU_011G129000g	hypothetical protein	ESW04835	-5.43734	3.98255e-15
PHAVU_011G129100g	hypothetical protein	ESW04836	-6.2536	0.000109913
PHAVU_011G129500g	hypothetical protein	ESW04841	-0.221941	0.765594
PHAVU_011G129600g	hypothetical protein	ESW04842	-0.740715	0.365233
PHAVU_011G129700g	F-box protein MAX2 [Source:Projected from Arabidopsis thaliana (AT2G42620) UniProtKB/Swiss-Prot;Acc:Q9SIM9]	ESW04843	-0.173842	0.788657
PHAVU_011G130000g	hypothetical protein	ESW04846	-2.37074	0.859312
PHAVU_011G130400g	hypothetical protein	ESW04850	-3.54847	0.0069569
PHAVU_011G130500g	hypothetical protein	ESW04851	1.69252	0.346699
PHAVU_011G130600g	hypothetical protein	ESW04852	1.89983	0.271825
PHAVU_011G130700g	hypothetical protein	ESW04853	NA	0.847053
PHAVU_011G132300g	hypothetical protein	ESW04871	2.32321	0.549131
PHAVU_011G132400g	hypothetical protein	ESW04872	NA	1
PHAVU_011G132500g	hypothetical protein	ESW04873	0.754929	0.362674
PHAVU_011G132700g	hypothetical protein	ESW04875	-3.33288	0.309203
PHAVU_011G133400g	hypothetical protein	ESW04883	Inf	0.987624
PHAVU_011G134200g	hypothetical protein	ESW04891	-1.24372	0.0935014
PHAVU_011G134300g	hypothetical protein	ESW04892	2.95119	0.806118
PHAVU_011G134400g	hypothetical protein	ESW04893	-0.334802	1
PHAVU_011G134500g	hypothetical protein	ESW04894	0.623489	0.385566
PHAVU_011G1346001g	hypothetical protein	ESW04895	NA	0.458953
PHAVU_011G134700g	hypothetical protein	ESW04897	NA	0.921103
PHAVU_011G135400g	hypothetical protein	ESW04904	-1.03833	0.159693
PHAVU_011G135500g	hypothetical protein	ESW04905	0.81686	0.203791
PHAVU_011G135700g	hypothetical protein	ESW04907	NA	0.809771
PHAVU_011G135800g	hypothetical protein	ESW04908	-0.225473	0.636291
PHAVU_011G135900g	hypothetical protein	ESW04909	-3.23338	8.94652e-06
PHAVU_011G136000g	hypothetical protein	ESW04910	-1.50824	0.73834
PHAVU_011G136100g	hypothetical protein	ESW04911	NA	1
PHAVU_011G1362001g	hypothetical protein	ESW04912	1.47268	0.0375676
PHAVU_011G136300g	hypothetical protein	ESW04916	Inf	0.987624
PHAVU_011G136400g	hypothetical protein	ESW04917	NA	0.433507
PHAVU_011G136700g	hypothetical protein	ESW04921	-1.27011	0.584166
PHAVU_011G136800g	hypothetical protein	ESW04922	0.493168	0.384723
PHAVU_011G136900g	hypothetical protein	ESW04924	Inf	0.987624
PHAVU_011G1370001g	hypothetical protein	ESW04925	-0.99583	0.705306
PHAVU_011G137100g	hypothetical protein	ESW04927	2.62926	0.859991
PHAVU_011G137200g	hypothetical protein	ESW04928	-0.9557	0.967774
PHAVU_011G1381001g	hypothetical protein	ESW04937	0.589179	0.497791
PHAVU_011G138200g	hypothetical protein	ESW04938	-0.363043	0.964346
PHAVU_011G1381000g	hypothetical protein	ESW04939	0.775694	0.314878
PHAVU_011G138400g	hypothetical protein	ESW04941	0.313465	0.867979
PHAVU_011G138500g	hypothetical protein	ESW04942	Inf	0.725594
PHAVU_011G138700g	hypothetical protein	ESW04944	0.469034	1
PHAVU_011G138900g	hypothetical protein	ESW04946	-0.471254	0.814787
PHAVU_011G139000g	hypothetical protein	ESW04947	-0.73153	0.865485
PHAVU_011G139100g	hypothetical protein	ESW04948	NA	3.96085e-05
PHAVU_011G139200g	hypothetical protein	ESW04949	NA	0.763472
PHAVU_011G139300g	hypothetical protein	ESW04950	-4.74489	0.0019765
PHAVU_011G1394001g	hypothetical protein	ESW04951	-0.365152	0.907299
PHAVU_011G1394000g	hypothetical protein	ESW04952	-0.279141	0.797446
PHAVU_011G139500g	hypothetical protein	ESW04953	1.06031	0.302138
PHAVU_011G139600g	hypothetical protein	ESW04954	-2.17968	0.195058
PHAVU_011G139700g	hypothetical protein	ESW04955	0.177545	0.79129
PHAVU_011G139800g	hypothetical protein	ESW04956	-0.256534	0.819606
PHAVU_011G1400001g	hypothetical protein	ESW04958	1.32603	0.198909
PHAVU_011G1400000g	hypothetical protein	ESW04959	0.415347	0.721423
PHAVU_011G140100g	hypothetical protein	ESW04960	-0.156607	0.971018
PHAVU_011G140200g	hypothetical protein	ESW04961	-6.33693	0.00544523
PHAVU_011G140300g	hypothetical protein	ESW04962	1.38494	0.0480524
PHAVU_011G140400g	hypothetical protein	ESW04963	2.46868	0.253532
PHAVU_011G140600g	hypothetical protein	ESW04965	-1.22726	0.780665
PHAVU_011G140700g	hypothetical protein	ESW04966	-0.081231	1
PHAVU_011G140900g	hypothetical protein	ESW04971	0.626322	0.326676
PHAVU_011G141200g	hypothetical protein	ESW04974	0.629262	0.963769
PHAVU_011G141300g	hypothetical protein	ESW04975	-0.738251	0.150191
PHAVU_011G141400g	hypothetical protein	ESW04976	NA	0.335043
PHAVU_011G141500g	hypothetical protein	ESW04978	NA	0.956157
PHAVU_011G141900g	hypothetical protein	ESW04983	-0.171899	0.654587
PHAVU_011G142000g	hypothetical protein	ESW04984	-2.76691	0.158897
PHAVU_011G142200g	hypothetical protein	ESW04986	NA	0.701946
PHAVU_011G142400g	hypothetical protein	ESW04989	1.11469	0.865571
PHAVU_011G143000g	hypothetical protein	ESW04996	-3.00412	0.312494
PHAVU_011G143700g	hypothetical protein	ESW05006	2.21422	0.914273
PHAVU_011G143800g	hypothetical protein	ESW05007	-0.138609	0.963151
PHAVU_011G144300g	hypothetical protein	ESW05013	-3.04146	0.295394
PHAVU_011G144400g	hypothetical protein	ESW05014	-0.477399	0.563545
PHAVU_011G144500g	hypothetical protein	ESW05015	1.17675	0.684971
PHAVU_011G144600g	hypothetical protein	ESW05016	1.99296	0.107678
PHAVU_011G144700g	hypothetical protein	ESW05017	2.63374	0.320487
PHAVU_011G144800g	hypothetical protein	ESW05018	-3.06053	0.198889
PHAVU_011G1452001g	hypothetical protein	ESW05022	3.95231	0.332166
PHAVU_011G145300g	hypothetical protein	ESW05024	2.31905	0.00230285
PHAVU_011G145400g	hypothetical protein	ESW05025	-2.1996	0.0182953
PHAVU_011G145600g	hypothetical protein	ESW05027	-0.853499	0.173286
PHAVU_011G145700g	Organelle RRM domain-containing protein 2, mitochondrial [Source:Projected from Arabidopsis thaliana (AT5G54580) UniProtKB/Swiss-Prot;Acc:Q9FIU6]	ESW05028	-1.66124	0.394679
PHAVU_011G145900g	Putative beta-glucosidase 41 [Source:Projected from Arabidopsis thaliana (AT5G54570) UniProtKB/Swiss-Prot;Acc:Q9FIU7]	ESW05030	-1.42026	0.628752
PHAVU_011G146000g	hypothetical protein	ESW05031	0.0978467	0.83311
PHAVU_011G146200g	hypothetical protein	ESW05033	-1.2568	0.0237256
PHAVU_011G146300g	hypothetical protein	ESW05034	NA	0.319559
PHAVU_011G146400g	hypothetical protein	ESW05035	Inf	0.182724
PHAVU_011G146500g	hypothetical protein	ESW05036	NA	0.503129
PHAVU_011G146600g	hypothetical protein	ESW05037	-4.916	0.00264003
PHAVU_011G146700g	hypothetical protein	ESW05038	-0.444849	0.561078
PHAVU_011G146900g	hypothetical protein	ESW05040	0.935528	0.794138
PHAVU_011G147000g	hypothetical protein	ESW05041	0.702052	0.665007
PHAVU_011G147800g	hypothetical protein	ESW05051	0.855968	0.690618
PHAVU_011G148000g	hypothetical protein	ESW05053	-0.975766	0.53885
PHAVU_011G148100g	Peptidyl-prolyl cis-trans isomerase CYP37, chloroplastic [Source:Projected from Arabidopsis thaliana (AT3G15520) UniProtKB/Swiss-Prot;Acc:P82869]	ESW05054	-5.09092	0.00463602
PHAVU_011G148200g	hypothetical protein	ESW05055	-2.50865	0.244013
PHAVU_011G148300g	hypothetical protein	ESW05056	-0.9557	0.967774
PHAVU_011G148400g	PAP-specific phosphatase HAL2-like [Source:Projected from Arabidopsis thaliana (AT5G54390) UniProtKB/Swiss-Prot;Acc:Q38945]	ESW05057	-1.05047	0.411898
PHAVU_011G148700g	hypothetical protein	ESW05060	-2.52932	0.000565663
PHAVU_011G148800g	hypothetical protein	ESW05061	0.486995	0.415567
PHAVU_011G149200g	hypothetical protein	ESW05066	NA	0.247881
PHAVU_011G149400g	hypothetical protein	ESW05068	0.0337475	0.966037
PHAVU_011G149500g	hypothetical protein	ESW05069	1.70759	0.00910626
PHAVU_011G150000g	hypothetical protein	ESW05077	-3.08247	0.0054739
PHAVU_011G150100g	hypothetical protein	ESW05078	1.4882	0.28561
PHAVU_011G150200g	hypothetical protein	ESW05079	1.3254	0.111576
PHAVU_011G150300g	hypothetical protein	ESW05080	NA	1
PHAVU_011G150400g	hypothetical protein	ESW05081	1.30847	0.265776
PHAVU_011G150900g	hypothetical protein	ESW05086	NA	0.485715
PHAVU_011G151100g	hypothetical protein	ESW05088	-2.50956	0.10698
PHAVU_011G151200g	hypothetical protein	ESW05089	-0.579922	0.243533
PHAVU_011G151300g	hypothetical protein	ESW05090	0.463411	0.576284
PHAVU_011G151400g	hypothetical protein	ESW05091	-1.2497	0.383393
PHAVU_011G151700g	hypothetical protein	ESW05095	-0.530054	0.673437
PHAVU_011G151800g	hypothetical protein	ESW05096	-0.915746	0.527317
PHAVU_011G152400g	hypothetical protein	ESW05107	0.329788	0.515437
PHAVU_011G152500g	hypothetical protein	ESW05108	NA	0.602714
PHAVU_011G152700g	hypothetical protein	ESW05110	6.67485	0.00664781
PHAVU_011G153000g	hypothetical protein	ESW05113	-0.672752	0.708589
PHAVU_011G153300g	hypothetical protein	ESW05116	0.566525	0.749181
PHAVU_011G153400g	hypothetical protein	ESW05117	1.82549	0.000234422
PHAVU_011G153500g	hypothetical protein	ESW05118	1.06419	0.354152
PHAVU_011G153600g	hypothetical protein	ESW05119	1.72651	0.178699
PHAVU_011G154000g	hypothetical protein	ESW05124	NA	0.484004
PHAVU_011G154200g	hypothetical protein	ESW05126	1.45298	0.520318
PHAVU_011G154300g	hypothetical protein	ESW05127	5.71632	0.0114384
PHAVU_011G154500g	hypothetical protein	ESW05129	-0.370738	0.986782
PHAVU_011G154700g	hypothetical protein	ESW05132	-0.572998	0.261632
PHAVU_011G154800g	hypothetical protein	ESW05133	-0.185142	0.953229
PHAVU_011G154900g	hypothetical protein	ESW05134	0.837245	0.347914
PHAVU_011G155000g	hypothetical protein	ESW05135	0.407028	0.50503
PHAVU_011G155100g	Cytochrome c biogenesis protein family [Source:Projected from Arabidopsis thaliana (AT5G54290) UniProtKB/TrEMBL;Acc:F4K0A8]	ESW05136	0.818056	0.394566
PHAVU_011G155200g	hypothetical protein	ESW05137	-0.394879	0.405716
PHAVU_011G155300g	hypothetical protein	ESW05138	1.80752	0.0338905
PHAVU_011G155600g	hypothetical protein	ESW05142	0.246435	0.818233
PHAVU_011G155700g	hypothetical protein	ESW05143	Inf	0.925863
PHAVU_011G155800g	hypothetical protein	ESW05144	NA	0.921103
PHAVU_011G156100g	Ubiquitin carboxyl-terminal hydrolase 14 [Source:Projected from Arabidopsis thaliana (AT3G20630) UniProtKB/Swiss-Prot;Acc:Q8L6Y1]	ESW05148	-0.522624	0.35924
PHAVU_011G156200g	hypothetical protein	ESW05149	2.77244	0.000228121
PHAVU_011G156500g	hypothetical protein	ESW05153	2.21422	0.529872
PHAVU_011G1566000g	hypothetical protein	ESW05154	-0.516232	0.94529
PHAVU_011G156700g	hypothetical protein	ESW05155	-3.2592	0.16608
PHAVU_011G156900g	hypothetical protein	ESW05157	-0.00915166	0.925517
PHAVU_011G157000g	hypothetical protein	ESW05158	0.597439	0.805972
PHAVU_011G1574000g	hypothetical protein	ESW05164	2.44189	1.54548e-05
PHAVU_011G157600g	hypothetical protein	ESW05167	-1.10294	0.458555
PHAVU_011G157700g	hypothetical protein	ESW05168	0.714602	0.512982
PHAVU_011G157800g	RMA3 [Source:Projected from Arabidopsis thaliana (AT4G27470) UniProtKB/TrEMBL;Acc:A0A178V4H3]	ESW05169	NA	0.987763
PHAVU_011G157900g	Nucleotide-diphospho-sugar transferases superfamily protein [Source:Projected from Arabidopsis thaliana (AT1G53000) TAIR;Acc:AT1G53000]	ESW05170	-0.372017	0.818442
PHAVU_011G158100g	hypothetical protein	ESW05172	0.629262	0.980954
PHAVU_011G158200g	hypothetical protein	ESW05173	1.09357	0.0813561
PHAVU_011G158400g	hypothetical protein	ESW05176	-0.758423	0.426328
PHAVU_011G158500g	hypothetical protein	ESW05177	NA	0.0415928
PHAVU_011G158600g	hypothetical protein	ESW05178	-1.03575	0.750779
PHAVU_011G158700g	hypothetical protein	ESW05179	NA	0.847053
PHAVU_011G158900g	hypothetical protein	ESW05182	-2.98551	0.000261132
PHAVU_011G159000g	hypothetical protein	ESW05183	-0.602303	0.26844
PHAVU_011G159100g	hypothetical protein	ESW05184	0.214225	1
PHAVU_011G159200g	hypothetical protein	ESW05185	0.0504887	1
PHAVU_011G159300g	hypothetical protein	ESW05186	NA	0.206324
PHAVU_011G159400g	hypothetical protein	ESW05187	0.769141	0.305787
PHAVU_011G159500g	hypothetical protein	ESW05188	-1.08217	0.669047
PHAVU_011G159600g	Cytochrome P450 hydroxylase, Anther cuticle and pollen exine developmen [Source: Projected from Oryza sativa (Os08g0131100)]	ESW05189	-0.9557	0.907017
PHAVU_011G159700g	hypothetical protein	ESW05190	-0.542321	0.787197
PHAVU_011G159800g	hypothetical protein	ESW05191	-0.656881	0.622598
PHAVU_011G160000g	hypothetical protein	ESW05193	-1.18984	0.32075
PHAVU_011G160100g	hypothetical protein	ESW05195	0.694519	0.531571
PHAVU_011G160200g	hypothetical protein	ESW05196	0.124966	0.823547
PHAVU_011G160300g	hypothetical protein	ESW05197	-1.79363	0.0323619
PHAVU_011G160400g	Protein CUP-SHAPED COTYLEDON 2 [Source:Projected from Arabidopsis thaliana (AT5G53950) UniProtKB/Swiss-Prot;Acc:O04017]	ESW05198	NA	0.35664
PHAVU_011G160500g	hypothetical protein	ESW05200	0.907778	0.544413
PHAVU_011G160800g	hypothetical protein	ESW05203	Inf	0.415252
PHAVU_011G160900g	hypothetical protein	ESW05205	-0.898085	0.260357
PHAVU_011G161000g	hypothetical protein	ESW05206	-0.158805	1
PHAVU_011G161100g	hypothetical protein	ESW05208	-0.694241	0.69115
PHAVU_011G161200g	hypothetical protein	ESW05210	NA	0.851958
PHAVU_011G1613000g	hypothetical protein	ESW05212	0.904534	0.565512
PHAVU_011G161500g	hypothetical protein	ESW05214	NA	0.847053
PHAVU_011G161600g	hypothetical protein	ESW05215	NA	1
PHAVU_011G161700g	hypothetical protein	ESW05216	-0.846525	0.145468
PHAVU_011G161900g	hypothetical protein	ESW05218	-4.53566	0.0321818
PHAVU_011G162000g	hypothetical protein	ESW05219	-0.740926	0.301809
PHAVU_011G162100g	hypothetical protein	ESW05220	-3.63517	0.00497407
PHAVU_011G162200g	hypothetical protein	ESW05221	-0.397615	0.540607
PHAVU_011G162300g	hypothetical protein	ESW05222	-1.86758	0.00911419
PHAVU_011G162500g	hypothetical protein	ESW05224	-1.23824	0.157596
PHAVU_011G162600g	hypothetical protein	ESW05225	-0.0282632	0.995596
PHAVU_011G162700g	hypothetical protein	ESW05226	NA	0.956157
PHAVU_011G162800g	PRPS20 [Source:Projected from Arabidopsis thaliana (AT3G15190) UniProtKB/TrEMBL;Acc:A0A178VMN1]	ESW05227	-0.222837	0.822714
PHAVU_011G162900g	hypothetical protein	ESW05228	-2.10893	0.204308
PHAVU_011G163000g	hypothetical protein	ESW05229	-0.203166	0.892123
PHAVU_011G163100g	hypothetical protein	ESW05230	-0.607521	0.602879
PHAVU_011G163200g	hypothetical protein	ESW05231	NA	0.840177
PHAVU_011G163300g	hypothetical protein	ESW05232	NA	1
PHAVU_011G163500g	hypothetical protein	ESW05234	-1.69267	0.947465
PHAVU_011G163600g	hypothetical protein	ESW05235	Inf	0.925863
PHAVU_011G163800g	hypothetical protein	ESW05237	NA	0.0613147
PHAVU_011G164000g	hypothetical protein	ESW05239	-1.68112	0.377244
PHAVU_011G164100g	hypothetical protein	ESW05240	NA	0.956157
PHAVU_011G164200g	hypothetical protein	ESW05241	NA	1
PHAVU_011G164400g	hypothetical protein	ESW05243	-0.446213	1
PHAVU_011G164600g	hypothetical protein	ESW05245	1.21422	0.950159
PHAVU_011G164900g	hypothetical protein	ESW05255	-0.0385908	0.987577
PHAVU_011G165000g	hypothetical protein	ESW05258	NA	0.418688
PHAVU_011G165100g	hypothetical protein	ESW05259	-0.754153	0.841574
PHAVU_011G165300g	hypothetical protein	ESW05261	0.826055	0.906508
PHAVU_011G165500g	Anaphase-promoting complex subunit 6 [Source:Projected from Arabidopsis thaliana (AT1G78770) UniProtKB/Swiss-Prot;Acc:B3DNN5]	ESW05263	-0.456387	0.669281
PHAVU_011G166100g	hypothetical protein	ESW05270	2.13219	0.754871
PHAVU_011G166200g	hypothetical protein	ESW05271	0.53661	0.611107
PHAVU_011G166300g	hypothetical protein	ESW05272	NA	0.983905
PHAVU_011G166400g	hypothetical protein	ESW05273	0.883389	0.614548
PHAVU_011G166500g	hypothetical protein	ESW05274	2.99769	0.00188468
PHAVU_011G166600g	hypothetical protein	ESW05275	0.742449	0.155054
PHAVU_011G166800g	hypothetical protein	ESW05277	1.86083	0.0493481
PHAVU_011G166900g	hypothetical protein	ESW05278	NA	0.884386
PHAVU_011G167000g	hypothetical protein	ESW05279	NA	0.517115
PHAVU_011G167300g	hypothetical protein	ESW05282	2.89186	0.00590889
PHAVU_011G167400g	hypothetical protein	ESW05283	0.284238	0.894488
PHAVU_011G1675000g	hypothetical protein	ESW05288	1.96938	0.087342
PHAVU_011G167600g	hypothetical protein	ESW05289	0.586625	0.590359
PHAVU_011G167800g	hypothetical protein	ESW05292	0.920827	0.308255
PHAVU_011G168000g	hypothetical protein	ESW05294	0.607684	0.688892
PHAVU_011G168100g	hypothetical protein	ESW05295	-3.73632	0.294364
PHAVU_011G168200g	50S ribosomal protein L13, chloroplastic [Source:Projected from Arabidopsis thaliana (AT1G78630) UniProtKB/Swiss-Prot;Acc:Q9SYL9]	ESW05296	-0.786796	0.216189
PHAVU_011G1684001g	hypothetical protein	ESW05298	2.04832	0.228747
PHAVU_011G1684000g	hypothetical protein	ESW05299	1.16901	0.0792217
PHAVU_011G168500g	hypothetical protein	ESW05300	2.23697	0.334636
PHAVU_011G168700g	hypothetical protein	ESW05303	NA	0.884386
PHAVU_011G169000g	hypothetical protein	ESW05306	0.752232	0.263446
PHAVU_011G169300g	hypothetical protein	ESW05309	0.993964	0.081624
PHAVU_011G169400g	hypothetical protein	ESW05310	-0.462415	0.704348
PHAVU_011G169500g	hypothetical protein	ESW05311	NA	0.847053
PHAVU_011G169600g	hypothetical protein	ESW05312	0.49992	0.375077
PHAVU_011G169700g	hypothetical protein	ESW05313	1.69982	0.214638
PHAVU_011G169800g	hypothetical protein	ESW05314	2.72263	0.00037154
PHAVU_011G169900g	hypothetical protein	ESW05315	3.27285	0.00193396
PHAVU_011G170100g	hypothetical protein	ESW05318	-0.734903	0.840488
PHAVU_011G170200g	hypothetical protein	ESW05319	0.402911	0.555876
PHAVU_011G172100g	hypothetical protein	ESW05347	1.08528	0.0476659
PHAVU_011G172200g	hypothetical protein	ESW05348	-3.25028	0.0738435
PHAVU_011G172300g	hypothetical protein	ESW05351	0.786355	0.855269
PHAVU_011G172400g	hypothetical protein	ESW05352	NA	0.847053
PHAVU_011G172500g	hypothetical protein	ESW05353	0.324835	1
PHAVU_011G172600g	hypothetical protein	ESW05354	-0.797738	0.235217
PHAVU_011G172900g	hypothetical protein	ESW05357	NA	0.129085
PHAVU_011G173000g	Peptide methionine sulfoxide reductase B1, chloroplastic [Source:Projected from Arabidopsis thaliana (AT1G53670) UniProtKB/Swiss-Prot;Acc:Q9C8M2]	ESW05358	-0.404041	0.752019
PHAVU_011G173100g	hypothetical protein	ESW05359	-2.44277	0.863741
PHAVU_011G173200g	hypothetical protein	ESW05360	-2.37046	0.54002
PHAVU_011G173300g	hypothetical protein	ESW05361	0.194979	0.789431
PHAVU_011G173500g	hypothetical protein	ESW05364	-1.3356	0.36105
PHAVU_011G173600g	hypothetical protein	ESW05365	Inf	0.790889
PHAVU_011G173700g	hypothetical protein	ESW05366	1.70405	0.748008
PHAVU_011G173800g	hypothetical protein	ESW05367	0.826886	0.665999
PHAVU_011G173900g	hypothetical protein	ESW05368	NA	0.987763
PHAVU_011G174000g	hypothetical protein	ESW05369	-0.115745	0.961274
PHAVU_011G174500g	hypothetical protein	ESW05376	-0.0291178	0.994224
PHAVU_011G174600g	hypothetical protein	ESW05377	0.472835	0.536947
PHAVU_011G174800g	hypothetical protein	ESW05379	0.685113	0.526801
PHAVU_011G174900g	hypothetical protein	ESW05380	0.282177	0.594985
PHAVU_011G175600g	hypothetical protein	ESW05393	Inf	0.310585
PHAVU_011G175800g	hypothetical protein	ESW05396	3.79919	0.608153
PHAVU_011G1761000g	hypothetical protein	ESW05400	0.629262	0.963769
PHAVU_011G176500g	hypothetical protein	ESW05407	-0.579527	0.830347
PHAVU_011G176600g	hypothetical protein	ESW05408	-0.797247	0.517678
PHAVU_011G176700g	hypothetical protein	ESW05409	-0.189739	1
PHAVU_011G176800g	hypothetical protein	ESW05410	-0.0596562	0.923975
PHAVU_011G1771000g	hypothetical protein	ESW05414	NA	0.980109
PHAVU_011G177200g	hypothetical protein	ESW05415	1.30169	0.355277
PHAVU_011G177400g	hypothetical protein	ESW05417	-0.652194	0.53953
PHAVU_011G177500g	hypothetical protein	ESW05418	0.569696	0.404762
PHAVU_011G1776001g	hypothetical protein	ESW05419	0.354868	0.603812
PHAVU_011G1776000g	hypothetical protein	ESW05420	-0.192173	0.769565
PHAVU_011G1777001g	hypothetical protein	ESW05421	1.22295	0.699653
PHAVU_011G1777000g	hypothetical protein	ESW05422	1.16135	0.396899
PHAVU_011G177800g	hypothetical protein	ESW05423	Inf	0.456995
PHAVU_011G177900g	hypothetical protein	ESW05424	0.707848	0.763586
PHAVU_011G178100g	hypothetical protein	ESW05426	1.09716	0.118324
PHAVU_011G178400g	hypothetical protein	ESW05429	1.28741	0.556373
PHAVU_011G178800g	hypothetical protein	ESW05433	1.31573	0.15252
PHAVU_011G178900g	hypothetical protein	ESW05434	0.657734	0.793217
PHAVU_011G179000g	hypothetical protein	ESW05435	-4.32184	0.359507
PHAVU_011G179100g	hypothetical protein	ESW05436	-0.885862	0.37781
PHAVU_011G179200g	hypothetical protein	ESW05437	0.184201	0.84079
PHAVU_011G179300g	hypothetical protein	ESW05438	-2.31503	0.0956315
PHAVU_011G179800g	hypothetical protein	ESW05447	-0.601897	0.838723
PHAVU_011G179900g	hypothetical protein	ESW05448	1.00926	0.199124
PHAVU_011G180000g	hypothetical protein	ESW05449	0.820475	0.467223
PHAVU_011G180200g	hypothetical protein	ESW05450	-2.53455	0.152026
PHAVU_011G180100g	hypothetical protein	ESW05451	0.195764	0.622546
PHAVU_011G180300g	hypothetical protein	ESW05452	0.373172	0.562378
PHAVU_011G1804001g	hypothetical protein	ESW05453	NA	0.983905
PHAVU_011G180500g	hypothetical protein	ESW05455	NA	0.398793
PHAVU_011G180700g	HUA1 [Source:Projected from Arabidopsis thaliana (AT3G12680) UniProtKB/TrEMBL;Acc:A0A178VA41]	ESW05458	-0.800286	0.187336
PHAVU_011G181000g	hypothetical protein	ESW05462	-5.60541	0.000338708
PHAVU_011G181100g	hypothetical protein	ESW05463	NA	0.195414
PHAVU_011G181200g	hypothetical protein	ESW05464	1.14828	0.323164
PHAVU_011G181400g	hypothetical protein	ESW05466	-1.3657	0.238323
PHAVU_011G181500g	hypothetical protein	ESW05467	0.765548	0.665962
PHAVU_011G181600g	hypothetical protein	ESW05468	1.05134	0.393202
PHAVU_011G181700g	hypothetical protein	ESW05469	0.470287	0.63982
PHAVU_011G1818001g	hypothetical protein	ESW05470	-5.09284	5.36635e-07
PHAVU_011G1818000g	hypothetical protein	ESW05471	-7.68385	1.52234e-10
PHAVU_011G181900g	hypothetical protein	ESW05472	0.831072	0.648319
PHAVU_011G182000g	hypothetical protein	ESW05473	0.856215	0.674268
PHAVU_011G182100g	hypothetical protein	ESW05474	-1.2502	0.718729
PHAVU_011G182200g	hypothetical protein	ESW05475	-0.193658	0.969668
PHAVU_011G182300g	hypothetical protein	ESW05476	4.04458	0.0385824
PHAVU_011G182400g	hypothetical protein	ESW05477	-2.32278	0.0553491
PHAVU_011G182500g	hypothetical protein	ESW05478	-5.27431	0.134436
PHAVU_011G182600g	hypothetical protein	ESW05479	-0.673058	0.869163
PHAVU_011G182700g	hypothetical protein	ESW05480	-0.113722	0.962752
PHAVU_011G183000g	hypothetical protein	ESW05483	0.512101	0.712233
PHAVU_011G183100g	hypothetical protein	ESW05484	4.53615	0.383785
PHAVU_011G183200g	hypothetical protein	ESW05485	0.276504	0.798293
PHAVU_011G183600g	hypothetical protein	ESW05489	-2.74925	0.449714
PHAVU_011G183700g	hypothetical protein	ESW05490	NA	0.720849
PHAVU_011G183800g	hypothetical protein	ESW05491	NA	0.184806
PHAVU_011G183900g	hypothetical protein	ESW05492	NA	0.0968688
PHAVU_011G184000g	hypothetical protein	ESW05493	NA	0.283869
PHAVU_011G184200g	hypothetical protein	ESW05495	-0.301632	0.778645
PHAVU_011G184300g	hypothetical protein	ESW05496	NA	0.73697
PHAVU_011G184700g	hypothetical protein	ESW05500	-0.72697	0.525679
PHAVU_011G184800g	MDF [Source:Projected from Arabidopsis thaliana (AT5G16780) UniProtKB/TrEMBL;Acc:A0A178UP47]	ESW05501	-0.0612926	0.965694
PHAVU_011G1853001g	hypothetical protein	ESW05506	1.19336	0.420905
PHAVU_011G1853000g	hypothetical protein	ESW05507	-0.98322	0.313526
PHAVU_011G185400g	Similar to Myb-like DNA-binding domain, SHAQKYF class family protein, expressed [Source: Projected from Oryza sativa (Os03g0654600)]	ESW05508	-0.0625983	0.989303
PHAVU_011G185500g	hypothetical protein	ESW05509	-3.66168	3.11248e-08
PHAVU_011G186500g	hypothetical protein	ESW05519	-1.05559	0.484021
PHAVU_011G186600g	hypothetical protein	ESW05520	-4.44045	0.311392
PHAVU_011G186900g	hypothetical protein	ESW05525	-0.391248	0.541031
PHAVU_011G187000g	hypothetical protein	ESW05526	0.738908	0.318248
PHAVU_011G187100g	hypothetical protein	ESW05527	NA	0.390927
PHAVU_011G187200g	hypothetical protein	ESW05528	0.436124	0.708503
PHAVU_011G187400g	hypothetical protein	ESW05531	-3.17968	0.107094
PHAVU_011G187600g	Vacuolar protein sorting-associated protein 36 [Source:Projected from Arabidopsis thaliana (AT5G04920) UniProtKB/Swiss-Prot;Acc:Q9FF81]	ESW05534	-0.300198	0.835254
PHAVU_011G187800g	hypothetical protein	ESW05536	NA	0.324885
PHAVU_011G188500g	hypothetical protein	ESW05543	1.32312	0.292824
PHAVU_011G189200g	hypothetical protein	ESW05554	0.560123	0.922729
PHAVU_011G189300g	hypothetical protein	ESW05555	0.214954	0.975234
PHAVU_011G189400g	hypothetical protein	ESW05556	0.423135	0.83395
PHAVU_011G189500g	hypothetical protein	ESW05557	0.726558	0.201138
PHAVU_011G189600g	hypothetical protein	ESW05558	-0.62337	0.195462
PHAVU_011G189700g	hypothetical protein	ESW05559	-0.178836	0.716548
PHAVU_011G189800g	hypothetical protein	ESW05560	-1.81427	0.732409
PHAVU_011G189900g	hypothetical protein	ESW05561	-1.03273	0.035145
PHAVU_011G190000g	hypothetical protein	ESW05562	Inf	0.98762
PHAVU_011G190200g	hypothetical protein	ESW05564	1.16851	0.540243
PHAVU_011G190300g	hypothetical protein	ESW05565	-0.92481	0.488602
PHAVU_011G190400g	Leucine carboxyl methyltransferase 1 homolog [Source:Projected from Arabidopsis thaliana (AT1G02100) UniProtKB/Swiss-Prot;Acc:Q8VY08]	ESW05566	0.206733	0.734013
PHAVU_011G1905000g	hypothetical protein	ESW05568	2.50373	0.442391
PHAVU_011G190600g	hypothetical protein	ESW05569	0.80164	0.300943
PHAVU_011G190700g	hypothetical protein	ESW05570	-0.785775	0.960547
PHAVU_011G190800g	hypothetical protein	ESW05571	-1.76096	0.829066
PHAVU_011G1911000g	hypothetical protein	ESW05575	-3.04381	0.0205367
PHAVU_011G191300g	hypothetical protein	ESW05577	-0.138067	0.897339
PHAVU_011G191400g	hypothetical protein	ESW05578	2.52644	0.0115692
PHAVU_011G191500g	hypothetical protein	ESW05579	0.801015	0.777373
PHAVU_011G1916001g	hypothetical protein	ESW05580	NA	0.847053
PHAVU_011G1916000g	hypothetical protein	ESW05581	-0.2082	1
PHAVU_011G191700g	hypothetical protein	ESW05582	-1.37074	0.976182
PHAVU_011G191800g	hypothetical protein	ESW05583	0.679611	0.274453
PHAVU_011G191900g	hypothetical protein	ESW05584	2.33494	0.190179
PHAVU_011G192000g	hypothetical protein	ESW05585	-0.148668	0.816764
PHAVU_011G192100g	hypothetical protein	ESW05586	0.0247272	0.897148
PHAVU_011G192200g	hypothetical protein	ESW05587	2.02819	0.000409386
PHAVU_011G192300g	hypothetical protein	ESW05588	1.15934	0.508975
PHAVU_011G192400g	hypothetical protein	ESW05589	0.608705	0.456487
PHAVU_011G192500g	hypothetical protein	ESW05590	0.366228	0.975002
PHAVU_011G192600g	hypothetical protein	ESW05591	-2.63181	0.199565
PHAVU_011G192700g	hypothetical protein	ESW05592	1.31454	0.630167
PHAVU_011G192800g	hypothetical protein	ESW05593	1.2835	0.206116
PHAVU_011G192900g	hypothetical protein	ESW05594	0.641672	0.240281
PHAVU_011G193000g	hypothetical protein	ESW05595	-0.29789	0.935605
PHAVU_011G1931001g	hypothetical protein	ESW05596	-2.37561	0.739168
PHAVU_011G1931000g	hypothetical protein	ESW05597	0.14971	0.878392
PHAVU_011G193200g	hypothetical protein	ESW05598	NA	0.720849
PHAVU_011G193500g	hypothetical protein	ESW05601	0.868334	0.443304
PHAVU_011G193600g	hypothetical protein	ESW05602	0.994472	0.208743
PHAVU_011G193700g	hypothetical protein	ESW05603	-1.76937	0.656083
PHAVU_011G193800g	hypothetical protein	ESW05604	2.969	0.0155643
PHAVU_011G193900g	hypothetical protein	ESW05605	-2.56839	0.837333
PHAVU_011G194000g	hypothetical protein	ESW05606	1.8457	0.615299
PHAVU_011G194100g	hypothetical protein	ESW05607	NA	0.877698
PHAVU_011G194200g	hypothetical protein	ESW05608	-3.97297	0.469725
PHAVU_011G194400g	hypothetical protein	ESW05611	2.24709	0.0339841
PHAVU_011G194500g	hypothetical protein	ESW05612	1.52154	0.0205971
PHAVU_011G194600g	hypothetical protein	ESW05613	1.45831	0.0641001
PHAVU_011G194700g	hypothetical protein	ESW05614	2.72919	3.95599e-06
PHAVU_011G194800g	hypothetical protein	ESW05615	-0.777137	0.46596
PHAVU_011G194900g	hypothetical protein	ESW05616	2.35648	0.12567
PHAVU_011G195000g	hypothetical protein	ESW05617	0.223338	0.869929
PHAVU_011G195200g	hypothetical protein	ESW05619	-0.684965	0.600525
PHAVU_011G195300g	hypothetical protein	ESW05620	0.262791	0.955657
PHAVU_011G195400g	hypothetical protein	ESW05622	3.56219	0.249139
PHAVU_011G195500g	hypothetical protein	ESW05623	1.30487	0.241672
PHAVU_011G195700g	hypothetical protein	ESW05626	-0.456571	0.794584
PHAVU_011G195800g	hypothetical protein	ESW05627	-2.88672	0.34756
PHAVU_011G196000g	hypothetical protein	ESW05629	1.10772	0.142458
PHAVU_011G196100g	hypothetical protein	ESW05630	3.7911	0.0161207
PHAVU_011G196200g	hypothetical protein	ESW05631	Inf	0.0482838
PHAVU_011G196300g	hypothetical protein	ESW05632	-1.39941	0.441081
PHAVU_011G196400g	hypothetical protein	ESW05633	NA	0.772978
PHAVU_011G196500g	hypothetical protein	ESW05634	0.997277	0.0985804
PHAVU_011G196600g	hypothetical protein	ESW05635	-0.230735	0.629371
PHAVU_011G196700g	65-kDa microtubule-associated protein 5 [Source:Projected from Arabidopsis thaliana (AT2G38720) UniProtKB/Swiss-Prot;Acc:Q9ZVJ3]	ESW05636	NA	0.566913
PHAVU_011G1969001g	hypothetical protein	ESW05638	NA	0.884386
PHAVU_011G1969000g	hypothetical protein	ESW05639	Inf	0.790889
PHAVU_011G197200g	hypothetical protein	ESW05642	-1.24966	0.195825
PHAVU_011G197400g	hypothetical protein	ESW05644	1.53907	0.0829416
PHAVU_011G197500g	hypothetical protein	ESW05645	-1.44965	0.739548
PHAVU_011G197600g	hypothetical protein	ESW05646	0.844671	0.660587
PHAVU_011G197700g	hypothetical protein	ESW05647	2.19233	0.421155
PHAVU_011G197800g	hypothetical protein	ESW05648	2.01393	0.491031
PHAVU_011G197900g	hypothetical protein	ESW05649	1.25434	0.268591
PHAVU_011G198000g	hypothetical protein	ESW05650	2.45397	0.000449316
PHAVU_011G1981001g	hypothetical protein	ESW05651	3.9098	0.482313
PHAVU_011G1981000g	hypothetical protein	ESW05653	NA	1
PHAVU_011G198200g	hypothetical protein	ESW05654	0.918769	0.827037
PHAVU_011G198300g	hypothetical protein	ESW05655	-2.18473	0.133055
PHAVU_011G198400g	hypothetical protein	ESW05656	0.782875	0.576983
PHAVU_011G198500g	hypothetical protein	ESW05657	0.127144	0.906765
PHAVU_011G198800g	hypothetical protein	ESW05660	0.530568	0.494044
PHAVU_011G199000g	hypothetical protein	ESW05662	-0.692666	0.994652
PHAVU_011G199800g	hypothetical protein	ESW05671	NA	0.921103
PHAVU_011G200200g	hypothetical protein	ESW05676	Inf	0.858458
PHAVU_011G200300g	hypothetical protein	ESW05677	1.81011	0.055336
PHAVU_011G200400g	hypothetical protein	ESW05678	-0.289307	0.760237
PHAVU_011G200700g	hypothetical protein	ESW05681	NA	0.921103
PHAVU_011G200900g	hypothetical protein	ESW05685	0.686419	0.186046
PHAVU_011G201000g	hypothetical protein	ESW05686	0.298386	0.709571
PHAVU_011G201100g	hypothetical protein	ESW05687	0.476368	0.762243
PHAVU_011G201300g	DNA-directed RNA polymerase subunit beta [Source:Projected from Arabidopsis thaliana (AT1G29940) UniProtKB/TrEMBL;Acc:A0A178W5B4]	ESW05690	-0.445875	0.461829
PHAVU_011G201400g	Protein unc-13 homolog [Source:Projected from Arabidopsis thaliana (AT5G06970) UniProtKB/Swiss-Prot;Acc:Q8RX56]	ESW05691	0.944138	0.141966
PHAVU_011G2015001g	hypothetical protein	ESW05692	-0.828631	0.0682269
PHAVU_011G2015000g	hypothetical protein	ESW05693	0.0399398	0.956274
PHAVU_011G201700g	hypothetical protein	ESW05697	-0.556023	0.976347
PHAVU_011G201800g	hypothetical protein	ESW05698	Inf	0.725594
PHAVU_011G201900g	hypothetical protein	ESW05699	-0.265985	1
PHAVU_011G202000g	hypothetical protein	ESW05700	Inf	0.725594
PHAVU_011G202100g	hypothetical protein	ESW05702	-0.10653	0.961807
PHAVU_011G202200g	hypothetical protein	ESW05703	-0.889206	0.894996
PHAVU_011G202300g	hypothetical protein	ESW05704	1.68307	0.0597081
PHAVU_011G202400g	hypothetical protein	ESW05705	-1.10187	0.203523
PHAVU_011G202500g	hypothetical protein	ESW05706	2.95119	0.502509
PHAVU_011G202600g	hypothetical protein	ESW05707	2.19196	0.134273
PHAVU_011G202800g	hypothetical protein	ESW05709	NA	0.255799
PHAVU_011G202900g	hypothetical protein	ESW05710	1.99101	0.150168
PHAVU_011G203000g	hypothetical protein	ESW05711	1.05909	0.241502
PHAVU_011G203100g	hypothetical protein	ESW05712	0.619689	0.465646
PHAVU_011G203200g	hypothetical protein	ESW05713	-0.217908	0.765074
PHAVU_011G203300g	hypothetical protein	ESW05714	-0.952228	0.261689
PHAVU_011G203400g	hypothetical protein	ESW05715	0.989804	0.101959
PHAVU_011G203500g	hypothetical protein	ESW05716	1.53009	0.488885
PHAVU_011G205900g	hypothetical protein	ESW05741	-1.30863	0.392874
PHAVU_011G206000g	hypothetical protein	ESW05742	-0.516757	0.44131
PHAVU_011G206100g	hypothetical protein	ESW05743	-3.45406	6.02045e-05
PHAVU_011G206200g	Hydroxyproline O-arabinosyltransferase 3 [Source:Projected from Arabidopsis thaliana (AT5G13500) UniProtKB/Swiss-Prot;Acc:Q9FY51]	ESW05744	Inf	0.663739
PHAVU_011G206300g	hypothetical protein	ESW05746	-0.0936459	0.961983
PHAVU_011G206500g	hypothetical protein	ESW05750	0.433734	0.810558
PHAVU_011G206600g	hypothetical protein	ESW05753	NA	0.847053
PHAVU_011G206700g	At2g07350/T13E11.12 [Source:Projected from Arabidopsis thaliana (AT2G07340) UniProtKB/TrEMBL;Acc:Q94AF7]	ESW05754	-1.00344	0.61434
PHAVU_011G206800g	hypothetical protein	ESW05755	-0.359259	0.546821
PHAVU_011G206900g	hypothetical protein	ESW05756	0.0693187	0.88445
PHAVU_011G207100g	Protein NRT1/ PTR FAMILY 5.4 [Source:Projected from Arabidopsis thaliana (AT3G54450) UniProtKB/Swiss-Prot;Acc:Q9M1I2]	ESW05759	-2.32507	0.045996
PHAVU_011G207200g	hypothetical protein	ESW05760	NA	9.7629e-10
PHAVU_011G207400g	Transducin/WD40 repeat-like superfamily protein [Source:Projected from Arabidopsis thaliana (AT5G13480) TAIR;Acc:AT5G13480]	ESW05764	0.0907722	0.852807
PHAVU_011G207600g	hypothetical protein	ESW05766	-2.20273	0.0210095
PHAVU_011G207800g	hypothetical protein	ESW05768	1.49034	0.625708
PHAVU_011G207900g	hypothetical protein	ESW05769	-0.21019	0.828197
PHAVU_011G209000g	hypothetical protein	ESW05780	Inf	0.925863
PHAVU_011G2091001g	hypothetical protein	ESW05781	-0.164723	0.91836
PHAVU_011G209200g	hypothetical protein	ESW05783	NA	0.000640301
PHAVU_011G209300g	hypothetical protein	ESW05784	-0.79266	0.610048
PHAVU_011G209400g	hypothetical protein	ESW05785	0.364901	0.786928
PHAVU_011G209500g	Annexin [Source:Projected from Arabidopsis thaliana (AT2G38760) UniProtKB/TrEMBL;Acc:A0A178W040]	ESW05786	-0.837713	0.753153
PHAVU_011G209900g	hypothetical protein	ESW05790	Inf	0.987624
PHAVU_011G210000g	hypothetical protein	ESW05791	0.168576	0.882
PHAVU_011G210100g	hypothetical protein	ESW05793	-0.583847	0.681971
PHAVU_011G210400g	hypothetical protein	ESW05797	-2.70362	0.515383
PHAVU_011G210500g	hypothetical protein	ESW05798	-0.0809258	0.863047
PHAVU_011G210700g	hypothetical protein	ESW05801	0.222166	0.688641
PHAVU_011G211000g	hypothetical protein	ESW05805	-1.41213	0.885026
PHAVU_011G211100g	hypothetical protein	ESW05806	0.481283	0.854568
PHAVU_011G211200g	Carotenoid 9,10(9',10')-cleavage dioxygenase 1 [Source:Projected from Arabidopsis thaliana (AT3G63520) UniProtKB/Swiss-Prot;Acc:O65572]	ESW05807	-0.268685	0.60657
PHAVU_011G211400g	hypothetical protein	ESW05812	-0.568155	0.741949
PHAVU_011G211500g	hypothetical protein	ESW05813	-1.66866	0.00271357
PHAVU_011G211700g	hypothetical protein	ESW05815	-0.166796	0.827629
PHAVU_011G211800g	hypothetical protein	ESW05816	NA	1
PHAVU_011G212000g	hypothetical protein	ESW05819	NA	0.772978
PHAVU_011G212100g	hypothetical protein	ESW05820	NA	0.772978
PHAVU_011G212200g	Protein gamma response 1 [Source:Projected from Arabidopsis thaliana (AT3G52115) UniProtKB/Swiss-Prot;Acc:Q9ZRT1]	ESW05821	-1.3231	0.274447
PHAVU_011G212300g	hypothetical protein	ESW05822	-0.463399	0.427186
PHAVU_011G212400g	hypothetical protein	ESW05823	-3.21963	0.050756
PHAVU_011G212500g	hypothetical protein	ESW05824	0.261132	0.796171
PHAVU_011G212600g	hypothetical protein	ESW05825	-2.15148	0.278169
PHAVU_011G212900g	hypothetical protein	ESW05829	NA	1
PHAVU_011G213000g	hypothetical protein	ESW05830	0.259757	0.772806
PHAVU_011G213100g	hypothetical protein	ESW05831	Inf	0.98762
PHAVU_011G213200g	hypothetical protein	ESW05832	-0.512054	0.962873
PHAVU_011G213300g	BB2 [Source:Projected from Arabidopsis thaliana (AT3G63530) UniProtKB/TrEMBL;Acc:A0A178VG02]	ESW05833	-1.60512	0.153376
PHAVU_011G213500g	hypothetical protein	ESW05836	-0.322166	0.607854
PHAVU_011G213600g	hypothetical protein	ESW05837	NA	0.184451
PHAVU_011G213700g	hypothetical protein	ESW05838	0.414855	0.477319
PHAVU_011G213800g	hypothetical protein	ESW05839	1.16455	0.583355
PHAVU_011G213900g	hypothetical protein	ESW05840	-0.600127	0.589696
PHAVU_011G214000g	hypothetical protein	ESW05841	1.01653	0.293011
PHAVU_011G214100g	hypothetical protein	ESW05843	-2.45033	0.48353
PHAVU_011G214200g	hypothetical protein	ESW05844	-0.365625	0.670865
PHAVU_011G214300g	hypothetical protein	ESW05845	0.27387	0.929682
PHAVU_011G214400g	hypothetical protein	ESW05846	1.63426	0.300421
PHAVU_011G214500g	hypothetical protein	ESW05847	0.272234	0.678561
PHAVU_011G214600g	hypothetical protein	ESW05848	3.90921	0.158015
PHAVU_011G214700g	hypothetical protein	ESW05849	-0.929379	0.650981
PHAVU_011G214800g	Emb2444 [Source:Projected from Arabidopsis thaliana (AT2G18510) UniProtKB/TrEMBL;Acc:A0A178VZK5]	ESW05850	-0.554248	0.408046
PHAVU_011G214900g	hypothetical protein	ESW05851	0.468944	0.753299
PHAVU_011G215000g	hypothetical protein	ESW05852	0.957363	0.56712
PHAVU_011G215100g	hypothetical protein	ESW05853	0.234708	0.805601
PHAVU_011G215300g	hypothetical protein	ESW05857	-1.94843	0.670978
PHAVU_011G215400g	hypothetical protein	ESW05858	-0.556421	0.47666
PHAVU_011G215500g	hypothetical protein	ESW05859	-2.44716	0.00572086
PHAVU_011G215600g	hypothetical protein	ESW05860	1.94885	0.0538945
PHAVU_011G215700g	hypothetical protein	ESW05862	Inf	0.925863
PHAVU_011G215800g	hypothetical protein	ESW05863	0.000740278	0.96509
PHAVU_011G215900g	hypothetical protein	ESW05864	0.221704	0.66274
PHAVU_011G216000g	hypothetical protein	ESW05865	0.12649	0.8609
PHAVU_011G216100g	molybdenum cofactor sulfurase (LOS5) (ABA3) [Source:Projected from Arabidopsis thaliana (AT1G16540) TAIR;Acc:AT1G16540]	ESW05866	-0.00788067	0.918817
PHAVU_011G216200g	hypothetical protein	ESW05867	0.547466	0.271508
PHAVU_011G216300g	Peroxidase 17 [Source:Projected from Arabidopsis thaliana (AT2G22420) UniProtKB/Swiss-Prot;Acc:Q9SJZ2]	ESW05868	-0.477278	0.431586
PHAVU_011G216400g	hypothetical protein	ESW05869	0.517567	0.438251
PHAVU_011G216500g	Pentatricopeptide repeat-containing protein At3g49170, chloroplastic [Source:Projected from Arabidopsis thaliana (AT3G49170) UniProtKB/Swiss-Prot;Acc:Q5G1T1]	ESW05871	-1.14657	0.763466
PHAVU_011G216600g	hypothetical protein	ESW05872	-0.752774	0.153103
PHAVU_011G216700g	hypothetical protein	ESW05873	-0.442728	0.476141
PHAVU_011G216800g	hypothetical protein	ESW05874	-3.3864	0.0507875
PHAVU_010G0001001g	hypothetical protein	ESW05875	NA	1
PHAVU_010G0001000g	hypothetical protein	ESW05876	2.32765	0.0584198
PHAVU_010G000200g	hypothetical protein	ESW05877	-0.668348	0.89284
PHAVU_010G000300g	hypothetical protein	ESW05878	NA	0.490714
PHAVU_010G000600g	hypothetical protein	ESW05882	1.22922	0.12985
PHAVU_010G001000g	hypothetical protein	ESW05888	NA	0.956157
PHAVU_010G001200g	hypothetical protein	ESW05891	-0.902038	0.201482
PHAVU_010G001300g	hypothetical protein	ESW05892	-1.4491	0.490399
PHAVU_010G001400g	hypothetical protein	ESW05893	0.0283691	1
PHAVU_010G001600g	hypothetical protein	ESW05895	-0.745291	0.162908
PHAVU_010G0017001g	hypothetical protein	ESW05896	-4.82224	0.20038
PHAVU_010G0017000g	hypothetical protein	ESW05897	0.639658	0.856847
PHAVU_010G001800g	high mobility group B1 [Source:Projected from Arabidopsis thaliana (AT3G51880) TAIR;Acc:AT3G51880]	ESW05898	-0.614266	0.279108
PHAVU_010G001900g	hypothetical protein	ESW05899	2.12687	0.162271
PHAVU_010G002000g	hypothetical protein	ESW05900	-0.198748	0.814734
PHAVU_010G002100g	hypothetical protein	ESW05901	1.14288	0.100989
PHAVU_010G002200g	hypothetical protein	ESW05902	1.06235	0.147388
PHAVU_010G002500g	hypothetical protein	ESW05905	-5.14214	0.000864821
PHAVU_010G002600g	hypothetical protein	ESW05906	1.12703	0.572185
PHAVU_010G002700g	hypothetical protein	ESW05907	NA	0.921103
PHAVU_010G002800g	hypothetical protein	ESW05908	-0.424623	0.406919
PHAVU_010G002900g	hypothetical protein	ESW05909	-1.9148	0.58622
PHAVU_010G003100g	hypothetical protein	ESW05911	2.95119	0.502509
PHAVU_010G003200g	hypothetical protein	ESW05912	1.17283	0.784989
PHAVU_010G003300g	hypothetical protein	ESW05913	-0.0944177	0.964891
PHAVU_010G003400g	hypothetical protein	ESW05914	1.00579	0.602774
PHAVU_010G003500g	hypothetical protein	ESW05915	3.57309	0.000119665
PHAVU_010G003600g	hypothetical protein	ESW05916	0.35556	0.58004
PHAVU_010G003700g	hypothetical protein	ESW05917	1.30676	0.935428
PHAVU_010G003800g	hypothetical protein	ESW05918	2.64872	0.0319277
PHAVU_010G004000g	hypothetical protein	ESW05920	1.2822	0.421495
PHAVU_010G0042001g	hypothetical protein	ESW05922	0.451345	0.58839
PHAVU_010G0042000g	hypothetical protein	ESW05923	1.58901	0.00409622
PHAVU_010G004400g	hypothetical protein	ESW05925	1.30557	0.319621
PHAVU_010G004500g	hypothetical protein	ESW05926	0.510145	0.995234
PHAVU_010G004900g	hypothetical protein	ESW05932	2.00777	0.48792
PHAVU_010G005100g	hypothetical protein	ESW05934	-0.592494	0.388962
PHAVU_010G005200g	hypothetical protein	ESW05935	1.60603	0.100985
PHAVU_010G005300g	hypothetical protein	ESW05936	0.241666	0.959488
PHAVU_010G005500g	hypothetical protein	ESW05938	0.617737	0.734361
PHAVU_010G005600g	hypothetical protein	ESW05939	0.0147879	0.91522
PHAVU_010G005900g	hypothetical protein	ESW05944	0.271457	0.962385
PHAVU_010G006000g	hypothetical protein	ESW05945	0.484639	0.767334
PHAVU_010G006200g	AT3g09210/F3L24_8 [Source:Projected from Arabidopsis thaliana (AT3G09210) UniProtKB/TrEMBL;Acc:Q94AA3]	ESW05947	-0.414502	0.75145
PHAVU_010G006300g	hypothetical protein	ESW05948	-0.370738	1
PHAVU_010G006400g	hypothetical protein	ESW05949	-4.40011	0.0020099
PHAVU_010G006500g	hypothetical protein	ESW05950	-3.55162	0.101559
PHAVU_010G006600g	hypothetical protein	ESW05951	NA	0.956157
PHAVU_010G006700g	Fructokinase-like 1, chloroplastic [Source:Projected from Arabidopsis thaliana (AT3G54090) UniProtKB/Swiss-Prot;Acc:Q9M394]	ESW05952	0.554223	0.648602
PHAVU_010G006900g	hypothetical protein	ESW05954	NA	0.851958
PHAVU_010G007000g	hypothetical protein	ESW05955	0.213758	0.807516
PHAVU_010G007100g	hypothetical protein	ESW05956	1.42168	0.36573
PHAVU_010G007200g	hypothetical protein	ESW05957	-1.45518	0.172346
PHAVU_010G007300g	Phosphoserine phosphatase, chloroplastic [Source:Projected from Arabidopsis thaliana (AT1G18640) UniProtKB/Swiss-Prot;Acc:O82796]	ESW05958	-2.37659	0.0237519
PHAVU_010G007400g	hypothetical protein	ESW05959	NA	0.0400644
PHAVU_010G007500g	hypothetical protein	ESW05960	NA	0.572178
PHAVU_010G007600g	hypothetical protein	ESW05961	0.329747	0.832946
PHAVU_010G007800g	hypothetical protein	ESW05963	0.517028	0.577704
PHAVU_010G007900g	hypothetical protein	ESW05964	-0.647192	0.867989
PHAVU_010G008000g	hypothetical protein	ESW05965	0.546071	0.33113
PHAVU_010G008100g	hypothetical protein	ESW05966	0.0860537	0.937641
PHAVU_010G008300g	hypothetical protein	ESW05969	-0.560627	0.300103
PHAVU_010G008400g	hypothetical protein	ESW05970	-0.101893	1
PHAVU_010G008500g	hypothetical protein	ESW05971	-3.42997	0.000211731
PHAVU_010G008700g	hypothetical protein	ESW05973	0.225176	0.611301
PHAVU_010G008800g	hypothetical protein	ESW05974	2.00633	0.175639
PHAVU_010G008900g	hypothetical protein	ESW05975	1.78629	0.00235374
PHAVU_010G009000g	hypothetical protein	ESW05976	-3.60689	0.00259929
PHAVU_010G009100g	hypothetical protein	ESW05977	3.12612	0.137956
PHAVU_010G009200g	hypothetical protein	ESW05978	1.1154	0.197655
PHAVU_010G009400g	hypothetical protein	ESW05980	1.77651	0.302737
PHAVU_010G009500g	hypothetical protein	ESW05982	-0.0418189	0.964825
PHAVU_010G009600g	hypothetical protein	ESW05983	0.590777	0.298477
PHAVU_010G009800g	hypothetical protein	ESW05985	NA	0.809771
PHAVU_010G009900g	hypothetical protein	ESW05986	-0.675165	1
PHAVU_010G010000g	hypothetical protein	ESW05987	-0.020042	0.996763
PHAVU_010G010200g	hypothetical protein	ESW05990	NA	2.43393e-06
PHAVU_010G010300g	hypothetical protein	ESW05991	2.08643	0.0931246
PHAVU_010G010400g	hypothetical protein	ESW05992	0.30674	0.642269
PHAVU_010G010500g	hypothetical protein	ESW05993	-3.583	6.69952e-05
PHAVU_010G010800g	hypothetical protein	ESW05996	-0.263693	0.711623
PHAVU_010G010900g	hypothetical protein	ESW05997	-5.57237	0.000403453
PHAVU_010G011000g	hypothetical protein	ESW05998	NA	0.0129925
PHAVU_010G011100g	hypothetical protein	ESW05999	4.08869	0.523506
PHAVU_010G011200g	hypothetical protein	ESW06000	3.21422	0.552116
PHAVU_010G011300g	hypothetical protein	ESW06001	0.359832	0.746444
PHAVU_010G011400g	hypothetical protein	ESW06002	0.401958	0.476213
PHAVU_010G011500g	hypothetical protein	ESW06003	-0.260741	0.700049
PHAVU_010G011600g	hypothetical protein	ESW06004	-0.438438	0.460017
PHAVU_010G011700g	hypothetical protein	ESW06005	-3.92009	0.00968024
PHAVU_010G011900g	hypothetical protein	ESW06008	-1.26024	0.193871
PHAVU_010G012000g	hypothetical protein	ESW06009	-3.1224	0.260525
PHAVU_010G012100g	hypothetical protein	ESW06010	-1.8783	0.00474908
PHAVU_010G012200g	hypothetical protein	ESW06011	-0.560982	0.945829
PHAVU_010G012300g	hypothetical protein	ESW06012	NA	0.34562
PHAVU_010G012400g	hypothetical protein	ESW06013	-0.427275	0.612379
PHAVU_010G012700g	hypothetical protein	ESW06016	-2.72997	0.636233
PHAVU_010G0128001g	hypothetical protein	ESW06017	NA	0.80733
PHAVU_010G0128000g	hypothetical protein	ESW06018	-1.4068	0.417429
PHAVU_010G012900g	hypothetical protein	ESW06019	-3.37827	0.00427126
PHAVU_010G013000g	hypothetical protein	ESW06020	NA	0.24271
PHAVU_010G013100g	hypothetical protein	ESW06021	NA	0.19126
PHAVU_010G013200g	hypothetical protein	ESW06022	-1.24244	0.268703
PHAVU_010G013600g	hypothetical protein	ESW06026	Inf	0.236053
PHAVU_010G013700g	hypothetical protein	ESW06027	Inf	0.925863
PHAVU_010G013800g	hypothetical protein	ESW06028	0.214698	0.592396
PHAVU_010G014000g	hypothetical protein	ESW06030	-1.96609	0.230979
PHAVU_010G014200g	hypothetical protein	ESW06032	-0.283669	0.726181
PHAVU_010G014500g	hypothetical protein	ESW06035	-1.40412	0.263306
PHAVU_010G014600g	hypothetical protein	ESW06037	-0.756217	0.778697
PHAVU_010G014800g	hypothetical protein	ESW06040	-1.22722	0.00812263
PHAVU_010G014900g	hypothetical protein	ESW06041	-1.12075	0.611062
PHAVU_010G015000g	hypothetical protein	ESW06042	-2.63315	0.118986
PHAVU_010G015100g	hypothetical protein	ESW06043	0.230459	0.610367
PHAVU_010G015200g	hypothetical protein	ESW06044	-2.37398	0.417082
PHAVU_010G015300g	hypothetical protein	ESW06045	-1.01106	0.505755
PHAVU_010G0154001g	hypothetical protein	ESW06046	NA	0.0445903
PHAVU_010G0154000g	hypothetical protein	ESW06047	-3.93252	0.287877
PHAVU_010G015600g	hypothetical protein	ESW06050	-2.72393	0.20253
PHAVU_010G015700g	hypothetical protein	ESW06051	0.980793	0.261064
PHAVU_010G015800g	hypothetical protein	ESW06052	NA	0.0332465
PHAVU_010G015900g	hypothetical protein	ESW06053	-0.420049	0.510052
PHAVU_010G016200g	hypothetical protein	ESW06056	-1.01385	0.126246
PHAVU_010G016300g	hypothetical protein	ESW06057	0.909482	0.642315
PHAVU_010G016400g	hypothetical protein	ESW06058	0.219927	0.914623
PHAVU_010G016500g	hypothetical protein	ESW06059	-0.240462	0.762725
PHAVU_010G016600g	hypothetical protein	ESW06060	0.48924	0.374093
PHAVU_010G016700g	hypothetical protein	ESW06061	0.935245	0.387605
PHAVU_010G016800g	hypothetical protein	ESW06062	1.1857	0.26448
PHAVU_010G016900g	hypothetical protein	ESW06063	-1.43282	0.778839
PHAVU_010G017000g	hypothetical protein	ESW06064	1.17042	0.0844472
PHAVU_010G017100g	hypothetical protein	ESW06065	1.366	0.0127655
PHAVU_010G017200g	hypothetical protein	ESW06066	4.3297	0.448899
PHAVU_010G017300g	hypothetical protein	ESW06067	2.23498	0.417229
PHAVU_010G017400g	hypothetical protein	ESW06068	Inf	0.725594
PHAVU_010G017600g	hypothetical protein	ESW06070	-0.531472	0.570167
PHAVU_010G0177001g	hypothetical protein	ESW06071	1.39844	0.513972
PHAVU_010G0177000g	hypothetical protein	ESW06072	1.24077	0.294861
PHAVU_010G018200g	HYH [Source:Projected from Arabidopsis thaliana (AT3G17609) UniProtKB/TrEMBL;Acc:A0A178VIU6]	ESW06079	NA	0.80733
PHAVU_010G018300g	hypothetical protein	ESW06080	-0.19835	1
PHAVU_010G018400g	hypothetical protein	ESW06081	0.266927	0.633324
PHAVU_010G018500g	hypothetical protein	ESW06082	1.5809	0.345777
PHAVU_010G018600g	hypothetical protein	ESW06083	0.227487	0.80319
PHAVU_010G019100g	hypothetical protein	ESW06097	-0.703829	0.579016
PHAVU_010G019300g	hypothetical protein	ESW06100	-1.20189	0.613035
PHAVU_010G019400g	hypothetical protein	ESW06101	-0.992876	0.932991
PHAVU_010G019500g	hypothetical protein	ESW06102	Inf	0.069078
PHAVU_010G019600g	hypothetical protein	ESW06103	Inf	0.925863
PHAVU_010G019700g	hypothetical protein	ESW06104	0.201704	0.945776
PHAVU_010G019800g	hypothetical protein	ESW06105	NA	0.635328
PHAVU_010G019900g	hypothetical protein	ESW06106	0.755933	0.557155
PHAVU_010G020000g	hypothetical protein	ESW06107	-0.619624	0.3404
PHAVU_010G020100g	hypothetical protein	ESW06108	0.60484	0.264734
PHAVU_010G020200g	hypothetical protein	ESW06109	1.05708	0.522737
PHAVU_010G020300g	hypothetical protein	ESW06110	NA	0.884386
PHAVU_010G020400g	hypothetical protein	ESW06111	-0.16854	1
PHAVU_010G020500g	hypothetical protein	ESW06112	-1.1461	0.186003
PHAVU_010G020600g	hypothetical protein	ESW06113	-0.539276	0.63813
PHAVU_010G020700g	hypothetical protein	ESW06114	-0.718161	0.360636
PHAVU_010G020800g	hypothetical protein	ESW06115	-1.18917	0.173973
PHAVU_010G021000g	hypothetical protein	ESW06117	3.00891	0.0321544
PHAVU_010G021100g	hypothetical protein	ESW06118	-1.7025	0.1636
PHAVU_010G021200g	hypothetical protein	ESW06119	0.159702	0.820053
PHAVU_010G021300g	hypothetical protein	ESW06120	-0.17355	0.69873
PHAVU_010G021600g	hypothetical protein	ESW06123	Inf	0.858458
PHAVU_010G021700g	hypothetical protein	ESW06124	0.0543687	1
PHAVU_010G021800g	hypothetical protein	ESW06125	0.866993	0.46425
PHAVU_010G022000g	hypothetical protein	ESW06127	-2.17809	0.759967
PHAVU_010G022200g	hypothetical protein	ESW06129	0.445124	0.779802
PHAVU_010G022400g	hypothetical protein	ESW06131	3.08253	0.00390372
PHAVU_010G0228000g	hypothetical protein	ESW06136	-2.46787	0.0541053
PHAVU_010G0231000g	hypothetical protein	ESW06140	NA	0.940051
PHAVU_010G023200g	hypothetical protein	ESW06141	NA	0.329288
PHAVU_010G023500g	hypothetical protein	ESW06144	0.971228	0.0697297
PHAVU_010G023600g	Protein kinase superfamily protein [Source:Projected from Arabidopsis thaliana (AT4G13020) UniProtKB/TrEMBL;Acc:F4JS69]	ESW06145	-0.258583	0.635722
PHAVU_010G023700g	hypothetical protein	ESW06146	2.92468	0.000318186
PHAVU_010G0238001g	hypothetical protein	ESW06147	2.68177	0.258973
PHAVU_010G0238000g	hypothetical protein	ESW06148	0.854055	0.702793
PHAVU_010G023900g	Heavy metal P1B-type ATPase, Cu-transporting ATPase, Control of Cu accumulation in rice grai [Source: Projected from Oryza sativa (Os02g0196600)]	ESW06149	-3.28807	0.0415543
PHAVU_010G024000g	hypothetical protein	ESW06150	-2.12713	0.0653976
PHAVU_010G024100g	hypothetical protein	ESW06151	-0.0557108	0.99113
PHAVU_010G024200g	hypothetical protein	ESW06152	-0.190942	0.830903
PHAVU_010G024300g	hypothetical protein	ESW06153	-1.43128	0.570858
PHAVU_010G024400g	Peptidylprolyl isomerase [Source:Projected from Arabidopsis thaliana (AT5G48580) UniProtKB/TrEMBL;Acc:A0A178UPA7]	ESW06154	0.230731	0.761061
PHAVU_010G024500g	hypothetical protein	ESW06155	-2.84036	0.0766946
PHAVU_010G024600g	hypothetical protein	ESW06156	-0.0185692	0.918154
PHAVU_010G024700g	hypothetical protein	ESW06157	-0.588877	0.30371
PHAVU_010G024800g	hypothetical protein	ESW06158	-1.02131	0.0346844
PHAVU_010G024900g	hypothetical protein	ESW06159	-2.77015	0.133373
PHAVU_010G025000g	hypothetical protein	ESW06160	NA	1
PHAVU_010G025100g	hypothetical protein	ESW06161	Inf	0.858458
PHAVU_010G025200g	hypothetical protein	ESW06162	-0.742748	0.512228
PHAVU_010G025300g	hypothetical protein	ESW06163	-0.141041	0.978414
PHAVU_010G025400g	hypothetical protein	ESW06165	-1.70391	0.330722
PHAVU_010G025500g	hypothetical protein	ESW06166	0.207525	0.719666
PHAVU_010G025800g	hypothetical protein	ESW06169	NA	0.987763
PHAVU_010G025900g	hypothetical protein	ESW06170	-0.370738	1
PHAVU_010G026000g	hypothetical protein	ESW06171	1.52665	0.135458
PHAVU_010G026100g	hypothetical protein	ESW06172	-0.0188817	0.965617
PHAVU_010G026200g	hypothetical protein	ESW06173	1.8809	0.154872
PHAVU_010G026300g	hypothetical protein	ESW06174	0.75574	0.643312
PHAVU_010G026400g	hypothetical protein	ESW06175	0.162313	0.764645
PHAVU_010G026500g	hypothetical protein	ESW06176	0.848408	0.634758
PHAVU_010G026600g	hypothetical protein	ESW06177	1.19846	0.0402567
PHAVU_010G026700g	hypothetical protein	ESW06178	0.033175	0.929052
PHAVU_010G026800g	hypothetical protein	ESW06179	1.23465	0.339446
PHAVU_010G026900g	hypothetical protein	ESW06180	0.218648	0.825528
PHAVU_010G027000g	hypothetical protein	ESW06181	Inf	0.98762
PHAVU_010G027100g	hypothetical protein	ESW06182	-0.454899	0.70321
PHAVU_010G0272001g	hypothetical protein	ESW06183	1.10038	0.179728
PHAVU_010G0272000g	hypothetical protein	ESW06184	-0.223357	0.863098
PHAVU_010G027300g	hypothetical protein	ESW06185	-2.77825	0.0108196
PHAVU_010G027400g	hypothetical protein	ESW06186	NA	1
PHAVU_010G027500g	hypothetical protein	ESW06187	0.898969	0.230512
PHAVU_010G027600g	hypothetical protein	ESW06188	2.67254	0.0630041
PHAVU_010G027700g	hypothetical protein	ESW06189	1.2814	0.0364797
PHAVU_010G027900g	hypothetical protein	ESW06194	2.00034	0.0326635
PHAVU_010G028000g	hypothetical protein	ESW06195	1.62926	0.967829
PHAVU_010G028100g	hypothetical protein	ESW06197	1.23244	0.175107
PHAVU_010G028200g	hypothetical protein	ESW06198	1.594	0.215702
PHAVU_010G028300g	hypothetical protein	ESW06199	0.897634	0.715958
PHAVU_010G028400g	hypothetical protein	ESW06200	Inf	0.502559
PHAVU_010G028600g	hypothetical protein	ESW06204	2.50168	0.00847168
PHAVU_010G028700g	hypothetical protein	ESW06205	-3.25629	0.0005404
PHAVU_010G028800g	hypothetical protein	ESW06206	-2.65521	0.00196848
PHAVU_010G028900g	hypothetical protein	ESW06208	0.746323	0.575546
PHAVU_010G029200g	hypothetical protein	ESW06213	NA	1.95774e-06
PHAVU_010G0291000g	hypothetical protein	ESW06215	-0.950196	0.178881
PHAVU_010G0294001g	hypothetical protein	ESW06217	1.25083	0.0249456
PHAVU_010G0294000g	hypothetical protein	ESW06218	1.51379	0.579866
PHAVU_010G029600g	hypothetical protein	ESW06220	-1.54605	0.387127
PHAVU_010G029800g	hypothetical protein	ESW06229	-0.477653	0.912254
PHAVU_010G030100g	hypothetical protein	ESW06233	-1.00185	0.048893
PHAVU_010G030200g	hypothetical protein	ESW06234	0.00793419	0.947604
PHAVU_010G030500g	hypothetical protein	ESW06237	-1.45415	0.165682
PHAVU_010G030600g	hypothetical protein	ESW06238	0.266483	0.744744
PHAVU_010G030800g	SYNC2_ARATH [Source:Projected from Arabidopsis thaliana (AT3G07420) UniProtKB/TrEMBL;Acc:A0A178VCZ7]	ESW06240	-1.46635	0.727319
PHAVU_010G031100g	hypothetical protein	ESW06243	NA	0.258467
PHAVU_010G031200g	hypothetical protein	ESW06244	-0.038354	0.97646
PHAVU_010G031300g	hypothetical protein	ESW06245	0.123413	0.974518
PHAVU_010G031400g	hypothetical protein	ESW06246	1.47892	0.0954476
PHAVU_010G031500g	hypothetical protein	ESW06247	-2.72191	0.621669
PHAVU_010G031600g	hypothetical protein	ESW06248	-3.04944	0.305774
PHAVU_010G031700g	hypothetical protein	ESW06249	0.0140439	1
PHAVU_010G031800g	hypothetical protein	ESW06250	-2.0512	0.536369
PHAVU_010G031900g	hypothetical protein	ESW06251	-2.37058	0.359167
PHAVU_010G032000g	hypothetical protein	ESW06252	0.12111	0.947257
PHAVU_010G032100g	hypothetical protein	ESW06253	-0.31835	0.706521
PHAVU_010G032300g	hypothetical protein	ESW06256	NA	0.0359271
PHAVU_010G032400g	hypothetical protein	ESW06257	-2.81495	0.00341234
PHAVU_010G032500g	hypothetical protein	ESW06258	2.32483	0.85776
PHAVU_010G032600g	hypothetical protein	ESW06259	-0.00411912	0.986242
PHAVU_010G032700g	hypothetical protein	ESW06261	-0.353596	0.465539
PHAVU_010G032900g	hypothetical protein	ESW06263	-2.56839	0.178564
PHAVU_010G033000g	hypothetical protein	ESW06264	2.14633	0.51943
PHAVU_010G033200g	hypothetical protein	ESW06266	-0.99466	0.0501305
PHAVU_010G033300g	hypothetical protein	ESW06267	-0.389321	0.358806
PHAVU_010G033400g	hypothetical protein	ESW06268	0.754502	0.114168
PHAVU_010G033500g	hypothetical protein	ESW06269	0.330212	0.588671
PHAVU_010G033600g	hypothetical protein	ESW06270	-5.09765	1.93081e-12
PHAVU_010G033700g	hypothetical protein	ESW06271	-3.68664	2.15326e-05
PHAVU_010G033800g	hypothetical protein	ESW06272	0.699527	0.694055
PHAVU_010G033900g	hypothetical protein	ESW06273	1.06507	0.315208
PHAVU_010G034000g	hypothetical protein	ESW06274	-2.18342	0.00176097
PHAVU_010G034100g	hypothetical protein	ESW06275	-0.717644	0.969179
PHAVU_010G034200g	hypothetical protein	ESW06276	-0.878939	0.390249
PHAVU_010G034300g	hypothetical protein	ESW06277	-3.2516	0.132922
PHAVU_010G034400g	hypothetical protein	ESW06278	1.6186	0.24365
PHAVU_010G034500g	hypothetical protein	ESW06279	NA	0.987763
PHAVU_010G034600g	hypothetical protein	ESW06280	0.31919	0.619897
PHAVU_010G034800g	hypothetical protein	ESW06285	Inf	0.858458
PHAVU_010G035200g	hypothetical protein	ESW06288	-3.28325	9.8865e-07
PHAVU_010G035500g	hypothetical protein	ESW06292	Inf	0.925863
PHAVU_010G035700g	hypothetical protein	ESW06294	NA	0.763472
PHAVU_010G035900g	hypothetical protein	ESW06297	1.19049	0.0271103
PHAVU_010G036300g	hypothetical protein	ESW06303	0.872384	0.497952
PHAVU_010G036400g	hypothetical protein	ESW06304	-0.0972539	0.938552
PHAVU_010G036500g	hypothetical protein	ESW06305	NA	0.63112
PHAVU_010G036900g	hypothetical protein	ESW06309	Inf	0.173624
PHAVU_010G037200g	hypothetical protein	ESW06312	Inf	0.663739
PHAVU_010G037500g	hypothetical protein	ESW06315	NA	0.772978
PHAVU_010G038100g	hypothetical protein	ESW06321	-0.527587	0.837231
PHAVU_010G038200g	hypothetical protein	ESW06322	-3.26598	0.317907
PHAVU_010G038300g	hypothetical protein	ESW06323	0.246638	0.632767
PHAVU_010G038400g	hypothetical protein	ESW06324	-0.716792	0.820115
PHAVU_010G038500g	hypothetical protein	ESW06326	-1.8953	0.590227
PHAVU_010G038600g	hypothetical protein	ESW06327	-0.73276	0.523476
PHAVU_010G038700g	hypothetical protein	ESW06328	0.324835	0.937825
PHAVU_010G039000g	hypothetical protein	ESW06331	5.25539	0.00237309
PHAVU_010G039500g	hypothetical protein	ESW06336	0.259033	1
PHAVU_010G039600g	hypothetical protein	ESW06337	-0.100002	0.960252
PHAVU_010G0397001g	hypothetical protein	ESW06338	-0.0598227	1
PHAVU_010G0397000g	hypothetical protein	ESW06339	0.751271	0.146543
PHAVU_010G039800g	hypothetical protein	ESW06340	-0.691443	0.358571
PHAVU_010G039900g	hypothetical protein	ESW06341	NA	0.720849
PHAVU_010G040000g	hypothetical protein	ESW06342	-2.27401	0.00083637
PHAVU_010G040100g	hypothetical protein	ESW06343	-0.51057	0.878619
PHAVU_010G040200g	hypothetical protein	ESW06344	-0.817536	0.736456
PHAVU_010G040300g	hypothetical protein	ESW06346	NA	0.679747
PHAVU_010G040400g	hypothetical protein	ESW06347	-1.73853	0.000571219
PHAVU_010G040800g	UMP-CMP kinase [Source:Projected from Arabidopsis thaliana (AT5G26667) UniProtKB/TrEMBL;Acc:A0A178UDQ9]	ESW06352	0.327498	0.842548
PHAVU_010G040900g	hypothetical protein	ESW06353	0.377975	0.501074
PHAVU_010G041000g	hypothetical protein	ESW06355	0.544561	0.275905
PHAVU_010G041200g	hypothetical protein	ESW06356	-0.78282	0.581689
PHAVU_010G041500g	hypothetical protein	ESW06359	NA	0.851958
PHAVU_010G041600g	hypothetical protein	ESW06360	-3.45308	0.16559
PHAVU_010G041700g	hypothetical protein	ESW06361	0.629262	0.948081
PHAVU_010G041800g	hypothetical protein	ESW06362	NA	0.235475
PHAVU_010G041900g	hypothetical protein	ESW06363	NA	0.107952
PHAVU_010G042000g	hypothetical protein	ESW06364	1.33368	0.171176
PHAVU_010G042100g	Vacuolar protein-sorting-associated protein 11 homolog [Source:Projected from Arabidopsis thaliana (AT2G05170) UniProtKB/Swiss-Prot;Acc:Q9SJ40]	ESW06365	0.32203	0.578229
PHAVU_010G042200g	hypothetical protein	ESW06366	-1.2617	0.171362
PHAVU_010G042500g	hypothetical protein	ESW06369	NA	0.921103
PHAVU_010G042900g	hypothetical protein	ESW06374	-0.829974	0.301031
PHAVU_010G043000g	FCS-Like Zinc finger 3 [Source:Projected from Arabidopsis thaliana (AT2G44670) UniProtKB/Swiss-Prot;Acc:O80506]	ESW06375	-0.176654	0.772197
PHAVU_010G043100g	hypothetical protein	ESW06376	1.34127	0.0405302
PHAVU_010G043400g	hypothetical protein	ESW06379	0.686406	0.908726
PHAVU_010G043500g	hypothetical protein	ESW06380	-0.410501	0.542726
PHAVU_010G043600g	hypothetical protein	ESW06381	1.42084	0.00469815
PHAVU_010G043700g	hypothetical protein	ESW06382	-0.965194	0.561604
PHAVU_010G043800g	hypothetical protein	ESW06383	-3.11221	0.00219212
PHAVU_010G043900g	hypothetical protein	ESW06384	0.980503	0.363014
PHAVU_010G044000g	hypothetical protein	ESW06385	-0.38257	0.627164
PHAVU_010G044100g	hypothetical protein	ESW06386	-3.84549	0.495312
PHAVU_010G044300g	Actin-related protein 4 [Source:Projected from Arabidopsis thaliana (AT1G18450) UniProtKB/Swiss-Prot;Acc:Q84M92]	ESW06388	0.425466	0.616499
PHAVU_010G044400g	hypothetical protein	ESW06389	1.71631	0.0167792
PHAVU_010G044600g	hypothetical protein	ESW06391	NA	0.0732091
PHAVU_010G044800g	hypothetical protein	ESW06395	NA	0.330737
PHAVU_010G044900g	hypothetical protein	ESW06396	1.20576	0.211803
PHAVU_010G045200g	hypothetical protein	ESW06400	0.343287	0.859657
PHAVU_010G045400g	Nucleoside diphosphate kinase [Source:Projected from Arabidopsis thaliana (AT4G09320) UniProtKB/TrEMBL;Acc:A0A178UXQ6]	ESW06404	0.195472	0.802406
PHAVU_010G045500g	hypothetical protein	ESW06405	0.985666	0.649032
PHAVU_010G045700g	hypothetical protein	ESW06410	0.732279	0.53507
PHAVU_010G046000g	hypothetical protein	ESW06414	-0.777301	0.854526
PHAVU_010G046100g	hypothetical protein	ESW06415	0.572973	0.528562
PHAVU_010G046200g	Pentatricopeptide repeat-containing protein At1g15510, chloroplastic [Source:Projected from Arabidopsis thaliana (AT1G15510) UniProtKB/Swiss-Prot;Acc:Q9M9E2]	ESW06416	1.34592	0.281739
PHAVU_010G046300g	hypothetical protein	ESW06417	0.777556	0.292879
PHAVU_010G046400g	hypothetical protein	ESW06418	0.723297	0.478748
PHAVU_010G046600g	hypothetical protein	ESW06420	-0.171173	1
PHAVU_010G046700g	hypothetical protein	ESW06421	2.06044	0.19519
PHAVU_010G047100g	hypothetical protein	ESW06430	-1.44113	0.757809
PHAVU_010G047300g	hypothetical protein	ESW06432	-1.59508	0.0345608
PHAVU_010G0474000g	hypothetical protein	ESW06434	NA	0.987763
PHAVU_010G0478001g	hypothetical protein	ESW06438	0.880055	0.370796
PHAVU_010G0478000g	hypothetical protein	ESW06439	NA	0.772978
PHAVU_010G048100g	hypothetical protein	ESW06442	0.452707	0.718043
PHAVU_010G048200g	Ras-related protein RABD2a [Source:Projected from Arabidopsis thaliana (AT1G02130) UniProtKB/Swiss-Prot;Acc:P28188]	ESW06443	-0.0395055	1
PHAVU_010G048300g	hypothetical protein	ESW06444	NA	0.548165
PHAVU_010G048400g	hypothetical protein	ESW06445	0.112252	0.807679
PHAVU_010G048500g	hypothetical protein	ESW06446	0.424931	0.759745
PHAVU_010G048600g	hypothetical protein	ESW06447	NA	0.884386
PHAVU_010G048700g	hypothetical protein	ESW06448	1.16891	0.207332
PHAVU_010G048800g	hypothetical protein	ESW06449	1.96112	0.00528327
PHAVU_010G048900g	hypothetical protein	ESW06450	NA	0.983905
PHAVU_010G049000g	hypothetical protein	ESW06451	-0.678065	0.920642
PHAVU_010G049200g	hypothetical protein	ESW06454	-2.22962	7.14582e-06
PHAVU_010G049300g	hypothetical protein	ESW06455	0.0381394	1
PHAVU_010G049400g	hypothetical protein	ESW06456	-0.642539	0.380612
PHAVU_010G049500g	hypothetical protein	ESW06457	NA	1
PHAVU_010G049600g	hypothetical protein	ESW06458	-1.97424	0.443525
PHAVU_010G049700g	hypothetical protein	ESW06460	0.141433	0.849008
PHAVU_010G049800g	hypothetical protein	ESW06461	1.73296	0.604301
PHAVU_010G050000g	hypothetical protein	ESW06466	-0.370738	1
PHAVU_010G050100g	hypothetical protein	ESW06467	-3.88033	1.79654e-05
PHAVU_010G050600g	hypothetical protein	ESW06472	-1.5423	0.295332
PHAVU_010G050700g	hypothetical protein	ESW06473	NA	0.00181724
PHAVU_010G050800g	hypothetical protein	ESW06474	-1.65924	0.142312
PHAVU_010G050900g	hypothetical protein	ESW06475	-1.56859	0.728566
PHAVU_010G051500g	hypothetical protein	ESW06483	-6.09507	4.08293e-19
PHAVU_010G051900g	hypothetical protein	ESW06487	-1.1045	0.801819
PHAVU_010G052000g	hypothetical protein	ESW06488	-1.14241	0.246035
PHAVU_010G052100g	hypothetical protein	ESW06489	0.748354	0.464432
PHAVU_010G052200g	hypothetical protein	ESW06490	-0.564957	0.486036
PHAVU_010G052300g	hypothetical protein	ESW06491	0.540703	0.719258
PHAVU_010G052400g	hypothetical protein	ESW06492	0.802531	0.0858579
PHAVU_010G052500g	hypothetical protein	ESW06493	-1.43637	0.497425
PHAVU_010G052800g	hypothetical protein	ESW06496	NA	0.0155186
PHAVU_010G053000g	hypothetical protein	ESW06498	NA	0.921103
PHAVU_010G053100g	hypothetical protein	ESW06499	-2.38004	0.000383131
PHAVU_010G053300g	hypothetical protein	ESW06501	-0.508427	0.557465
PHAVU_010G053400g	hypothetical protein	ESW06502	Inf	0.502559
PHAVU_010G053500g	hypothetical protein	ESW06503	NA	0.503129
PHAVU_010G053600g	hypothetical protein	ESW06504	0.254761	0.602776
PHAVU_010G053900g	hypothetical protein	ESW06507	0.554636	0.248108
PHAVU_010G054000g	hypothetical protein	ESW06508	-0.890304	0.304288
PHAVU_010G054100g	hypothetical protein	ESW06509	0.383506	0.599478
PHAVU_010G054200g	hypothetical protein	ESW06513	-1.29879	0.68454
PHAVU_010G054300g	hypothetical protein	ESW06514	3.61835	0.224655
PHAVU_010G054400g	hypothetical protein	ESW06515	1.22428	0.198946
PHAVU_010G054500g	hypothetical protein	ESW06516	0.51061	0.836765
PHAVU_010G054600g	hypothetical protein	ESW06517	1.08715	0.565715
PHAVU_010G054700g	hypothetical protein	ESW06518	0.0306162	0.965146
PHAVU_010G054800g	hypothetical protein	ESW06519	4.26868	0.146753
PHAVU_010G055100g	hypothetical protein	ESW06524	2.59709	0.00115485
PHAVU_010G055200g	hypothetical protein	ESW06525	2.64849	0.157232
PHAVU_010G055500g	hypothetical protein	ESW06528	-0.9557	0.967774
PHAVU_010G055600g	hypothetical protein	ESW06529	-0.409717	0.840954
PHAVU_010G055700g	hypothetical protein	ESW06532	NA	0.884386
PHAVU_010G056000g	hypothetical protein	ESW06539	-5.87451	0.00108332
PHAVU_010G056400g	hypothetical protein	ESW06543	-4.53481	0.0557785
PHAVU_010G056500g	hypothetical protein	ESW06544	-0.39133	0.50694
PHAVU_010G056600g	hypothetical protein	ESW06545	-2.53239	0.150796
PHAVU_010G056800g	hypothetical protein	ESW06547	0.109001	0.77659
PHAVU_010G056900g	hypothetical protein	ESW06548	Inf	0.858458
PHAVU_010G057000g	hypothetical protein	ESW06549	-0.107963	0.870572
PHAVU_010G057100g	hypothetical protein	ESW06550	0.0828644	0.996062
PHAVU_010G057200g	hypothetical protein	ESW06551	NA	0.558678
PHAVU_010G057500g	hypothetical protein	ESW06554	NA	0.987763
PHAVU_010G057700g	hypothetical protein	ESW06556	-0.140929	0.959168
PHAVU_010G057800g	hypothetical protein	ESW06557	-0.505125	0.528708
PHAVU_010G057900g	hypothetical protein	ESW06558	-1.69267	0.947465
PHAVU_010G0584001g	hypothetical protein	ESW06566	-2.26927	0.28459
PHAVU_010G058500g	hypothetical protein	ESW06568	-0.522809	0.693588
PHAVU_010G058600g	hypothetical protein	ESW06569	-4.41486	0.324663
PHAVU_010G058700g	hypothetical protein	ESW06570	-3.73842	0.537098
PHAVU_010G058900g	hypothetical protein	ESW06573	-1.37175	0.436351
PHAVU_010G0590000g	hypothetical protein	ESW06577	-0.937239	0.233121
PHAVU_010G059200g	hypothetical protein	ESW06580	-0.428072	0.966848
PHAVU_010G059300g	hypothetical protein	ESW06581	1.66672	0.232454
PHAVU_010G059400g	hypothetical protein	ESW06582	-0.137355	0.841114
PHAVU_010G059500g	hypothetical protein	ESW06583	-1.90013	0.268754
PHAVU_010G059900g	Putative DEAD-box ATP-dependent RNA helicase 29 [Source:Projected from Arabidopsis thaliana (AT1G77030) UniProtKB/Swiss-Prot;Acc:O49289]	ESW06589	-0.0485751	0.977714
PHAVU_010G060000g	hypothetical protein	ESW06590	2.11389	0.249495
PHAVU_010G060100g	hypothetical protein	ESW06591	-3.1065	0.498152
PHAVU_010G060200g	hypothetical protein	ESW06592	2.57069	0.273014
PHAVU_010G060300g	hypothetical protein	ESW06593	NA	0.364996
PHAVU_010G060400g	hypothetical protein	ESW06594	0.0868756	0.919264
PHAVU_010G060500g	Bifunctional protein FolD 1, mitochondrial [Source:Projected from Arabidopsis thaliana (AT2G38660) UniProtKB/Swiss-Prot;Acc:A2RVV7]	ESW06595	-1.0067	0.768917
PHAVU_010G060700g	hypothetical protein	ESW06598	-0.363472	0.959511
PHAVU_010G061000g	hypothetical protein	ESW06601	Inf	0.725594
PHAVU_010G061200g	hypothetical protein	ESW06603	-0.233496	0.815363
PHAVU_010G061700g	hypothetical protein	ESW06608	NA	0.281049
PHAVU_010G061900g	hypothetical protein	ESW06610	0.592798	0.23127
PHAVU_010G062000g	hypothetical protein	ESW06611	-1.94729	0.347174
PHAVU_010G062100g	hypothetical protein	ESW06612	1.8831	0.0857169
PHAVU_010G062200g	hypothetical protein	ESW06614	2.27312	0.456313
PHAVU_010G062400g	F-box/LRR-repeat protein 3 [Source:Projected from Arabidopsis thaliana (AT5G01720) UniProtKB/Swiss-Prot;Acc:Q8RWU5]	ESW06617	-1.4064	0.115744
PHAVU_010G062500g	hypothetical protein	ESW06618	0.697082	0.524839
PHAVU_010G062600g	hypothetical protein	ESW06619	NA	0.00991056
PHAVU_010G062800g	hypothetical protein	ESW06621	NA	0.733306
PHAVU_010G062900g	hypothetical protein	ESW06622	-0.0781016	0.854967
PHAVU_010G063000g	hypothetical protein	ESW06623	2.39248	0.101079
PHAVU_010G063100g	hypothetical protein	ESW06624	0.0142946	0.960289
PHAVU_010G063300g	hypothetical protein	ESW06626	-0.891463	0.761177
PHAVU_010G063400g	hypothetical protein	ESW06627	NA	0.0252814
PHAVU_010G063500g	hypothetical protein	ESW06628	1.36626	0.0732085
PHAVU_010G063600g	hypothetical protein	ESW06629	-0.938553	0.155364
PHAVU_010G063700g	hypothetical protein	ESW06630	0.555575	0.324091
PHAVU_010G063800g	hypothetical protein	ESW06631	0.16831	0.880233
PHAVU_010G063900g	hypothetical protein	ESW06632	1.65688	0.0130325
PHAVU_010G064100g	hypothetical protein	ESW06634	1.10972	0.0534911
PHAVU_010G064200g	hypothetical protein	ESW06635	-1.16872	0.12321
PHAVU_010G064300g	Probably inactive leucine-rich repeat receptor-like protein kinase IMK2 [Source:Projected from Arabidopsis thaliana (AT3G51740) UniProtKB/Swiss-Prot;Acc:Q9SCT4]	ESW06636	NA	0.105115
PHAVU_010G064400g	hypothetical protein	ESW06637	0.0187571	0.999039
PHAVU_010G064500g	hypothetical protein	ESW06638	-0.69925	0.892449
PHAVU_010G064600g	hypothetical protein	ESW06639	-0.0856836	1
PHAVU_010G064700g	hypothetical protein	ESW06640	-3.29433	0.3007
PHAVU_010G064900g	hypothetical protein	ESW06642	-2.10423	0.0805506
PHAVU_010G065400g	hypothetical protein	ESW06652	-0.935179	0.163975
PHAVU_010G065500g	hypothetical protein	ESW06653	-1.2264	0.498849
PHAVU_010G065600g	hypothetical protein	ESW06654	0.42387	0.557049
PHAVU_010G066200g	hypothetical protein	ESW06666	0.727226	0.148996
PHAVU_010G066600g	hypothetical protein	ESW06670	-0.370738	1
PHAVU_010G066700g	hypothetical protein	ESW06671	0.0280289	0.90019
PHAVU_010G066800g	hypothetical protein	ESW06672	-0.618261	0.589869
PHAVU_010G066900g	hypothetical protein	ESW06673	0.803948	0.662161
PHAVU_010G067200g	hypothetical protein	ESW06676	NA	0.000741415
PHAVU_010G067300g	hypothetical protein	ESW06677	Inf	0.925863
PHAVU_010G067400g	hypothetical protein	ESW06678	-1.93808	0.123623
PHAVU_010G0675000g	hypothetical protein	ESW06679	-4.54524	0.277106
PHAVU_010G067600g	hypothetical protein	ESW06680	-0.706568	0.69996
PHAVU_010G067700g	RING-type E3 ubiquitin transferase [Source:Projected from Arabidopsis thaliana (AT5G01830) UniProtKB/TrEMBL;Acc:A0A178UNI7]	ESW06681	0.0854956	0.893752
PHAVU_010G067800g	hypothetical protein	ESW06682	0.584954	0.229862
PHAVU_010G067900g	hypothetical protein	ESW06683	1.52628	0.00794874
PHAVU_010G068000g	hypothetical protein	ESW06684	NA	0.701946
PHAVU_010G068300g	hypothetical protein	ESW06687	1.25931	0.0123763
PHAVU_010G068400g	hypothetical protein	ESW06688	4.67529	0.0130953
PHAVU_010G068500g	hypothetical protein	ESW06689	1.23406	0.0124866
PHAVU_010G068600g	hypothetical protein	ESW06690	2.52791	0.0283307
PHAVU_010G068700g	hypothetical protein	ESW06691	0.527527	0.456394
PHAVU_010G068800g	hypothetical protein	ESW06692	0.630801	0.337006
PHAVU_010G068900g	hypothetical protein	ESW06693	2.30816	0.11607
PHAVU_010G069000g	Photosystem II reaction center protein Z [Source:Projected from Arabidopsis thaliana (ATCG00300) UniProtKB/TrEMBL;Acc:A0A1B1W4U3]	ESW06694	1.2603	0.312837
PHAVU_010G069200g	hypothetical protein	ESW06696	-1.2472	0.519671
PHAVU_010G069300g	hypothetical protein	ESW06697	-0.688795	0.815063
PHAVU_010G069400g	hypothetical protein	ESW06698	0.234151	0.658169
PHAVU_010G069700g	hypothetical protein	ESW06701	NA	0.0968323
PHAVU_010G069800g	hypothetical protein	ESW06702	Inf	0.502559
PHAVU_010G070000g	hypothetical protein	ESW06708	2.43662	0.576767
PHAVU_010G070400g	hypothetical protein	ESW06715	-1.69267	0.861789
PHAVU_010G070500g	hypothetical protein	ESW06717	NA	0.635328
PHAVU_010G071100g	hypothetical protein	ESW06725	NA	0.921103
PHAVU_010G071300g	hypothetical protein	ESW06727	-2.93649	0.426773
PHAVU_010G071400g	hypothetical protein	ESW06728	Inf	0.725594
PHAVU_010G071500g	hypothetical protein	ESW06729	0.200974	0.714472
PHAVU_010G071600g	hypothetical protein	ESW06730	-0.9557	0.967774
PHAVU_010G071700g	hypothetical protein	ESW06731	-0.439916	0.52836
PHAVU_010G071800g	hypothetical protein	ESW06732	0.509678	0.246009
PHAVU_010G071900g	hypothetical protein	ESW06733	-0.505772	0.679292
PHAVU_010G0720000g	hypothetical protein	ESW06735	0.419468	0.894811
PHAVU_010G072100g	hypothetical protein	ESW06736	NA	0.39695
PHAVU_010G072300g	hypothetical protein	ESW06738	-0.898125	0.37123
PHAVU_010G072400g	hypothetical protein	ESW06740	1.88578	0.196962
[truncated: 17,969 more rows]
