# Supplementary material for: Metabolomics and Dual RNA-Sequencing on Root Nodules Revealed New Cellular Functions Controlled by Paraburkholderia phymatum NifA
Source: Metabolites. 2021 Jul 15;11(7):455. doi: 10.3390/metabo11070455 (PMC8305402; doi:10.3390/metabo11070455)
Supplement: Supplementary file 1 [file metabolites-11-00455-s001.zip › Table S4-S5-S6.xlsx]

## Sheet: Table S4
Table S4: Summary of P. vulgaris genes differentially expressed in the transcriptome analysis
Family protein		Associated Genes Found
Putative defense	Diseases resistance-responsive (dirigent-like protein) family proteins	PHAVU_001G145700g, PHAVU_001G145900g, PHAVU_010G063900g
	Protein kinases	PHAVU_005G078900g, PHAVU_006G133200g, PHAVU_005G162000g, PHAVU_010G068300g, PHAVU_009G184500g
	ABCG transporters	PHAVU_003G278800g, PHAVU_005G166500g, PHAVU_005G173700g
Endopeptidases		PHAVU_003G177400g, PHAVU_005G061400g, PHAVU_009G227100g, PHAVU_001G033500g, PHAVU_002G233100g
Cellulose biosynthesis and regulation	Cellulose synthases	PHAVU_009G094200g, PHAVU_005G022100g, PHAVU_011G211500g, PHAVU_002G268200g, PHAVU_001G211000g, PHAVU_009G074400g, PHAVU_011G089900g
	CesA-interacting proteins	PHAVU_006G133700g, PHAVU_004G153000g, PHAVU_003G058400g, PHAVU_008G021200g, PHAVU_005G184900g
Cell wall biogenesis	Core tubulin components	PHAVU_010G006400g, PHAVU_010G006400g, PHAVU_002G237400g, PHAVU_003G231500g, PHAVU_002G237400g, PHAVU_003G231500g
	Tubulin- or actin-binding proteins	PHAVU_003G058200g, PHAVU_004G038000g, PHAVU_008G272600g, PHAVU_006G089500g, PHAVU_001G160700g
Disaccharide metabolic process	Trehalose 6-phosphate phosphatases	PHAVU_002G254600g,PHAVU_009G054400g
	Sucrose synthases	PHAVU_003G127500g, PHAVU_003G127500g, PHAVU_004G142800g
	Cytosolic invertase	PHAVU_007G091300g
	Sucrose/H+ symporter	PHAVU_007G088200g
	Sugar isomerase	PHAVU_001G161500g
	Hexose/H+ symporter	PHAVU_007G055100g
	Nucleotide-sugar transporters	PHAVU_001G239500g, PHAVU_009G093900g, PHAVU_003G216800g
STP-like Major facilitator superfamily proteins		PHAVU_005G009500g, PHAVU_002G310600g, PHAVU_005G009300g, PHAVU_006G095300g
CYP81 family hydroxylases		PHAVU_002G014800g, PHAVU_004G068400g, PHAVU_010G012900g

## Sheet: Table S5
Table S5: GO pathway specific terms analysis for up-regulated P. vulgaris genes from nodules colonized by P. phymatum nifA mutant compared to wild-type
ID1	Term1	Ontology Source	Term p-value	Term p-value Corrected with Bonferroni step down	Group p-value	Group p-value Corrected with Bonferroni step down	Levels1	Groups1	% Associated Genes	Nr. Genes	Associated Genes Found
GO:0004497	monooxygenase activity	GO_BiologicalProcess-EBI-UniProt-GOA_25.02.2019_00h00	0.000150781	0.00286484	0.000167101	0.00100261	[4]	Group0	4.83271	13	[PHAVU_002G025000g, PHAVU_002G025100g, PHAVU_002G025200g, PHAVU_002G025300g, PHAVU_003G051700g, PHAVU_003G256500g, PHAVU_005G183600g, PHAVU_006G028100g, PHAVU_006G078600g, PHAVU_007G003100g, PHAVU_007G106300g, PHAVU_009G061500g, PHAVU_010G022400g]
GO:0016705	oxidoreductase activity, acting on paired donors, with incorporation or reduction of molecular oxygen	GO_BiologicalProcess-EBI-UniProt-GOA_25.02.2019_00h00	0.000125318	0.00250636	0.000167101	0.00100261	[4]	Group0	4.42478	15	[PHAVU_002G025000g, PHAVU_002G025100g, PHAVU_002G025200g, PHAVU_002G025300g, PHAVU_003G051700g, PHAVU_003G206100g, PHAVU_003G256500g, PHAVU_005G183600g, PHAVU_006G028100g, PHAVU_006G078600g, PHAVU_007G003100g, PHAVU_007G106300g, PHAVU_009G061500g, PHAVU_010G022400g, PHAVU_010G048800g]
GO:0022900	electron transport chain	GO_BiologicalProcess-EBI-UniProt-GOA_25.02.2019_00h00	0.00694677	0.0764145	0.0260352	0.0781056	[3, 4]	Group1	4.16667	8	[PHAVU_001G066100g, PHAVU_002G050100g, PHAVU_002G086900g, PHAVU_003G0939001g, PHAVU_008G209900g, PHAVU_009G011900g, PHAVU_009G188400g, PHAVU_010G094000g]
GO:0019684	photosynthesis, light reaction	GO_BiologicalProcess-EBI-UniProt-GOA_25.02.2019_00h00	0.0266731	0.186712	0.0260352	0.0781056	[4]	Group1	5.12821	4	[PHAVU_001G066100g, PHAVU_009G011900g, PHAVU_009G188400g, PHAVU_010G094000g]
GO:0009767	photosynthetic electron transport chain	GO_BiologicalProcess-EBI-UniProt-GOA_25.02.2019_00h00	0.00049997	0.0084995	0.0260352	0.0781056	[4, 5]	Group1	15.3846	4	[PHAVU_001G066100g, PHAVU_009G011900g, PHAVU_009G188400g, PHAVU_010G094000g]
GO:0009856	pollination	GO_BiologicalProcess-EBI-UniProt-GOA_25.02.2019_00h00	0.00243875	0.0292649	0.00243875	0.00975498	[2, 3]	Group2	6.38298	6	[PHAVU_005G011200g, PHAVU_005G088000g, PHAVU_010G088500g, PHAVU_011G149500g, PHAVU_011G152700g, PHAVU_011G156200g]
GO:0009875	pollen-pistil interaction	GO_BiologicalProcess-EBI-UniProt-GOA_25.02.2019_00h00	0.000608171	0.00912257	0.00243875	0.00975498	[2, 3, 4]	Group2	8.33333	6	[PHAVU_005G011200g, PHAVU_005G088000g, PHAVU_010G088500g, PHAVU_011G149500g, PHAVU_011G152700g, PHAVU_011G156200g]
GO:0048544	recognition of pollen	GO_BiologicalProcess-EBI-UniProt-GOA_25.02.2019_00h00	0.000564189	0.00902703	0.00243875	0.00975498	[2, 3, 4, 5]	Group2	8.4507	6	[PHAVU_005G011200g, PHAVU_005G088000g, PHAVU_010G088500g, PHAVU_011G149500g, PHAVU_011G152700g, PHAVU_011G156200g]
GO:0051273	beta-glucan metabolic process	GO_BiologicalProcess-EBI-UniProt-GOA_25.02.2019_00h00	0.0325202	0.130081	0.0325202	0.0650404	[6, 7]	Group3	4.81928	4	[PHAVU_002G272000g, PHAVU_007G130400g, PHAVU_008G279800g, PHAVU_009G135900g]
GO:0030243	cellulose metabolic process	GO_BiologicalProcess-EBI-UniProt-GOA_25.02.2019_00h00	0.0760681	0.0760681	0.0325202	0.0650404	[7, 8]	Group3	4.41176	3	[PHAVU_007G130400g, PHAVU_008G279800g, PHAVU_009G135900g]
GO:0051274	beta-glucan biosynthetic process	GO_BiologicalProcess-EBI-UniProt-GOA_25.02.2019_00h00	0.0610601	0.12212	0.0325202	0.0650404	[7, 8]	Group3	4.83871	3	[PHAVU_002G272000g, PHAVU_007G130400g, PHAVU_008G279800g]
GO:0006720	isoprenoid metabolic process	GO_BiologicalProcess-EBI-UniProt-GOA_25.02.2019_00h00	0.000912042	0.0118565	0.000912042	0.00456021	[4, 5]	Group4	9.61539	5	[PHAVU_001G027400g, PHAVU_003G200300g, PHAVU_003G287800g, PHAVU_003G287900g, PHAVU_005G183600g]
GO:0008299	isoprenoid biosynthetic process	GO_BiologicalProcess-EBI-UniProt-GOA_25.02.2019_00h00	0.000629634	0.00881488	0.000912042	0.00456021	[4, 5, 6]	Group4	10.4167	5	[PHAVU_001G027400g, PHAVU_003G200300g, PHAVU_003G287800g, PHAVU_003G287900g, PHAVU_005G183600g]
GO:0006721	terpenoid metabolic process	GO_BiologicalProcess-EBI-UniProt-GOA_25.02.2019_00h00	0.00049997	0.0084995	0.000912042	0.00456021	[5, 6]	Group4	15.3846	4	[PHAVU_001G027400g, PHAVU_003G287800g, PHAVU_003G287900g, PHAVU_005G183600g]
GO:0016114	terpenoid biosynthetic process	GO_BiologicalProcess-EBI-UniProt-GOA_25.02.2019_00h00	0.000306372	0.00551469	0.000912042	0.00456021	[5, 6, 7]	Group4	17.3913	4	[PHAVU_001G027400g, PHAVU_003G287800g, PHAVU_003G287900g, PHAVU_005G183600g]
GO:0051248	negative regulation of protein metabolic process	GO_BiologicalProcess-EBI-UniProt-GOA_25.02.2019_00h00	0.054137	0.162411	0.068375	0.068375	[4, 5, 6]	Group5	5.08475	3	[PHAVU_011G166500g, PHAVU_011G169800g, PHAVU_011G169900g]
GO:0051346	negative regulation of hydrolase activity	GO_BiologicalProcess-EBI-UniProt-GOA_25.02.2019_00h00	0.0289357	0.173614	0.068375	0.068375	[5]	Group5	6.52174	3	[PHAVU_011G166500g, PHAVU_011G169800g, PHAVU_011G169900g]
GO:0030162	regulation of proteolysis	GO_BiologicalProcess-EBI-UniProt-GOA_25.02.2019_00h00	0.0322881	0.161441	0.068375	0.068375	[5, 6]	Group5	6.25	3	[PHAVU_011G166500g, PHAVU_011G169800g, PHAVU_011G169900g]
GO:0032269	negative regulation of cellular protein metabolic process	GO_BiologicalProcess-EBI-UniProt-GOA_25.02.2019_00h00	0.054137	0.162411	0.068375	0.068375	[4, 5, 6, 7]	Group5	5.08475	3	[PHAVU_011G166500g, PHAVU_011G169800g, PHAVU_011G169900g]
GO:0052547	regulation of peptidase activity	GO_BiologicalProcess-EBI-UniProt-GOA_25.02.2019_00h00	0.022818	0.205362	0.068375	0.068375	[5, 6, 7]	Group5	7.14286	3	[PHAVU_011G166500g, PHAVU_011G169800g, PHAVU_011G169900g]
GO:0045861	negative regulation of proteolysis	GO_BiologicalProcess-EBI-UniProt-GOA_25.02.2019_00h00	0.0242738	0.19419	0.068375	0.068375	[5, 6, 7, 8]	Group5	6.97674	3	[PHAVU_011G166500g, PHAVU_011G169800g, PHAVU_011G169900g]
GO:0061134	peptidase regulator activity	GO_BiologicalProcess-EBI-UniProt-GOA_25.02.2019_00h00	0.022818	0.205362	0.068375	0.068375	[5, 6, 7, 8]	Group5	7.14286	3	[PHAVU_011G166500g, PHAVU_011G169800g, PHAVU_011G169900g]
GO:0010466	negative regulation of peptidase activity	GO_BiologicalProcess-EBI-UniProt-GOA_25.02.2019_00h00	0.0214113	0.214113	0.068375	0.068375	[6, 7, 8, 9]	Group5	7.31707	3	[PHAVU_011G166500g, PHAVU_011G169800g, PHAVU_011G169900g]
GO:0052548	regulation of endopeptidase activity	GO_BiologicalProcess-EBI-UniProt-GOA_25.02.2019_00h00	0.0214113	0.214113	0.068375	0.068375	[6, 7, 8, 9]	Group5	7.31707	3	[PHAVU_011G166500g, PHAVU_011G169800g, PHAVU_011G169900g]
GO:0030414	peptidase inhibitor activity	GO_BiologicalProcess-EBI-UniProt-GOA_25.02.2019_00h00	0.0214113	0.214113	0.068375	0.068375	[6, 7, 8, 9, 10]	Group5	7.31707	3	[PHAVU_011G166500g, PHAVU_011G169800g, PHAVU_011G169900g]
GO:0061135	endopeptidase regulator activity	GO_BiologicalProcess-EBI-UniProt-GOA_25.02.2019_00h00	0.0214113	0.214113	0.068375	0.068375	[6, 7, 8, 9, 10]	Group5	7.31707	3	[PHAVU_011G166500g, PHAVU_011G169800g, PHAVU_011G169900g]
GO:0010951	negative regulation of endopeptidase activity	GO_BiologicalProcess-EBI-UniProt-GOA_25.02.2019_00h00	0.0214113	0.214113	0.068375	0.068375	[7, 8, 9, 10]	Group5	7.31707	3	[PHAVU_011G166500g, PHAVU_011G169800g, PHAVU_011G169900g]
GO:0004866	endopeptidase inhibitor activity	GO_BiologicalProcess-EBI-UniProt-GOA_25.02.2019_00h00	0.0214113	0.214113	0.068375	0.068375	[7, 8, 9, 10, 11]	Group5	7.31707	3	[PHAVU_011G166500g, PHAVU_011G169800g, PHAVU_011G169900g]
1Identifier, term, level and group given according to gene ontology (GO)

## Sheet: Table S6
Table S6: GO pathway specific terms analysis for down-regulated P. vulgaris genes from nodules colonized by P. phymatum nifA mutant compared to wild-type
ID1	Term1	Ontology Source	Term p-value	Term p-value Corrected with Bonferroni step down	Group p-value	Group p-value Corrected with Bonferroni step down	Levels1	Groups1	% Associated Genes	Nr. Genes	Associated Genes Found
GO:0005975	carbohydrate metabolic process	GO_BiologicalProcess-EBI-UniProt-GOA_25.02.2019_00h00	1.17529e-07	1.53964e-05	7.38508e-07	2.14167e-05	[3]	Group28	7.92411	71	[PHAVU_001G010900g, PHAVU_001G056400g, PHAVU_001G098200g, PHAVU_001G109400g, PHAVU_001G116300g, PHAVU_001G161500g, PHAVU_001G181000g, PHAVU_001G186100g, PHAVU_001G209400g, PHAVU_001G211000g, PHAVU_001G212100g, PHAVU_001G239900g, PHAVU_001G251000g, PHAVU_001G254400g, PHAVU_001G265300g, PHAVU_002G011900g, PHAVU_002G182000g, PHAVU_002G254600g, PHAVU_002G268200g, PHAVU_002G270900g, PHAVU_002G292300g,…
GO:0044262	cellular carbohydrate metabolic process	GO_BiologicalProcess-EBI-UniProt-GOA_25.02.2019_00h00	9.67344e-07	0.000125755	1.35089e-07	4.05268e-06	[3, 4]	Group26	11.284	29	[PHAVU_001G098200g, PHAVU_001G211000g, PHAVU_001G239900g, PHAVU_001G251000g, PHAVU_001G265300g, PHAVU_002G182000g, PHAVU_002G254600g, PHAVU_002G268200g, PHAVU_002G295300g, PHAVU_002G297600g, PHAVU_002G318800g, PHAVU_003G052400g, PHAVU_003G053900g, PHAVU_003G084500g, PHAVU_003G089600g, PHAVU_003G127500g, PHAVU_003G147300g, PHAVU_003G200900g, PHAVU_004G142800g, PHAVU_005G001000g, PHAVU_005G022100g,…
GO:0044262	cellular carbohydrate metabolic process	GO_BiologicalProcess-EBI-UniProt-GOA_25.02.2019_00h00	9.67344e-07	0.000125755	7.38508e-07	2.14167e-05	[3, 4]	Group28	11.284	29	[PHAVU_001G098200g, PHAVU_001G211000g, PHAVU_001G239900g, PHAVU_001G251000g, PHAVU_001G265300g, PHAVU_002G182000g, PHAVU_002G254600g, PHAVU_002G268200g, PHAVU_002G295300g, PHAVU_002G297600g, PHAVU_002G318800g, PHAVU_003G052400g, PHAVU_003G053900g, PHAVU_003G084500g, PHAVU_003G089600g, PHAVU_003G127500g, PHAVU_003G147300g, PHAVU_003G200900g, PHAVU_004G142800g, PHAVU_005G001000g, PHAVU_005G022100g,…
GO:0005976	polysaccharide metabolic process	GO_BiologicalProcess-EBI-UniProt-GOA_25.02.2019_00h00	2.70235e-06	0.000348603	1.35089e-07	4.05268e-06	[4]	Group26	10.5263	30	[PHAVU_001G098200g, PHAVU_001G209400g, PHAVU_001G211000g, PHAVU_001G239900g, PHAVU_001G265300g, PHAVU_002G182000g, PHAVU_002G268200g, PHAVU_002G270900g, PHAVU_002G297600g, PHAVU_002G318800g, PHAVU_003G052400g, PHAVU_003G089600g, PHAVU_003G126500g, PHAVU_003G147300g, PHAVU_004G059200g, PHAVU_004G175200g, PHAVU_005G001000g, PHAVU_005G022100g, PHAVU_005G116200g, PHAVU_006G133700g, PHAVU_007G005100g,…
GO:0005976	polysaccharide metabolic process	GO_BiologicalProcess-EBI-UniProt-GOA_25.02.2019_00h00	2.70235e-06	0.000348603	7.38508e-07	2.14167e-05	[4]	Group28	10.5263	30	[PHAVU_001G098200g, PHAVU_001G209400g, PHAVU_001G211000g, PHAVU_001G239900g, PHAVU_001G265300g, PHAVU_002G182000g, PHAVU_002G268200g, PHAVU_002G270900g, PHAVU_002G297600g, PHAVU_002G318800g, PHAVU_003G052400g, PHAVU_003G089600g, PHAVU_003G126500g, PHAVU_003G147300g, PHAVU_004G059200g, PHAVU_004G175200g, PHAVU_005G001000g, PHAVU_005G022100g, PHAVU_005G116200g, PHAVU_006G133700g, PHAVU_007G005100g,…
GO:0005976	polysaccharide metabolic process	GO_BiologicalProcess-EBI-UniProt-GOA_25.02.2019_00h00	2.70235e-06	0.000348603	0.000626015	0.0169024	[4]	Group30	10.5263	30	[PHAVU_001G098200g, PHAVU_001G209400g, PHAVU_001G211000g, PHAVU_001G239900g, PHAVU_001G265300g, PHAVU_002G182000g, PHAVU_002G268200g, PHAVU_002G270900g, PHAVU_002G297600g, PHAVU_002G318800g, PHAVU_003G052400g, PHAVU_003G089600g, PHAVU_003G126500g, PHAVU_003G147300g, PHAVU_004G059200g, PHAVU_004G175200g, PHAVU_005G001000g, PHAVU_005G022100g, PHAVU_005G116200g, PHAVU_006G133700g, PHAVU_007G005100g,…
GO:0006073	cellular glucan metabolic process	GO_BiologicalProcess-EBI-UniProt-GOA_25.02.2019_00h00	5.24279e-06	0.000671077	1.35089e-07	4.05268e-06	[5, 6]	Group26	13.0719	20	[PHAVU_001G098200g, PHAVU_001G211000g, PHAVU_001G239900g, PHAVU_001G265300g, PHAVU_002G182000g, PHAVU_002G268200g, PHAVU_002G297600g, PHAVU_002G318800g, PHAVU_003G052400g, PHAVU_003G089600g, PHAVU_003G147300g, PHAVU_005G001000g, PHAVU_005G022100g, PHAVU_005G116200g, PHAVU_006G133700g, PHAVU_007G005100g, PHAVU_009G094200g, PHAVU_010G119300g, PHAVU_011G107000g, PHAVU_011G211500g]
GO:0006073	cellular glucan metabolic process	GO_BiologicalProcess-EBI-UniProt-GOA_25.02.2019_00h00	5.24279e-06	0.000671077	7.38508e-07	2.14167e-05	[5, 6]	Group28	13.0719	20	[PHAVU_001G098200g, PHAVU_001G211000g, PHAVU_001G239900g, PHAVU_001G265300g, PHAVU_002G182000g, PHAVU_002G268200g, PHAVU_002G297600g, PHAVU_002G318800g, PHAVU_003G052400g, PHAVU_003G089600g, PHAVU_003G147300g, PHAVU_005G001000g, PHAVU_005G022100g, PHAVU_005G116200g, PHAVU_006G133700g, PHAVU_007G005100g, PHAVU_009G094200g, PHAVU_010G119300g, PHAVU_011G107000g, PHAVU_011G211500g]
GO:0042737	drug catabolic process	GO_BiologicalProcess-EBI-UniProt-GOA_25.02.2019_00h00	9.4046e-06	0.00119438	0.000626015	0.0169024	[4]	Group30	11.5	23	[PHAVU_001G106600g, PHAVU_001G209400g, PHAVU_002G012300g, PHAVU_002G270900g, PHAVU_003G057000g, PHAVU_003G126500g, PHAVU_003G134600g, PHAVU_003G236500g, PHAVU_004G020100g, PHAVU_004G059200g, PHAVU_004G175200g, PHAVU_005G113800g, PHAVU_005G154900g, PHAVU_006G075700g, PHAVU_006G186700g, PHAVU_007G024400g, PHAVU_007G167200g, PHAVU_007G236800g, PHAVU_009G053000g, PHAVU_009G140700g, PHAVU_009G170500g,…
GO:0071555	cell wall organization	GO_BiologicalProcess-EBI-UniProt-GOA_25.02.2019_00h00	3.0058e-05	0.00378731	1.35089e-07	4.05268e-06	[3, 4]	Group26	10.0372	27	[PHAVU_001G098200g, PHAVU_001G209400g, PHAVU_001G211000g, PHAVU_001G265300g, PHAVU_002G083600g, PHAVU_002G170300g, PHAVU_002G182000g, PHAVU_002G268200g, PHAVU_002G270900g, PHAVU_003G052400g, PHAVU_003G110200g, PHAVU_003G126500g, PHAVU_003G147300g, PHAVU_004G041300g, PHAVU_004G175200g, PHAVU_005G001000g, PHAVU_005G022100g, PHAVU_005G116200g, PHAVU_007G002400g, PHAVU_007G206300g, PHAVU_008G232200g,…
GO:0071555	cell wall organization	GO_BiologicalProcess-EBI-UniProt-GOA_25.02.2019_00h00	3.0058e-05	0.00378731	7.38508e-07	2.14167e-05	[3, 4]	Group28	10.0372	27	[PHAVU_001G098200g, PHAVU_001G209400g, PHAVU_001G211000g, PHAVU_001G265300g, PHAVU_002G083600g, PHAVU_002G170300g, PHAVU_002G182000g, PHAVU_002G268200g, PHAVU_002G270900g, PHAVU_003G052400g, PHAVU_003G110200g, PHAVU_003G126500g, PHAVU_003G147300g, PHAVU_004G041300g, PHAVU_004G175200g, PHAVU_005G001000g, PHAVU_005G022100g, PHAVU_005G116200g, PHAVU_007G002400g, PHAVU_007G206300g, PHAVU_008G232200g,…
GO:0051273	beta-glucan metabolic process	GO_BiologicalProcess-EBI-UniProt-GOA_25.02.2019_00h00	3.46669e-05	0.00433336	7.38508e-07	2.14167e-05	[6, 7]	Group28	15.6627	13	[PHAVU_001G211000g, PHAVU_001G239900g, PHAVU_002G268200g, PHAVU_002G297600g, PHAVU_002G318800g, PHAVU_003G089600g, PHAVU_005G001000g, PHAVU_005G022100g, PHAVU_005G116200g, PHAVU_006G133700g, PHAVU_007G005100g, PHAVU_009G094200g, PHAVU_011G211500g]
GO:0004190	aspartic-type endopeptidase activity	GO_BiologicalProcess-EBI-UniProt-GOA_25.02.2019_00h00	3.97866e-05	0.00493353	0.061552	0.92328	[8, 9]	Group25	14.5833	14	[PHAVU_001G229200g, PHAVU_001G233600g, PHAVU_003G220100g, PHAVU_005G025900g, PHAVU_005G045500g, PHAVU_005G045800g, PHAVU_005G050500g, PHAVU_006G152800g, PHAVU_006G153100g, PHAVU_007G170900g, PHAVU_008G191800g, PHAVU_009G144100g, PHAVU_010G114700g, PHAVU_011G206100g]
GO:0006144	purine nucleobase metabolic process	GO_BiologicalProcess-EBI-UniProt-GOA_25.02.2019_00h00	7.53703e-05	0.00927055	0.0127519	0.280541	[5, 6, 7]	Group20	41.6667	5	[PHAVU_007G234300g, PHAVU_009G002200g, PHAVU_009G070900g, PHAVU_009G092200g, PHAVU_010G034000g]
GO:0006144	purine nucleobase metabolic process	GO_BiologicalProcess-EBI-UniProt-GOA_25.02.2019_00h00	7.53703e-05	0.00927055	0.227924	1	[5, 6, 7]	Group31	41.6667	5	[PHAVU_007G234300g, PHAVU_009G002200g, PHAVU_009G070900g, PHAVU_009G092200g, PHAVU_010G034000g]
GO:0016491	oxidoreductase activity	GO_BiologicalProcess-EBI-UniProt-GOA_25.02.2019_00h00	0.00033644	0.0410456	0.00033644	0.00942031	[3]	Group05	5.92686	94	[PHAVU_001G031600g, PHAVU_001G035500g, PHAVU_001G036200g, PHAVU_001G036900g, PHAVU_001G076400g, PHAVU_001G106600g, PHAVU_001G117900g, PHAVU_001G118600g, PHAVU_001G190100g, PHAVU_001G235700g, PHAVU_001G247200g, PHAVU_001G261500g, PHAVU_002G012300g, PHAVU_002G014800g, PHAVU_002G021900g, PHAVU_002G118900g, PHAVU_002G120600g, PHAVU_002G122200g, PHAVU_002G126200g, PHAVU_002G127100g, PHAVU_002G144800g,…
GO:0051187	cofactor catabolic process	GO_BiologicalProcess-EBI-UniProt-GOA_25.02.2019_00h00	0.00043696	0.0528721	0.000626015	0.0169024	[4]	Group30	12.2642	13	[PHAVU_001G106600g, PHAVU_001G249200g, PHAVU_002G012300g, PHAVU_003G057000g, PHAVU_003G134600g, PHAVU_003G236500g, PHAVU_004G020100g, PHAVU_005G113800g, PHAVU_005G154900g, PHAVU_006G075700g, PHAVU_007G167200g, PHAVU_009G140700g, PHAVU_009G197100g]
GO:1901617	organic hydroxy compound biosynthetic process	GO_BiologicalProcess-EBI-UniProt-GOA_25.02.2019_00h00	0.000500112	0.0600134	0.018208	0.36416	[4]	Group22	20	7	[PHAVU_001G031600g, PHAVU_001G165600g, PHAVU_001G251000g, PHAVU_002G153600g, PHAVU_003G084500g, PHAVU_003G200900g, PHAVU_009G074500g]
GO:0004601	peroxidase activity	GO_BiologicalProcess-EBI-UniProt-GOA_25.02.2019_00h00	0.000625061	0.0743823	0.000626015	0.0169024	[5, 8]	Group30	11.2903	14	[PHAVU_001G106600g, PHAVU_002G012300g, PHAVU_002G288700g, PHAVU_003G057000g, PHAVU_003G134600g, PHAVU_003G236500g, PHAVU_004G020100g, PHAVU_005G113800g, PHAVU_005G154900g, PHAVU_006G075700g, PHAVU_007G167200g, PHAVU_009G093000g, PHAVU_009G140700g, PHAVU_009G197100g]
GO:0044248	cellular catabolic process	GO_BiologicalProcess-EBI-UniProt-GOA_25.02.2019_00h00	0.000647578	0.0764142	0.000626015	0.0169024	[3]	Group30	7.33591	38	[PHAVU_001G035500g, PHAVU_001G106600g, PHAVU_001G209400g, PHAVU_001G239900g, PHAVU_001G249200g, PHAVU_002G012300g, PHAVU_002G270900g, PHAVU_002G297600g, PHAVU_002G304000g, PHAVU_002G318800g, PHAVU_003G053900g, PHAVU_003G057000g, PHAVU_003G089600g, PHAVU_003G126500g, PHAVU_003G134600g, PHAVU_003G236500g, PHAVU_004G020100g, PHAVU_004G059200g, PHAVU_004G175200g, PHAVU_005G113800g, PHAVU_005G154900g,…
GO:0072593	reactive oxygen species metabolic process	GO_BiologicalProcess-EBI-UniProt-GOA_25.02.2019_00h00	0.000744118	0.0870619	0.000626015	0.0169024	[3]	Group30	11.6071	13	[PHAVU_001G106600g, PHAVU_002G012300g, PHAVU_003G057000g, PHAVU_003G134600g, PHAVU_003G236500g, PHAVU_004G020100g, PHAVU_005G113800g, PHAVU_005G154900g, PHAVU_006G075700g, PHAVU_007G167200g, PHAVU_009G121000g, PHAVU_009G140700g, PHAVU_009G197100g]
GO:0017144	drug metabolic process	GO_BiologicalProcess-EBI-UniProt-GOA_25.02.2019_00h00	0.000912353	0.105833	0.000626015	0.0169024	[3]	Group30	8.1761	26	[PHAVU_001G106600g, PHAVU_001G209400g, PHAVU_001G216700g, PHAVU_002G012300g, PHAVU_002G270900g, PHAVU_003G057000g, PHAVU_003G126500g, PHAVU_003G134600g, PHAVU_003G200900g, PHAVU_003G236500g, PHAVU_004G020100g, PHAVU_004G059200g, PHAVU_004G175200g, PHAVU_005G113800g, PHAVU_005G154900g, PHAVU_006G075700g, PHAVU_006G186700g, PHAVU_007G024400g, PHAVU_007G167200g, PHAVU_007G236800g, PHAVU_009G053000g,…
GO:0004175	endopeptidase activity	GO_BiologicalProcess-EBI-UniProt-GOA_25.02.2019_00h00	0.00107165	0.12324	0.061552	0.92328	[7, 8]	Group25	8.1571	27	[PHAVU_001G229200g, PHAVU_001G233600g, PHAVU_001G258500g, PHAVU_003G130300g, PHAVU_003G141800g, PHAVU_003G220100g, PHAVU_004G120400g, PHAVU_005G025900g, PHAVU_005G045500g, PHAVU_005G045800g, PHAVU_005G050500g, PHAVU_006G142600g, PHAVU_006G152800g, PHAVU_006G153100g, PHAVU_007G064100g, PHAVU_007G170900g, PHAVU_008G047900g, PHAVU_008G133900g, PHAVU_008G191800g, PHAVU_009G018600g, PHAVU_009G144100g,…
GO:0009664	plant-type cell wall organization	GO_BiologicalProcess-EBI-UniProt-GOA_25.02.2019_00h00	0.00110572	0.126052	1.35089e-07	4.05268e-06	[4, 5]	Group26	15.6863	8	[PHAVU_002G083600g, PHAVU_002G170300g, PHAVU_003G052400g, PHAVU_003G110200g, PHAVU_004G041300g, PHAVU_007G002400g, PHAVU_008G232200g, PHAVU_009G203100g]
GO:0030245	cellulose catabolic process	GO_BiologicalProcess-EBI-UniProt-GOA_25.02.2019_00h00	0.0011193	0.126481	7.38508e-07	2.14167e-05	[7, 8, 9]	Group28	25	5	[PHAVU_001G239900g, PHAVU_002G297600g, PHAVU_002G318800g, PHAVU_003G089600g, PHAVU_006G133700g]
GO:0030245	cellulose catabolic process	GO_BiologicalProcess-EBI-UniProt-GOA_25.02.2019_00h00	0.0011193	0.126481	0.000626015	0.0169024	[7, 8, 9]	Group30	25	5	[PHAVU_001G239900g, PHAVU_002G297600g, PHAVU_002G318800g, PHAVU_003G089600g, PHAVU_006G133700g]
GO:0016639	oxidoreductase activity, acting on the CH-NH2 group of donors, NAD or NADP as acceptor	GO_BiologicalProcess-EBI-UniProt-GOA_25.02.2019_00h00	0.00129744	0.145313	0.0125563	0.288796	[5]	Group27	50	3	[PHAVU_001G076400g, PHAVU_004G080200g, PHAVU_009G053900g]
GO:0016052	carbohydrate catabolic process	GO_BiologicalProcess-EBI-UniProt-GOA_25.02.2019_00h00	0.00145595	0.16161	7.38508e-07	2.14167e-05	[4]	Group28	9.27835	18	[PHAVU_001G181000g, PHAVU_001G186100g, PHAVU_001G209400g, PHAVU_001G239900g, PHAVU_002G270900g, PHAVU_002G297600g, PHAVU_002G318800g, PHAVU_003G053900g, PHAVU_003G089600g, PHAVU_003G126500g, PHAVU_004G059200g, PHAVU_004G175200g, PHAVU_006G133700g, PHAVU_007G024400g, PHAVU_007G236800g, PHAVU_009G053000g, PHAVU_009G170500g, PHAVU_010G123100g]
GO:0016052	carbohydrate catabolic process	GO_BiologicalProcess-EBI-UniProt-GOA_25.02.2019_00h00	0.00145595	0.16161	0.000626015	0.0169024	[4]	Group30	9.27835	18	[PHAVU_001G181000g, PHAVU_001G186100g, PHAVU_001G209400g, PHAVU_001G239900g, PHAVU_002G270900g, PHAVU_002G297600g, PHAVU_002G318800g, PHAVU_003G053900g, PHAVU_003G089600g, PHAVU_003G126500g, PHAVU_004G059200g, PHAVU_004G175200g, PHAVU_006G133700g, PHAVU_007G024400g, PHAVU_007G236800g, PHAVU_009G053000g, PHAVU_009G170500g, PHAVU_010G123100g]
GO:1901605	alpha-amino acid metabolic process	GO_BiologicalProcess-EBI-UniProt-GOA_25.02.2019_00h00	0.00186834	0.205518	0.0125563	0.288796	[4, 5, 7]	Group27	9.74026	15	[PHAVU_001G035500g, PHAVU_001G076400g, PHAVU_001G247200g, PHAVU_002G115000g, PHAVU_003G269100g, PHAVU_006G002000g, PHAVU_006G055200g, PHAVU_006G069300g, PHAVU_007G158000g, PHAVU_008G022000g, PHAVU_008G075400g, PHAVU_008G256300g, PHAVU_008G292300g, PHAVU_009G002500g, PHAVU_009G053900g]
GO:1901605	alpha-amino acid metabolic process	GO_BiologicalProcess-EBI-UniProt-GOA_25.02.2019_00h00	0.00186834	0.205518	0.0178488	0.374824	[4, 5, 7]	Group29	9.74026	15	[PHAVU_001G035500g, PHAVU_001G076400g, PHAVU_001G247200g, PHAVU_002G115000g, PHAVU_003G269100g, PHAVU_006G002000g, PHAVU_006G055200g, PHAVU_006G069300g, PHAVU_007G158000g, PHAVU_008G022000g, PHAVU_008G075400g, PHAVU_008G256300g, PHAVU_008G292300g, PHAVU_009G002500g, PHAVU_009G053900g]
GO:0034637	cellular carbohydrate biosynthetic process	GO_BiologicalProcess-EBI-UniProt-GOA_25.02.2019_00h00	0.00254153	0.277026	7.38508e-07	2.14167e-05	[4, 5]	Group28	10.1562	13	[PHAVU_001G211000g, PHAVU_001G251000g, PHAVU_002G254600g, PHAVU_002G268200g, PHAVU_003G084500g, PHAVU_005G001000g, PHAVU_005G022100g, PHAVU_005G116200g, PHAVU_007G005100g, PHAVU_009G054400g, PHAVU_009G094200g, PHAVU_010G119300g, PHAVU_011G211500g]
GO:0016638	oxidoreductase activity, acting on the CH-NH2 group of donors	GO_BiologicalProcess-EBI-UniProt-GOA_25.02.2019_00h00	0.00267506	0.288906	0.0125563	0.288796	[4]	Group27	20.8333	5	[PHAVU_001G035500g, PHAVU_001G076400g, PHAVU_004G080200g, PHAVU_007G056400g, PHAVU_009G053900g]
GO:0004497	monooxygenase activity	GO_BiologicalProcess-EBI-UniProt-GOA_25.02.2019_00h00	0.00273514	0.29266	0.0279441	0.530938	[4]	Group12	8.17844	22	[PHAVU_001G031600g, PHAVU_001G117900g, PHAVU_001G118600g, PHAVU_001G261500g, PHAVU_002G014800g, PHAVU_002G122200g, PHAVU_002G126200g, PHAVU_004G021200g, PHAVU_004G068400g, PHAVU_005G030400g, PHAVU_005G063200g, PHAVU_005G063300g, PHAVU_006G039800g, PHAVU_006G163800g, PHAVU_007G063800g, PHAVU_009G060000g, PHAVU_009G074500g, PHAVU_009G105400g, PHAVU_010G010900g, PHAVU_010G012900g, PHAVU_010G053100g,…
GO:0044275	cellular carbohydrate catabolic process	GO_BiologicalProcess-EBI-UniProt-GOA_25.02.2019_00h00	0.00289976	0.307374	7.38508e-07	2.14167e-05	[4, 5]	Group28	17.1429	6	[PHAVU_001G239900g, PHAVU_002G297600g, PHAVU_002G318800g, PHAVU_003G053900g, PHAVU_003G089600g, PHAVU_006G133700g]
GO:0044275	cellular carbohydrate catabolic process	GO_BiologicalProcess-EBI-UniProt-GOA_25.02.2019_00h00	0.00289976	0.307374	0.000626015	0.0169024	[4, 5]	Group30	17.1429	6	[PHAVU_001G239900g, PHAVU_002G297600g, PHAVU_002G318800g, PHAVU_003G053900g, PHAVU_003G089600g, PHAVU_006G133700g]
GO:0045490	pectin catabolic process	GO_BiologicalProcess-EBI-UniProt-GOA_25.02.2019_00h00	0.00317696	0.333581	7.38508e-07	2.14167e-05	[5, 6, 7]	Group28	11.4943	10	[PHAVU_001G209400g, PHAVU_002G270900g, PHAVU_003G126500g, PHAVU_004G059200g, PHAVU_004G175200g, PHAVU_007G024400g, PHAVU_007G236800g, PHAVU_009G053000g, PHAVU_009G170500g, PHAVU_010G123100g]
GO:0045490	pectin catabolic process	GO_BiologicalProcess-EBI-UniProt-GOA_25.02.2019_00h00	0.00317696	0.333581	0.000626015	0.0169024	[5, 6, 7]	Group30	11.4943	10	[PHAVU_001G209400g, PHAVU_002G270900g, PHAVU_003G126500g, PHAVU_004G059200g, PHAVU_004G175200g, PHAVU_007G024400g, PHAVU_007G236800g, PHAVU_009G053000g, PHAVU_009G170500g, PHAVU_010G123100g]
GO:0009113	purine nucleobase biosynthetic process	GO_BiologicalProcess-EBI-UniProt-GOA_25.02.2019_00h00	0.00341281	0.354932	0.0127519	0.280541	[4, 6, 7, 8]	Group20	37.5	3	[PHAVU_009G002200g, PHAVU_009G070900g, PHAVU_009G092200g]
GO:0009113	purine nucleobase biosynthetic process	GO_BiologicalProcess-EBI-UniProt-GOA_25.02.2019_00h00	0.00341281	0.354932	0.227924	1	[4, 6, 7, 8]	Group31	37.5	3	[PHAVU_009G002200g, PHAVU_009G070900g, PHAVU_009G092200g]
GO:0042546	cell wall biogenesis	GO_BiologicalProcess-EBI-UniProt-GOA_25.02.2019_00h00	0.00343436	0.353739	1.35089e-07	4.05268e-06	[3]	Group26	12.1622	9	[PHAVU_001G098200g, PHAVU_001G265300g, PHAVU_002G182000g, PHAVU_003G052400g, PHAVU_003G110200g, PHAVU_003G147300g, PHAVU_004G041300g, PHAVU_009G203100g, PHAVU_011G107000g]
GO:0006694	steroid biosynthetic process	GO_BiologicalProcess-EBI-UniProt-GOA_25.02.2019_00h00	0.00386631	0.394364	0.018208	0.36416	[5]	Group22	19.2308	5	[PHAVU_001G031600g, PHAVU_002G153600g, PHAVU_005G023700g, PHAVU_009G020000g, PHAVU_009G074500g]
GO:0006694	steroid biosynthetic process	GO_BiologicalProcess-EBI-UniProt-GOA_25.02.2019_00h00	0.00386631	0.394364	0.0178488	0.374824	[5]	Group29	19.2308	5	[PHAVU_001G031600g, PHAVU_002G153600g, PHAVU_005G023700g, PHAVU_009G020000g, PHAVU_009G074500g]
GO:0010411	xyloglucan metabolic process	GO_BiologicalProcess-EBI-UniProt-GOA_25.02.2019_00h00	0.00506753	0.511821	1.35089e-07	4.05268e-06	[6, 7, 8]	Group26	15.3846	6	[PHAVU_001G098200g, PHAVU_001G265300g, PHAVU_002G182000g, PHAVU_003G052400g, PHAVU_003G147300g, PHAVU_011G107000g]
GO:0010411	xyloglucan metabolic process	GO_BiologicalProcess-EBI-UniProt-GOA_25.02.2019_00h00	0.00506753	0.511821	7.38508e-07	2.14167e-05	[6, 7, 8]	Group28	15.3846	6	[PHAVU_001G098200g, PHAVU_001G265300g, PHAVU_002G182000g, PHAVU_003G052400g, PHAVU_003G147300g, PHAVU_011G107000g]
GO:0051186	cofactor metabolic process	GO_BiologicalProcess-EBI-UniProt-GOA_25.02.2019_00h00	0.00529713	0.529713	0.00908968	0.218152	[3]	Group21	7.74908	21	[PHAVU_001G106600g, PHAVU_001G132200g, PHAVU_001G216700g, PHAVU_001G249200g, PHAVU_002G012300g, PHAVU_002G118900g, PHAVU_003G057000g, PHAVU_003G134600g, PHAVU_003G236500g, PHAVU_003G271800g, PHAVU_004G020100g, PHAVU_005G038200g, PHAVU_005G113800g, PHAVU_005G154900g, PHAVU_006G075700g, PHAVU_006G094500g, PHAVU_006G094600g, PHAVU_007G167200g, PHAVU_008G289900g, PHAVU_009G140700g, PHAVU_009G197100g]
GO:0051186	cofactor metabolic process	GO_BiologicalProcess-EBI-UniProt-GOA_25.02.2019_00h00	0.00529713	0.529713	0.000626015	0.0169024	[3]	Group30	7.74908	21	[PHAVU_001G106600g, PHAVU_001G132200g, PHAVU_001G216700g, PHAVU_001G249200g, PHAVU_002G012300g, PHAVU_002G118900g, PHAVU_003G057000g, PHAVU_003G134600g, PHAVU_003G236500g, PHAVU_003G271800g, PHAVU_004G020100g, PHAVU_005G038200g, PHAVU_005G113800g, PHAVU_005G154900g, PHAVU_006G075700g, PHAVU_006G094500g, PHAVU_006G094600g, PHAVU_007G167200g, PHAVU_008G289900g, PHAVU_009G140700g, PHAVU_009G197100g]
GO:0009250	glucan biosynthetic process	GO_BiologicalProcess-EBI-UniProt-GOA_25.02.2019_00h00	0.00736116	0.728754	7.38508e-07	2.14167e-05	[6, 7]	Group28	10.8434	9	[PHAVU_001G211000g, PHAVU_002G268200g, PHAVU_005G001000g, PHAVU_005G022100g, PHAVU_005G116200g, PHAVU_007G005100g, PHAVU_009G094200g, PHAVU_010G119300g, PHAVU_011G211500g]
GO:0044282	small molecule catabolic process	GO_BiologicalProcess-EBI-UniProt-GOA_25.02.2019_00h00	0.00757978	0.742819	0.00757978	0.189495	[3]	Group11	11.5942	8	[PHAVU_001G035500g, PHAVU_002G304000g, PHAVU_003G053900g, PHAVU_003G084500g, PHAVU_006G085000g, PHAVU_007G234300g, PHAVU_008G022000g, PHAVU_009G002500g]
GO:0072521	purine-containing compound metabolic process	GO_BiologicalProcess-EBI-UniProt-GOA_25.02.2019_00h00	0.00796456	0.772563	0.227924	1	[4]	Group31	10.101	10	[PHAVU_002G118900g, PHAVU_003G271800g, PHAVU_005G018700g, PHAVU_005G048700g, PHAVU_007G234300g, PHAVU_008G178500g, PHAVU_009G002200g, PHAVU_009G070900g, PHAVU_009G092200g, PHAVU_010G034000g]
GO:1901607	alpha-amino acid biosynthetic process	GO_BiologicalProcess-EBI-UniProt-GOA_25.02.2019_00h00	0.0085316	0.819034	0.0125563	0.288796	[5, 6, 8]	Group27	10	10	[PHAVU_001G076400g, PHAVU_001G247200g, PHAVU_002G115000g, PHAVU_003G269100g, PHAVU_006G055200g, PHAVU_006G069300g, PHAVU_007G158000g, PHAVU_008G075400g, PHAVU_008G256300g, PHAVU_009G053900g]
GO:1901607	alpha-amino acid biosynthetic process	GO_BiologicalProcess-EBI-UniProt-GOA_25.02.2019_00h00	0.0085316	0.819034	0.0178488	0.374824	[5, 6, 8]	Group29	10	10	[PHAVU_001G076400g, PHAVU_001G247200g, PHAVU_002G115000g, PHAVU_003G269100g, PHAVU_006G055200g, PHAVU_006G069300g, PHAVU_007G158000g, PHAVU_008G075400g, PHAVU_008G256300g, PHAVU_009G053900g]
GO:0009064	glutamine family amino acid metabolic process	GO_BiologicalProcess-EBI-UniProt-GOA_25.02.2019_00h00	0.00897054	0.852201	0.0125563	0.288796	[5, 6, 8]	Group27	12.2807	7	[PHAVU_001G076400g, PHAVU_006G002000g, PHAVU_006G069300g, PHAVU_007G158000g, PHAVU_008G022000g, PHAVU_009G002500g, PHAVU_009G053900g]
GO:0009064	glutamine family amino acid metabolic process	GO_BiologicalProcess-EBI-UniProt-GOA_25.02.2019_00h00	0.00897054	0.852201	0.0178488	0.374824	[5, 6, 8]	Group29	12.2807	7	[PHAVU_001G076400g, PHAVU_006G002000g, PHAVU_006G069300g, PHAVU_007G158000g, PHAVU_008G022000g, PHAVU_009G002500g, PHAVU_009G053900g]
GO:0006749	glutathione metabolic process	GO_BiologicalProcess-EBI-UniProt-GOA_25.02.2019_00h00	0.00916074	0.86111	0.00908968	0.218152	[4, 5, 6]	Group21	27.2727	3	[PHAVU_001G249200g, PHAVU_006G094500g, PHAVU_006G094600g]
GO:0006525	arginine metabolic process	GO_BiologicalProcess-EBI-UniProt-GOA_25.02.2019_00h00	0.00916074	0.86111	0.0125563	0.288796	[6, 7, 9]	Group27	27.2727	3	[PHAVU_006G002000g, PHAVU_007G158000g, PHAVU_009G002500g]
GO:0006520	cellular amino acid metabolic process	GO_BiologicalProcess-EBI-UniProt-GOA_25.02.2019_00h00	0.00918838	0.854519	0.0125563	0.288796	[3, 4, 6]	Group27	7.47331	21	[PHAVU_001G035500g, PHAVU_001G076400g, PHAVU_001G165600g, PHAVU_001G247200g, PHAVU_002G115000g, PHAVU_003G269100g, PHAVU_004G080200g, PHAVU_005G127100g, PHAVU_005G156300g, PHAVU_006G002000g, PHAVU_006G055200g, PHAVU_006G069300g, PHAVU_007G057200g, PHAVU_007G158000g, PHAVU_008G022000g, PHAVU_008G075400g, PHAVU_008G256300g, PHAVU_008G292300g, PHAVU_009G002500g, PHAVU_009G053900g, PHAVU_009G239100g]
GO:0006520	cellular amino acid metabolic process	GO_BiologicalProcess-EBI-UniProt-GOA_25.02.2019_00h00	0.00918838	0.854519	0.0178488	0.374824	[3, 4, 6]	Group29	7.47331	21	[PHAVU_001G035500g, PHAVU_001G076400g, PHAVU_001G165600g, PHAVU_001G247200g, PHAVU_002G115000g, PHAVU_003G269100g, PHAVU_004G080200g, PHAVU_005G127100g, PHAVU_005G156300g, PHAVU_006G002000g, PHAVU_006G055200g, PHAVU_006G069300g, PHAVU_007G057200g, PHAVU_007G158000g, PHAVU_008G022000g, PHAVU_008G075400g, PHAVU_008G256300g, PHAVU_008G292300g, PHAVU_009G002500g, PHAVU_009G053900g, PHAVU_009G239100g]
GO:0070011	peptidase activity, acting on L-amino acid peptides	GO_BiologicalProcess-EBI-UniProt-GOA_25.02.2019_00h00	0.00977315	0.89913	0.061552	0.92328	[6, 7]	Group25	6.47619	34	[PHAVU_001G229200g, PHAVU_001G233600g, PHAVU_001G249200g, PHAVU_001G258500g, PHAVU_003G118000g, PHAVU_003G130300g, PHAVU_003G141800g, PHAVU_003G220100g, PHAVU_004G120400g, PHAVU_005G025900g, PHAVU_005G045500g, PHAVU_005G045800g, PHAVU_005G050500g, PHAVU_005G131000g, PHAVU_006G142600g, PHAVU_006G152800g, PHAVU_006G153100g, PHAVU_007G064100g, PHAVU_007G093300g, PHAVU_007G099600g, PHAVU_007G170900g,…
GO:0006082	organic acid metabolic process	GO_BiologicalProcess-EBI-UniProt-GOA_25.02.2019_00h00	0.00995129	0.905567	0.0178488	0.374824	[3]	Group29	6.61157	32	[PHAVU_001G035500g, PHAVU_001G076400g, PHAVU_001G165600g, PHAVU_001G247000g, PHAVU_001G247200g, PHAVU_002G115000g, PHAVU_002G295300g, PHAVU_003G053900g, PHAVU_003G269100g, PHAVU_004G080200g, PHAVU_005G127100g, PHAVU_005G156300g, PHAVU_006G002000g, PHAVU_006G055200g, PHAVU_006G069300g, PHAVU_006G085000g, PHAVU_006G160800g, PHAVU_007G057200g, PHAVU_007G158000g, PHAVU_007G234300g, PHAVU_008G022000g,…
GO:0046173	polyol biosynthetic process	GO_BiologicalProcess-EBI-UniProt-GOA_25.02.2019_00h00	0.0118423	1	0.018208	0.36416	[5, 6]	Group22	25	3	[PHAVU_001G251000g, PHAVU_003G084500g, PHAVU_003G200900g]
GO:1901564	organonitrogen compound metabolic process	GO_BiologicalProcess-EBI-UniProt-GOA_25.02.2019_00h00	0.0124899	1	0.00217028	0.0564273	[3]	Group24	4.85204	182	[PHAVU_001G035500g, PHAVU_001G071100g, PHAVU_001G076400g, PHAVU_001G083100g, PHAVU_001G094500g, PHAVU_001G132200g, PHAVU_001G147000g, PHAVU_001G165600g, PHAVU_001G167500g, PHAVU_001G194400g, PHAVU_001G210200g, PHAVU_001G222700g, PHAVU_001G226800g, PHAVU_001G229200g, PHAVU_001G233600g, PHAVU_001G247200g, PHAVU_001G249200g, PHAVU_001G258500g, PHAVU_001G265500g, PHAVU_002G007800g, PHAVU_002G025500g,…
GO:0055086	nucleobase-containing small molecule metabolic process	GO_BiologicalProcess-EBI-UniProt-GOA_25.02.2019_00h00	0.0129704	1	0.227924	1	[3, 4, 5]	Group31	8.19672	15	[PHAVU_001G190100g, PHAVU_002G118900g, PHAVU_002G153500g, PHAVU_002G304000g, PHAVU_003G209400g, PHAVU_003G228800g, PHAVU_003G271800g, PHAVU_005G018700g, PHAVU_005G048700g, PHAVU_007G234300g, PHAVU_008G178500g, PHAVU_009G002200g, PHAVU_009G070900g, PHAVU_009G092200g, PHAVU_010G034000g]
GO:0009116	nucleoside metabolic process	GO_BiologicalProcess-EBI-UniProt-GOA_25.02.2019_00h00	0.0153433	1	0.0127519	0.280541	[4, 5, 6]	Group20	12.2449	6	[PHAVU_002G304000g, PHAVU_003G228800g, PHAVU_005G048700g, PHAVU_009G002200g, PHAVU_009G070900g, PHAVU_009G092200g]
GO:0009116	nucleoside metabolic process	GO_BiologicalProcess-EBI-UniProt-GOA_25.02.2019_00h00	0.0153433	1	0.227924	1	[4, 5, 6]	Group31	12.2449	6	[PHAVU_002G304000g, PHAVU_003G228800g, PHAVU_005G048700g, PHAVU_009G002200g, PHAVU_009G070900g, PHAVU_009G092200g]
GO:0070887	cellular response to chemical stimulus	GO_BiologicalProcess-EBI-UniProt-GOA_25.02.2019_00h00	0.0161997	1	0.000626015	0.0169024	[3]	Group30	6.9697	23	[PHAVU_001G106600g, PHAVU_001G121100g, PHAVU_001G156600g, PHAVU_002G012300g, PHAVU_002G106900g, PHAVU_002G288700g, PHAVU_003G057000g, PHAVU_003G124600g, PHAVU_003G134600g, PHAVU_003G236500g, PHAVU_004G020100g, PHAVU_005G113800g, PHAVU_005G154900g, PHAVU_006G075700g, PHAVU_007G167200g, PHAVU_008G122700g, PHAVU_009G021600g, PHAVU_009G093000g, PHAVU_009G140700g, PHAVU_009G197100g, PHAVU_010G050100g,…
GO:0006020	inositol metabolic process	GO_BiologicalProcess-EBI-UniProt-GOA_25.02.2019_00h00	0.0184222	1	0.018208	0.36416	[4, 5, 6]	Group22	21.4286	3	[PHAVU_001G251000g, PHAVU_003G084500g, PHAVU_003G200900g]
GO:0016705	oxidoreductase activity, acting on paired donors, with incorporation or reduction of molecular oxygen	GO_BiologicalProcess-EBI-UniProt-GOA_25.02.2019_00h00	0.0186219	1	0.0279441	0.530938	[4]	Group12	6.78466	23	[PHAVU_001G031600g, PHAVU_001G117900g, PHAVU_001G118600g, PHAVU_001G261500g, PHAVU_002G014800g, PHAVU_002G122200g, PHAVU_002G126200g, PHAVU_004G021200g, PHAVU_004G068400g, PHAVU_005G030400g, PHAVU_005G063200g, PHAVU_005G063300g, PHAVU_006G039800g, PHAVU_006G163800g, PHAVU_006G187100g, PHAVU_007G063800g, PHAVU_009G060000g, PHAVU_009G074500g, PHAVU_009G105400g, PHAVU_010G010900g, PHAVU_010G012900g,…
GO:0009069	serine family amino acid metabolic process	GO_BiologicalProcess-EBI-UniProt-GOA_25.02.2019_00h00	0.0217822	1	0.0178488	0.374824	[5, 6, 8]	Group29	12.8205	5	[PHAVU_001G035500g, PHAVU_002G115000g, PHAVU_003G269100g, PHAVU_006G055200g, PHAVU_008G256300g]
GO:0005200	structural constituent of cytoskeleton	GO_BiologicalProcess-EBI-UniProt-GOA_25.02.2019_00h00	0.0223312	1	0.252003	1	[5]	Group17	20	3	[PHAVU_002G237400g, PHAVU_003G231500g, PHAVU_010G006400g]
GO:0071249	cellular response to nitrate	GO_BiologicalProcess-EBI-UniProt-GOA_25.02.2019_00h00	0.0223312	1	1	1	[5, 6]	Group19	20	3	[PHAVU_002G106900g, PHAVU_009G021600g, PHAVU_010G050100g]
GO:0016126	sterol biosynthetic process	GO_BiologicalProcess-EBI-UniProt-GOA_25.02.2019_00h00	0.0223312	1	0.018208	0.36416	[5, 6]	Group22	20	3	[PHAVU_001G031600g, PHAVU_002G153600g, PHAVU_009G074500g]
GO:0010215	cellulose microfibril organization	GO_BiologicalProcess-EBI-UniProt-GOA_25.02.2019_00h00	0.026655	1	1.35089e-07	4.05268e-06	[5, 6, 7]	Group26	18.75	3	[PHAVU_003G110200g, PHAVU_004G041300g, PHAVU_009G203100g]
GO:0016709	oxidoreductase activity, acting on paired donors, with incorporation or reduction of molecular oxygen, NAD(P)H as one donor, and incorporation of one atom of oxygen	GO_BiologicalProcess-EBI-UniProt-GOA_25.02.2019_00h00	0.0273213	1	0.018208	0.36416	[5]	Group22	14.2857	4	[PHAVU_001G031600g, PHAVU_005G030400g, PHAVU_009G074500g, PHAVU_009G105400g]
GO:0016702	oxidoreductase activity, acting on single donors with incorporation of molecular oxygen, incorporation of two atoms of oxygen	GO_BiologicalProcess-EBI-UniProt-GOA_25.02.2019_00h00	0.0302264	1	0.0302264	0.544076	[5]	Group07	10.5263	6	[PHAVU_002G120600g, PHAVU_004G026900g, PHAVU_008G043100g, PHAVU_010G134900g, PHAVU_011G129000g, PHAVU_011G129100g]
GO:0004252	serine-type endopeptidase activity	GO_BiologicalProcess-EBI-UniProt-GOA_25.02.2019_00h00	0.0347949	1	0.061552	0.92328	[8, 9]	Group25	8.26446	10	[PHAVU_003G130300g, PHAVU_003G141800g, PHAVU_004G120400g, PHAVU_007G064100g, PHAVU_008G047900g, PHAVU_009G018600g, PHAVU_009G226900g, PHAVU_009G262100g, PHAVU_010G124400g, PHAVU_011G034700g]
GO:0042545	cell wall modification	GO_BiologicalProcess-EBI-UniProt-GOA_25.02.2019_00h00	0.0380711	1	0.000626015	0.0169024	[4, 5]	Group30	9.21053	7	[PHAVU_001G209400g, PHAVU_002G270900g, PHAVU_003G052400g, PHAVU_003G126500g, PHAVU_004G175200g, PHAVU_009G053000g, PHAVU_010G123100g]
GO:0008236	serine-type peptidase activity	GO_BiologicalProcess-EBI-UniProt-GOA_25.02.2019_00h00	0.0423021	1	0.061552	0.92328	[7, 8]	Group25	7.25389	14	[PHAVU_003G118000g, PHAVU_003G130300g, PHAVU_003G141800g, PHAVU_004G120400g, PHAVU_005G131000g, PHAVU_007G064100g, PHAVU_007G093300g, PHAVU_008G047900g, PHAVU_008G053600g, PHAVU_009G018600g, PHAVU_009G226900g, PHAVU_009G262100g, PHAVU_010G124400g, PHAVU_011G034700g]
GO:0016053	organic acid biosynthetic process	GO_BiologicalProcess-EBI-UniProt-GOA_25.02.2019_00h00	0.0439299	1	0.0178488	0.374824	[4]	Group29	6.66667	18	[PHAVU_001G076400g, PHAVU_001G247000g, PHAVU_001G247200g, PHAVU_002G115000g, PHAVU_003G269100g, PHAVU_005G127100g, PHAVU_006G055200g, PHAVU_006G069300g, PHAVU_006G085000g, PHAVU_006G160800g, PHAVU_007G057200g, PHAVU_007G158000g, PHAVU_008G053000g, PHAVU_008G075400g, PHAVU_008G256300g, PHAVU_009G053900g, PHAVU_009G257100g, PHAVU_010G134900g]
GO:0044283	small molecule biosynthetic process	GO_BiologicalProcess-EBI-UniProt-GOA_25.02.2019_00h00	0.0578054	1	0.0178488	0.374824	[3]	Group29	6.19718	22	[PHAVU_001G076400g, PHAVU_001G247000g, PHAVU_001G247200g, PHAVU_001G251000g, PHAVU_002G115000g, PHAVU_003G084500g, PHAVU_003G200900g, PHAVU_003G269100g, PHAVU_005G048700g, PHAVU_005G127100g, PHAVU_006G055200g, PHAVU_006G069300g, PHAVU_006G085000g, PHAVU_006G160800g, PHAVU_007G057200g, PHAVU_007G158000g, PHAVU_008G053000g, PHAVU_008G075400g, PHAVU_008G256300g, PHAVU_009G053900g, PHAVU_009G257100g,…
GO:0072522	purine-containing compound biosynthetic process	GO_BiologicalProcess-EBI-UniProt-GOA_25.02.2019_00h00	0.0590987	1	0.0127519	0.280541	[5]	Group20	8.95522	6	[PHAVU_005G018700g, PHAVU_005G048700g, PHAVU_008G178500g, PHAVU_009G002200g, PHAVU_009G070900g, PHAVU_009G092200g]
GO:0072522	purine-containing compound biosynthetic process	GO_BiologicalProcess-EBI-UniProt-GOA_25.02.2019_00h00	0.0590987	1	0.227924	1	[5]	Group31	8.95522	6	[PHAVU_005G018700g, PHAVU_005G048700g, PHAVU_008G178500g, PHAVU_009G002200g, PHAVU_009G070900g, PHAVU_009G092200g]
GO:0005984	disaccharide metabolic process	GO_BiologicalProcess-EBI-UniProt-GOA_25.02.2019_00h00	0.0607838	1	0.0607838	1	[4, 5]	Group01	11.1111	4	[PHAVU_002G254600g, PHAVU_003G127500g, PHAVU_004G142800g, PHAVU_009G054400g]
GO:0048638	regulation of developmental growth	GO_BiologicalProcess-EBI-UniProt-GOA_25.02.2019_00h00	0.0610829	1	0.0610829	0.977327	[3, 4]	Group08	13.6364	3	[PHAVU_007G084400g, PHAVU_009G202300g, PHAVU_011G042000g]
GO:0006508	proteolysis	GO_BiologicalProcess-EBI-UniProt-GOA_25.02.2019_00h00	0.061552	1	0.061552	0.92328	[4, 5]	Group25	5.67261	35	[PHAVU_001G229200g, PHAVU_001G233600g, PHAVU_001G249200g, PHAVU_001G258500g, PHAVU_003G118000g, PHAVU_003G130300g, PHAVU_003G141800g, PHAVU_003G220100g, PHAVU_004G120400g, PHAVU_005G025900g, PHAVU_005G045500g, PHAVU_005G045800g, PHAVU_005G050500g, PHAVU_005G131000g, PHAVU_006G080300g, PHAVU_006G142600g, PHAVU_006G152800g, PHAVU_006G153100g, PHAVU_007G064100g, PHAVU_007G093300g, PHAVU_007G099600g,…
GO:0046395	carboxylic acid catabolic process	GO_BiologicalProcess-EBI-UniProt-GOA_25.02.2019_00h00	0.0660134	1	0.00757978	0.189495	[5, 6]	Group11	10.8108	4	[PHAVU_001G035500g, PHAVU_003G053900g, PHAVU_008G022000g, PHAVU_009G002500g]
GO:0046394	carboxylic acid biosynthetic process	GO_BiologicalProcess-EBI-UniProt-GOA_25.02.2019_00h00	0.0717088	1	0.0178488	0.374824	[5, 6]	Group29	6.55738	16	[PHAVU_001G076400g, PHAVU_001G247000g, PHAVU_002G115000g, PHAVU_003G269100g, PHAVU_005G127100g, PHAVU_006G069300g, PHAVU_006G085000g, PHAVU_006G160800g, PHAVU_007G057200g, PHAVU_007G158000g, PHAVU_008G053000g, PHAVU_008G075400g, PHAVU_008G256300g, PHAVU_009G053900g, PHAVU_009G257100g, PHAVU_010G134900g]
GO:0009084	glutamine family amino acid biosynthetic process	GO_BiologicalProcess-EBI-UniProt-GOA_25.02.2019_00h00	0.0755911	1	0.0125563	0.288796	[6, 7, 9]	Group27	12.5	3	[PHAVU_001G076400g, PHAVU_007G158000g, PHAVU_009G053900g]
GO:0009084	glutamine family amino acid biosynthetic process	GO_BiologicalProcess-EBI-UniProt-GOA_25.02.2019_00h00	0.0755911	1	0.0178488	0.374824	[6, 7, 9]	Group29	12.5	3	[PHAVU_001G076400g, PHAVU_007G158000g, PHAVU_009G053900g]
GO:1901575	organic substance catabolic process	GO_BiologicalProcess-EBI-UniProt-GOA_25.02.2019_00h00	0.081359	1	7.38508e-07	2.14167e-05	[3]	Group28	5.60579	31	[PHAVU_001G035500g, PHAVU_001G151400g, PHAVU_001G181000g, PHAVU_001G186100g, PHAVU_001G209400g, PHAVU_001G239900g, PHAVU_001G249200g, PHAVU_002G270900g, PHAVU_002G297600g, PHAVU_002G304000g, PHAVU_002G318800g, PHAVU_003G053900g, PHAVU_003G084500g, PHAVU_003G089600g, PHAVU_003G126500g, PHAVU_004G059200g, PHAVU_004G175200g, PHAVU_006G080300g, PHAVU_006G085000g, PHAVU_006G133700g, PHAVU_006G186700g,…
GO:1901575	organic substance catabolic process	GO_BiologicalProcess-EBI-UniProt-GOA_25.02.2019_00h00	0.081359	1	0.000626015	0.0169024	[3]	Group30	5.60579	31	[PHAVU_001G035500g, PHAVU_001G151400g, PHAVU_001G181000g, PHAVU_001G186100g, PHAVU_001G209400g, PHAVU_001G239900g, PHAVU_001G249200g, PHAVU_002G270900g, PHAVU_002G297600g, PHAVU_002G304000g, PHAVU_002G318800g, PHAVU_003G053900g, PHAVU_003G084500g, PHAVU_003G089600g, PHAVU_003G126500g, PHAVU_004G059200g, PHAVU_004G175200g, PHAVU_006G080300g, PHAVU_006G085000g, PHAVU_006G133700g, PHAVU_006G186700g,…
GO:0046148	pigment biosynthetic process	GO_BiologicalProcess-EBI-UniProt-GOA_25.02.2019_00h00	0.087124	1	0.307697	1	[3]	Group16	8.77193	5	[PHAVU_001G132200g, PHAVU_005G038200g, PHAVU_009G002200g, PHAVU_009G070900g, PHAVU_009G092200g]
GO:0046148	pigment biosynthetic process	GO_BiologicalProcess-EBI-UniProt-GOA_25.02.2019_00h00	0.087124	1	0.0127519	0.280541	[3]	Group20	8.77193	5	[PHAVU_001G132200g, PHAVU_005G038200g, PHAVU_009G002200g, PHAVU_009G070900g, PHAVU_009G092200g]
GO:0046148	pigment biosynthetic process	GO_BiologicalProcess-EBI-UniProt-GOA_25.02.2019_00h00	0.087124	1	0.227924	1	[3]	Group31	8.77193	5	[PHAVU_001G132200g, PHAVU_005G038200g, PHAVU_009G002200g, PHAVU_009G070900g, PHAVU_009G092200g]
GO:0006793	phosphorus metabolic process	GO_BiologicalProcess-EBI-UniProt-GOA_25.02.2019_00h00	0.087574	1	0.00217028	0.0564273	[3]	Group24	4.86352	98	[PHAVU_001G017200g, PHAVU_001G071100g, PHAVU_001G083100g, PHAVU_001G147000g, PHAVU_001G181400g, PHAVU_001G190100g, PHAVU_001G210200g, PHAVU_001G222700g, PHAVU_001G226800g, PHAVU_001G251000g, PHAVU_001G265500g, PHAVU_002G007800g, PHAVU_002G025500g, PHAVU_002G118900g, PHAVU_002G153500g, PHAVU_002G212900g, PHAVU_002G214900g, PHAVU_002G232600g, PHAVU_002G254600g, PHAVU_002G261200g, PHAVU_002G331400g,…
GO:0048364	root development	GO_BiologicalProcess-EBI-UniProt-GOA_25.02.2019_00h00	0.0975684	1	0.341436	1	[4, 5, 6]	Group09	8.47458	5	[PHAVU_003G124600g, PHAVU_005G095500g, PHAVU_007G084400g, PHAVU_007G153200g, PHAVU_007G207700g]
GO:0009055	electron transfer activity	GO_BiologicalProcess-EBI-UniProt-GOA_25.02.2019_00h00	0.104817	1	1	1	[4, 5]	Group23	6.875	11	[PHAVU_001G036900g, PHAVU_003G165800g, PHAVU_004G032800g, PHAVU_005G073200g, PHAVU_008G050800g, PHAVU_008G221800g, PHAVU_009G078100g, PHAVU_009G133600g, PHAVU_010G049200g, PHAVU_010G075900g, PHAVU_011G139300g]
GO:0016616	oxidoreductase activity, acting on the CH-OH group of donors, NAD or NADP as acceptor	GO_BiologicalProcess-EBI-UniProt-GOA_25.02.2019_00h00	0.107653	1	0.227924	1	[5]	Group31	7.6087	7	[PHAVU_002G118900g, PHAVU_002G153500g, PHAVU_002G295300g, PHAVU_003G271800g, PHAVU_005G048700g, PHAVU_008G256300g, PHAVU_010G087100g]
GO:0008610	lipid biosynthetic process	GO_BiologicalProcess-EBI-UniProt-GOA_25.02.2019_00h00	0.107824	1	0.018208	0.36416	[4]	Group22	6.32411	16	[PHAVU_001G031600g, PHAVU_001G247000g, PHAVU_001G251000g, PHAVU_002G118900g, PHAVU_002G153600g, PHAVU_003G271800g, PHAVU_004G067300g, PHAVU_005G023700g, PHAVU_006G125900g, PHAVU_006G160800g, PHAVU_006G187100g, PHAVU_008G053000g, PHAVU_009G020000g, PHAVU_009G074500g, PHAVU_009G257100g, PHAVU_010G134900g]
GO:0008610	lipid biosynthetic process	GO_BiologicalProcess-EBI-UniProt-GOA_25.02.2019_00h00	0.107824	1	0.0178488	0.374824	[4]	Group29	6.32411	16	[PHAVU_001G031600g, PHAVU_001G247000g, PHAVU_001G251000g, PHAVU_002G118900g, PHAVU_002G153600g, PHAVU_003G271800g, PHAVU_004G067300g, PHAVU_005G023700g, PHAVU_006G125900g, PHAVU_006G160800g, PHAVU_006G187100g, PHAVU_008G053000g, PHAVU_009G020000g, PHAVU_009G074500g, PHAVU_009G257100g, PHAVU_010G134900g]
GO:0009066	aspartate family amino acid metabolic process	GO_BiologicalProcess-EBI-UniProt-GOA_25.02.2019_00h00	0.11756	1	0.11756	1	[5, 6, 8]	Group02	10.3448	3	[PHAVU_006G069300g, PHAVU_008G075400g, PHAVU_008G292300g]
GO:0009156	ribonucleoside monophosphate biosynthetic process	GO_BiologicalProcess-EBI-UniProt-GOA_25.02.2019_00h00	0.11756	1	0.227924	1	[7, 8, 9]	Group31	10.3448	3	[PHAVU_003G228800g, PHAVU_005G048700g, PHAVU_009G002200g]
GO:0004672	protein kinase activity	GO_BiologicalProcess-EBI-UniProt-GOA_25.02.2019_00h00	0.127462	1	0.00217028	0.0564273	[7, 8]	Group24	4.94382	66	[PHAVU_001G071100g, PHAVU_001G083100g, PHAVU_001G147000g, PHAVU_001G210200g, PHAVU_001G222700g, PHAVU_001G265500g, PHAVU_002G007800g, PHAVU_002G025500g, PHAVU_002G214900g, PHAVU_002G232600g, PHAVU_002G261200g, PHAVU_002G331400g, PHAVU_003G015800g, PHAVU_003G029700g, PHAVU_003G038800g, PHAVU_003G078400g, PHAVU_003G137700g, PHAVU_003G149200g, PHAVU_003G231400g, PHAVU_003G241400g, PHAVU_004G039400g,…
GO:0009414	response to water deprivation	GO_BiologicalProcess-EBI-UniProt-GOA_25.02.2019_00h00	0.130045	1	1	1	[3, 4, 5]	Group19	8.51064	4	[PHAVU_003G145900g, PHAVU_004G034400g, PHAVU_006G066300g, PHAVU_007G134000g]
GO:0009123	nucleoside monophosphate metabolic process	GO_BiologicalProcess-EBI-UniProt-GOA_25.02.2019_00h00	0.137508	1	0.227924	1	[5, 6, 7]	Group31	8.33333	4	[PHAVU_003G209400g, PHAVU_003G228800g, PHAVU_005G048700g, PHAVU_009G002200g]
GO:0016682	oxidoreductase activity, acting on diphenols and related substances as donors, oxygen as acceptor	GO_BiologicalProcess-EBI-UniProt-GOA_25.02.2019_00h00	0.146056	1	0.628917	1	[5]	Group10	9.375	3	[PHAVU_002G127100g, PHAVU_008G220300g, PHAVU_008G252800g]
GO:0006163	purine nucleotide metabolic process	GO_BiologicalProcess-EBI-UniProt-GOA_25.02.2019_00h00	0.151819	1	0.227924	1	[5, 6, 7, 8]	Group31	7.40741	6	[PHAVU_002G118900g, PHAVU_003G271800g, PHAVU_005G018700g, PHAVU_005G048700g, PHAVU_008G178500g, PHAVU_009G002200g]
GO:0016310	phosphorylation	GO_BiologicalProcess-EBI-UniProt-GOA_25.02.2019_00h00	0.153434	1	0.00217028	0.0564273	[5]	Group24	4.83247	75	[PHAVU_001G071100g, PHAVU_001G083100g, PHAVU_001G147000g, PHAVU_001G181400g, PHAVU_001G210200g, PHAVU_001G222700g, PHAVU_001G265500g, PHAVU_002G007800g, PHAVU_002G025500g, PHAVU_002G214900g, PHAVU_002G232600g, PHAVU_002G261200g, PHAVU_002G331400g, PHAVU_003G015800g, PHAVU_003G029700g, PHAVU_003G038800g, PHAVU_003G053900g, PHAVU_003G062900g, PHAVU_003G078400g, PHAVU_003G084500g, PHAVU_003G137700g,…
GO:0008652	cellular amino acid biosynthetic process	GO_BiologicalProcess-EBI-UniProt-GOA_25.02.2019_00h00	0.160876	1	0.0178488	0.374824	[4, 5, 6, 7]	Group29	6.72269	8	[PHAVU_002G115000g, PHAVU_003G269100g, PHAVU_005G127100g, PHAVU_006G069300g, PHAVU_007G057200g, PHAVU_007G158000g, PHAVU_008G075400g, PHAVU_008G256300g]
GO:0003993	acid phosphatase activity	GO_BiologicalProcess-EBI-UniProt-GOA_25.02.2019_00h00	0.166175	1	0.166175	1	[7]	Group00	8.82353	3	[PHAVU_002G332000g, PHAVU_011G008700g, PHAVU_011G008800g]
GO:0006790	sulfur compound metabolic process	GO_BiologicalProcess-EBI-UniProt-GOA_25.02.2019_00h00	0.177609	1	0.00908968	0.218152	[3]	Group21	6.89655	6	[PHAVU_001G216700g, PHAVU_001G249200g, PHAVU_003G172700g, PHAVU_006G094500g, PHAVU_006G094600g, PHAVU_006G149200g]
GO:0006779	porphyrin-containing compound biosynthetic process	GO_BiologicalProcess-EBI-UniProt-GOA_25.02.2019_00h00	0.187046	1	0.307697	1	[5, 6]	Group16	8.33333	3	[PHAVU_001G132200g, PHAVU_005G038200g, PHAVU_008G289900g]
GO:0006779	porphyrin-containing compound biosynthetic process	GO_BiologicalProcess-EBI-UniProt-GOA_25.02.2019_00h00	0.187046	1	0.0127519	0.280541	[5, 6]	Group20	8.33333	3	[PHAVU_001G132200g, PHAVU_005G038200g, PHAVU_008G289900g]
GO:0006779	porphyrin-containing compound biosynthetic process	GO_BiologicalProcess-EBI-UniProt-GOA_25.02.2019_00h00	0.187046	1	0.00908968	0.218152	[5, 6]	Group21	8.33333	3	[PHAVU_001G132200g, PHAVU_005G038200g, PHAVU_008G289900g]
GO:0009117	nucleotide metabolic process	GO_BiologicalProcess-EBI-UniProt-GOA_25.02.2019_00h00	0.194258	1	0.227924	1	[5, 6, 7]	Group31	6.42857	9	[PHAVU_001G190100g, PHAVU_002G118900g, PHAVU_003G209400g, PHAVU_003G228800g, PHAVU_003G271800g, PHAVU_005G018700g, PHAVU_005G048700g, PHAVU_008G178500g, PHAVU_009G002200g]
GO:0044272	sulfur compound biosynthetic process	GO_BiologicalProcess-EBI-UniProt-GOA_25.02.2019_00h00	0.197726	1	0.00908968	0.218152	[4]	Group21	8.10811	3	[PHAVU_001G216700g, PHAVU_006G094500g, PHAVU_006G094600g]
GO:0043086	negative regulation of catalytic activity	GO_BiologicalProcess-EBI-UniProt-GOA_25.02.2019_00h00	0.226687	1	0.000626015	0.0169024	[4]	Group30	6.21118	10	[PHAVU_001G209400g, PHAVU_002G270900g, PHAVU_003G021400g, PHAVU_003G116100g, PHAVU_003G126500g, PHAVU_005G007600g, PHAVU_006G142600g, PHAVU_007G207700g, PHAVU_009G053000g, PHAVU_010G123100g]
GO:0043648	dicarboxylic acid metabolic process	GO_BiologicalProcess-EBI-UniProt-GOA_25.02.2019_00h00	0.230561	1	0.0125563	0.288796	[6]	Group27	7.5	3	[PHAVU_001G076400g, PHAVU_008G075400g, PHAVU_009G053900g]
GO:0043648	dicarboxylic acid metabolic process	GO_BiologicalProcess-EBI-UniProt-GOA_25.02.2019_00h00	0.230561	1	0.0178488	0.374824	[6]	Group29	7.5	3	[PHAVU_001G076400g, PHAVU_008G075400g, PHAVU_009G053900g]
GO:0009165	nucleotide biosynthetic process	GO_BiologicalProcess-EBI-UniProt-GOA_25.02.2019_00h00	0.238033	1	0.227924	1	[6, 7, 8]	Group31	6.19469	7	[PHAVU_001G190100g, PHAVU_003G209400g, PHAVU_003G228800g, PHAVU_005G018700g, PHAVU_005G048700g, PHAVU_008G178500g, PHAVU_009G002200g]
GO:0008238	exopeptidase activity	GO_BiologicalProcess-EBI-UniProt-GOA_25.02.2019_00h00	0.241778	1	0.061552	0.92328	[7, 8]	Group25	6.66667	5	[PHAVU_001G249200g, PHAVU_003G118000g, PHAVU_005G131000g, PHAVU_007G093300g, PHAVU_008G053600g]
GO:1901566	organonitrogen compound biosynthetic process	GO_BiologicalProcess-EBI-UniProt-GOA_25.02.2019_00h00	0.2479	1	1	1	[4]	Group15	4.87078	49	[PHAVU_001G076400g, PHAVU_001G094500g, PHAVU_001G132200g, PHAVU_001G165600g, PHAVU_001G167500g, PHAVU_001G247200g, PHAVU_002G065000g, PHAVU_002G065200g, PHAVU_002G109700g, PHAVU_002G115000g, PHAVU_002G139300g, PHAVU_002G206100g, PHAVU_002G223200g, PHAVU_003G006800g, PHAVU_003G025200g, PHAVU_003G204100g, PHAVU_003G205600g, PHAVU_003G261000g, PHAVU_003G269100g, PHAVU_004G005100g, PHAVU_005G018700g,…
GO:0007010	cytoskeleton organization	GO_BiologicalProcess-EBI-UniProt-GOA_25.02.2019_00h00	0.252003	1	0.252003	1	[4]	Group17	6.4	8	[PHAVU_001G160700g, PHAVU_001G254400g, PHAVU_002G237400g, PHAVU_003G231500g, PHAVU_004G038000g, PHAVU_006G089500g, PHAVU_008G272600g, PHAVU_010G006400g]
GO:0006164	purine nucleotide biosynthetic process	GO_BiologicalProcess-EBI-UniProt-GOA_25.02.2019_00h00	0.310476	1	0.227924	1	[6, 7, 8, 9]	Group31	6.77966	4	[PHAVU_005G018700g, PHAVU_005G048700g, PHAVU_008G178500g, PHAVU_009G002200g]
GO:0048878	chemical homeostasis	GO_BiologicalProcess-EBI-UniProt-GOA_25.02.2019_00h00	0.31609	1	1	1	[4]	Group23	6.66667	4	[PHAVU_003G036200g, PHAVU_007G153200g, PHAVU_008G050800g, PHAVU_008G093700g]
GO:0006629	lipid metabolic process	GO_BiologicalProcess-EBI-UniProt-GOA_25.02.2019_00h00	0.318185	1	0.0178488	0.374824	[3]	Group29	5.02793	27	[PHAVU_001G017200g, PHAVU_001G031600g, PHAVU_001G036200g, PHAVU_001G091000g, PHAVU_001G151400g, PHAVU_001G181400g, PHAVU_001G247000g, PHAVU_001G251000g, PHAVU_002G118900g, PHAVU_002G139300g, PHAVU_002G153600g, PHAVU_003G001800g, PHAVU_003G084500g, PHAVU_003G271800g, PHAVU_004G067300g, PHAVU_005G023700g, PHAVU_005G072000g, PHAVU_006G050300g, PHAVU_006G125900g, PHAVU_006G160800g, PHAVU_006G187100g,…
GO:0030258	lipid modification	GO_BiologicalProcess-EBI-UniProt-GOA_25.02.2019_00h00	0.340644	1	0.227924	1	[4, 5]	Group31	6.25	4	[PHAVU_001G017200g, PHAVU_001G181400g, PHAVU_003G001800g, PHAVU_003G084500g]
GO:0099402	plant organ development	GO_BiologicalProcess-EBI-UniProt-GOA_25.02.2019_00h00	0.341436	1	0.341436	1	[3, 4, 5]	Group09	6.03448	7	[PHAVU_003G124600g, PHAVU_003G235000g, PHAVU_005G095500g, PHAVU_007G084400g, PHAVU_007G153200g, PHAVU_007G207700g, PHAVU_009G142200g]
GO:0097435	supramolecular fiber organization	GO_BiologicalProcess-EBI-UniProt-GOA_25.02.2019_00h00	0.354006	1	0.252003	1	[3]	Group17	6.06061	4	[PHAVU_001G160700g, PHAVU_001G254400g, PHAVU_004G038000g, PHAVU_006G089500g]
GO:0010035	response to inorganic substance	GO_BiologicalProcess-EBI-UniProt-GOA_25.02.2019_00h00	0.359818	1	1	1	[3]	Group19	5.69106	7	[PHAVU_002G106900g, PHAVU_003G145900g, PHAVU_004G034400g, PHAVU_006G066300g, PHAVU_007G134000g, PHAVU_009G021600g, PHAVU_010G050100g]
GO:0009057	macromolecule catabolic process	GO_BiologicalProcess-EBI-UniProt-GOA_25.02.2019_00h00	0.387222	1	7.38508e-07	2.14167e-05	[4]	Group28	5.11182	16	[PHAVU_001G209400g, PHAVU_001G239900g, PHAVU_002G270900g, PHAVU_002G297600g, PHAVU_002G318800g, PHAVU_003G089600g, PHAVU_003G126500g, PHAVU_004G059200g, PHAVU_004G175200g, PHAVU_006G080300g, PHAVU_006G133700g, PHAVU_007G024400g, PHAVU_007G236800g, PHAVU_009G053000g, PHAVU_009G170500g, PHAVU_010G123100g]
GO:0009057	macromolecule catabolic process	GO_BiologicalProcess-EBI-UniProt-GOA_25.02.2019_00h00	0.387222	1	0.000626015	0.0169024	[4]	Group30	5.11182	16	[PHAVU_001G209400g, PHAVU_001G239900g, PHAVU_002G270900g, PHAVU_002G297600g, PHAVU_002G318800g, PHAVU_003G089600g, PHAVU_003G126500g, PHAVU_004G059200g, PHAVU_004G175200g, PHAVU_006G080300g, PHAVU_006G133700g, PHAVU_007G024400g, PHAVU_007G236800g, PHAVU_009G053000g, PHAVU_009G170500g, PHAVU_010G123100g]
GO:0015405	P-P-bond-hydrolysis-driven transmembrane transporter activity	GO_BiologicalProcess-EBI-UniProt-GOA_25.02.2019_00h00	0.387819	1	0.81346	1	[8]	Group18	5.71429	8	[PHAVU_002G156900g, PHAVU_003G122400g, PHAVU_003G191600g, PHAVU_007G209600g, PHAVU_008G167300g, PHAVU_008G167400g, PHAVU_010G040400g, PHAVU_010G136900g]
GO:0009734	auxin-activated signaling pathway	GO_BiologicalProcess-EBI-UniProt-GOA_25.02.2019_00h00	0.400671	1	0.400671	1	[4, 5, 6, 7]	Group04	5.95238	5	[PHAVU_001G121100g, PHAVU_001G156600g, PHAVU_003G124600g, PHAVU_010G132500g, PHAVU_011G080100g]
GO:0016311	dephosphorylation	GO_BiologicalProcess-EBI-UniProt-GOA_25.02.2019_00h00	0.442021	1	0.442021	1	[5]	Group13	5.09091	14	[PHAVU_001G017200g, PHAVU_001G226800g, PHAVU_002G212900g, PHAVU_002G254600g, PHAVU_002G332000g, PHAVU_003G001800g, PHAVU_003G084500g, PHAVU_005G160800g, PHAVU_008G054300g, PHAVU_008G214300g, PHAVU_009G054400g, PHAVU_009G076300g, PHAVU_011G008700g, PHAVU_011G008800g]
GO:0008299	isoprenoid biosynthetic process	GO_BiologicalProcess-EBI-UniProt-GOA_25.02.2019_00h00	0.451545	1	0.227924	1	[4, 5, 6]	Group31	6.25	3	[PHAVU_002G118900g, PHAVU_002G153600g, PHAVU_003G271800g]
GO:0016667	oxidoreductase activity, acting on a sulfur group of donors	GO_BiologicalProcess-EBI-UniProt-GOA_25.02.2019_00h00	0.46584	1	1	1	[4]	Group23	5.45455	6	[PHAVU_001G036900g, PHAVU_006G149200g, PHAVU_008G221800g, PHAVU_009G078100g, PHAVU_010G075900g, PHAVU_011G021800g]
GO:0019538	protein metabolic process	GO_BiologicalProcess-EBI-UniProt-GOA_25.02.2019_00h00	0.471278	1	0.00217028	0.0564273	[3, 4]	Group24	4.37244	139	[PHAVU_001G071100g, PHAVU_001G083100g, PHAVU_001G094500g, PHAVU_001G147000g, PHAVU_001G167500g, PHAVU_001G210200g, PHAVU_001G222700g, PHAVU_001G226800g, PHAVU_001G229200g, PHAVU_001G233600g, PHAVU_001G249200g, PHAVU_001G258500g, PHAVU_001G265500g, PHAVU_002G007800g, PHAVU_002G025500g, PHAVU_002G065000g, PHAVU_002G065200g, PHAVU_002G109700g, PHAVU_002G139300g, PHAVU_002G206100g, PHAVU_002G214900g,…
GO:0042592	homeostatic process	GO_BiologicalProcess-EBI-UniProt-GOA_25.02.2019_00h00	0.478503	1	1	1	[3]	Group23	4.97512	10	[PHAVU_001G036900g, PHAVU_003G036200g, PHAVU_006G149200g, PHAVU_007G153200g, PHAVU_008G050800g, PHAVU_008G093700g, PHAVU_008G221800g, PHAVU_009G078100g, PHAVU_009G186300g, PHAVU_010G075900g]
GO:0072330	monocarboxylic acid biosynthetic process	GO_BiologicalProcess-EBI-UniProt-GOA_25.02.2019_00h00	0.481815	1	0.0178488	0.374824	[6, 7]	Group29	5.21739	6	[PHAVU_001G247000g, PHAVU_006G085000g, PHAVU_006G160800g, PHAVU_008G053000g, PHAVU_009G257100g, PHAVU_010G134900g]
GO:0001101	response to acid chemical	GO_BiologicalProcess-EBI-UniProt-GOA_25.02.2019_00h00	0.538931	1	1	1	[3]	Group19	5.16129	8	[PHAVU_001G036100g, PHAVU_002G106900g, PHAVU_003G145900g, PHAVU_004G034400g, PHAVU_006G066300g, PHAVU_007G134000g, PHAVU_009G021600g, PHAVU_010G050100g]
GO:0032787	monocarboxylic acid metabolic process	GO_BiologicalProcess-EBI-UniProt-GOA_25.02.2019_00h00	0.540407	1	0.0178488	0.374824	[6]	Group29	5.12821	8	[PHAVU_001G247000g, PHAVU_002G295300g, PHAVU_003G053900g, PHAVU_006G085000g, PHAVU_006G160800g, PHAVU_008G053000g, PHAVU_009G257100g, PHAVU_010G134900g]
GO:0004857	enzyme inhibitor activity	GO_BiologicalProcess-EBI-UniProt-GOA_25.02.2019_00h00	0.540407	1	0.000626015	0.0169024	[5]	Group30	5.12821	8	[PHAVU_001G209400g, PHAVU_002G270900g, PHAVU_003G021400g, PHAVU_003G126500g, PHAVU_005G007600g, PHAVU_006G142600g, PHAVU_009G053000g, PHAVU_010G123100g]
GO:0009308	amine metabolic process	GO_BiologicalProcess-EBI-UniProt-GOA_25.02.2019_00h00	0.540732	1	0.540732	1	[4]	Group03	5.6338	4	[PHAVU_001G194400g, PHAVU_007G056400g, PHAVU_009G002500g, PHAVU_009G020500g]
GO:0016567	protein ubiquitination	GO_BiologicalProcess-EBI-UniProt-GOA_25.02.2019_00h00	0.551291	1	0.551291	1	[8, 9]	Group06	4.93827	8	[PHAVU_002G311800g, PHAVU_006G203600g, PHAVU_007G207700g, PHAVU_007G267800g, PHAVU_008G222100g, PHAVU_009G073300g, PHAVU_009G148200g, PHAVU_009G156600g]
GO:0019637	organophosphate metabolic process	GO_BiologicalProcess-EBI-UniProt-GOA_25.02.2019_00h00	0.563525	1	0.0178488	0.374824	[3, 4]	Group29	4.80769	15	[PHAVU_001G017200g, PHAVU_001G181400g, PHAVU_001G190100g, PHAVU_001G251000g, PHAVU_002G118900g, PHAVU_003G001800g, PHAVU_003G084500g, PHAVU_003G200900g, PHAVU_003G209400g, PHAVU_003G228800g, PHAVU_003G271800g, PHAVU_005G018700g, PHAVU_005G048700g, PHAVU_008G178500g, PHAVU_009G002200g]
GO:0019637	organophosphate metabolic process	GO_BiologicalProcess-EBI-UniProt-GOA_25.02.2019_00h00	0.563525	1	0.227924	1	[3, 4]	Group31	4.80769	15	[PHAVU_001G017200g, PHAVU_001G181400g, PHAVU_001G190100g, PHAVU_001G251000g, PHAVU_002G118900g, PHAVU_003G001800g, PHAVU_003G084500g, PHAVU_003G200900g, PHAVU_003G209400g, PHAVU_003G228800g, PHAVU_003G271800g, PHAVU_005G018700g, PHAVU_005G048700g, PHAVU_008G178500g, PHAVU_009G002200g]
GO:0046488	phosphatidylinositol metabolic process	GO_BiologicalProcess-EBI-UniProt-GOA_25.02.2019_00h00	0.56684	1	0.227924	1	[6, 7]	Group31	5.12821	4	[PHAVU_001G017200g, PHAVU_001G181400g, PHAVU_003G001800g, PHAVU_003G084500g]
GO:0009150	purine ribonucleotide metabolic process	GO_BiologicalProcess-EBI-UniProt-GOA_25.02.2019_00h00	0.571139	1	0.227924	1	[6, 7, 8, 9]	Group31	5.06329	4	[PHAVU_002G118900g, PHAVU_003G271800g, PHAVU_005G048700g, PHAVU_009G002200g]
GO:0090407	organophosphate biosynthetic process	GO_BiologicalProcess-EBI-UniProt-GOA_25.02.2019_00h00	0.576174	1	0.227924	1	[4, 5]	Group31	4.86486	9	[PHAVU_001G190100g, PHAVU_001G251000g, PHAVU_003G200900g, PHAVU_003G209400g, PHAVU_003G228800g, PHAVU_005G018700g, PHAVU_005G048700g, PHAVU_008G178500g, PHAVU_009G002200g]
GO:0044255	cellular lipid metabolic process	GO_BiologicalProcess-EBI-UniProt-GOA_25.02.2019_00h00	0.582224	1	0.0178488	0.374824	[3, 4]	Group29	4.67836	16	[PHAVU_001G017200g, PHAVU_001G181400g, PHAVU_001G247000g, PHAVU_001G251000g, PHAVU_002G118900g, PHAVU_002G139300g, PHAVU_002G153600g, PHAVU_003G001800g, PHAVU_003G084500g, PHAVU_003G271800g, PHAVU_005G072000g, PHAVU_006G160800g, PHAVU_006G187100g, PHAVU_008G053000g, PHAVU_009G257100g, PHAVU_010G134900g]
GO:0044255	cellular lipid metabolic process	GO_BiologicalProcess-EBI-UniProt-GOA_25.02.2019_00h00	0.582224	1	0.227924	1	[3, 4]	Group31	4.67836	16	[PHAVU_001G017200g, PHAVU_001G181400g, PHAVU_001G247000g, PHAVU_001G251000g, PHAVU_002G118900g, PHAVU_002G139300g, PHAVU_002G153600g, PHAVU_003G001800g, PHAVU_003G084500g, PHAVU_003G271800g, PHAVU_005G072000g, PHAVU_006G160800g, PHAVU_006G187100g, PHAVU_008G053000g, PHAVU_009G257100g, PHAVU_010G134900g]
GO:0016791	phosphatase activity	GO_BiologicalProcess-EBI-UniProt-GOA_25.02.2019_00h00	0.631817	1	0.442021	1	[6]	Group13	4.72441	12	[PHAVU_001G226800g, PHAVU_002G212900g, PHAVU_002G254600g, PHAVU_002G332000g, PHAVU_003G084500g, PHAVU_005G160800g, PHAVU_008G054300g, PHAVU_008G214300g, PHAVU_009G054400g, PHAVU_009G076300g, PHAVU_011G008700g, PHAVU_011G008800g]
GO:1901135	carbohydrate derivative metabolic process	GO_BiologicalProcess-EBI-UniProt-GOA_25.02.2019_00h00	0.670696	1	0.227924	1	[3]	Group31	4.62963	15	[PHAVU_001G161500g, PHAVU_001G190100g, PHAVU_002G118900g, PHAVU_002G139300g, PHAVU_002G153500g, PHAVU_002G304000g, PHAVU_003G006800g, PHAVU_003G228800g, PHAVU_003G271800g, PHAVU_004G005100g, PHAVU_005G048700g, PHAVU_007G144400g, PHAVU_009G002200g, PHAVU_009G070900g, PHAVU_009G092200g]
GO:0044249	cellular biosynthetic process	GO_BiologicalProcess-EBI-UniProt-GOA_25.02.2019_00h00	0.71053	1	1	1	[3]	Group15	4.02062	117	[PHAVU_001G011800g, PHAVU_001G076400g, PHAVU_001G080800g, PHAVU_001G094500g, PHAVU_001G111800g, PHAVU_001G132200g, PHAVU_001G156600g, PHAVU_001G165600g, PHAVU_001G167500g, PHAVU_001G190100g, PHAVU_001G194400g, PHAVU_001G195800g, PHAVU_001G211000g, PHAVU_001G216700g, PHAVU_001G247000g, PHAVU_001G247200g, PHAVU_001G251000g, PHAVU_002G065000g, PHAVU_002G065200g, PHAVU_002G109700g, PHAVU_002G115000g,…
GO:0048544	recognition of pollen	GO_BiologicalProcess-EBI-UniProt-GOA_25.02.2019_00h00	0.770211	1	0.797325	1	[2, 3, 4, 5]	Group14	4.22535	3	[PHAVU_007G254000g, PHAVU_008G124300g, PHAVU_010G100400g]
GO:0015035	protein disulfide oxidoreductase activity	GO_BiologicalProcess-EBI-UniProt-GOA_25.02.2019_00h00	0.77832	1	1	1	[6]	Group23	4.81928	4	[PHAVU_001G036900g, PHAVU_008G221800g, PHAVU_009G078100g, PHAVU_010G075900g]
GO:0009856	pollination	GO_BiologicalProcess-EBI-UniProt-GOA_25.02.2019_00h00	0.797325	1	0.797325	1	[2, 3]	Group14	4.25532	4	[PHAVU_007G191000g, PHAVU_007G254000g, PHAVU_008G124300g, PHAVU_010G100400g]
GO:0022857	transmembrane transporter activity	GO_BiologicalProcess-EBI-UniProt-GOA_25.02.2019_00h00	0.801933	1	0.81346	1	[5]	Group18	4.30328	42	[PHAVU_001G010100g, PHAVU_001G028700g, PHAVU_001G118900g, PHAVU_001G237500g, PHAVU_001G250800g, PHAVU_002G028200g, PHAVU_002G133000g, PHAVU_002G156900g, PHAVU_002G204600g, PHAVU_002G242900g, PHAVU_002G256400g, PHAVU_002G290400g, PHAVU_002G311900g, PHAVU_003G036200g, PHAVU_003G052900g, PHAVU_003G122400g, PHAVU_003G191600g, PHAVU_003G192800g, PHAVU_003G229000g, PHAVU_005G015900g, PHAVU_006G065900g,…
GO:0055085	transmembrane transport	GO_BiologicalProcess-EBI-UniProt-GOA_25.02.2019_00h00	0.81346	1	0.81346	1	[4]	Group18	4.29722	48	[PHAVU_001G010100g, PHAVU_001G028700g, PHAVU_001G118900g, PHAVU_001G121100g, PHAVU_001G237500g, PHAVU_001G250800g, PHAVU_002G028200g, PHAVU_002G133000g, PHAVU_002G156900g, PHAVU_002G204600g, PHAVU_002G242900g, PHAVU_002G256400g, PHAVU_002G290400g, PHAVU_002G311900g, PHAVU_003G036200g, PHAVU_003G052900g, PHAVU_003G122400g, PHAVU_003G191600g, PHAVU_003G192800g, PHAVU_003G229000g, PHAVU_005G015900g,…
GO:0051188	cofactor biosynthetic process	GO_BiologicalProcess-EBI-UniProt-GOA_25.02.2019_00h00	0.82435	1	0.307697	1	[4]	Group16	4.54545	6	[PHAVU_001G132200g, PHAVU_001G216700g, PHAVU_005G038200g, PHAVU_006G094500g, PHAVU_006G094600g, PHAVU_008G289900g]
GO:0051188	cofactor biosynthetic process	GO_BiologicalProcess-EBI-UniProt-GOA_25.02.2019_00h00	0.82435	1	0.00908968	0.218152	[4]	Group21	4.54545	6	[PHAVU_001G132200g, PHAVU_001G216700g, PHAVU_005G038200g, PHAVU_006G094500g, PHAVU_006G094600g, PHAVU_008G289900g]
GO:0051188	cofactor biosynthetic process	GO_BiologicalProcess-EBI-UniProt-GOA_25.02.2019_00h00	0.82435	1	0.000626015	0.0169024	[4]	Group30	4.54545	6	[PHAVU_001G132200g, PHAVU_001G216700g, PHAVU_005G038200g, PHAVU_006G094500g, PHAVU_006G094600g, PHAVU_008G289900g]
GO:1901700	response to oxygen-containing compound	GO_BiologicalProcess-EBI-UniProt-GOA_25.02.2019_00h00	0.860668	1	1	1	[3]	Group19	4.30622	9	[PHAVU_001G036100g, PHAVU_002G106900g, PHAVU_003G145900g, PHAVU_004G034400g, PHAVU_006G066300g, PHAVU_006G173000g, PHAVU_007G134000g, PHAVU_009G021600g, PHAVU_010G050100g]
GO:0022804	active transmembrane transporter activity	GO_BiologicalProcess-EBI-UniProt-GOA_25.02.2019_00h00	0.881659	1	0.81346	1	[6]	Group18	4.18118	12	[PHAVU_001G250800g, PHAVU_002G156900g, PHAVU_003G122400g, PHAVU_003G191600g, PHAVU_007G209600g, PHAVU_008G009000g, PHAVU_008G167300g, PHAVU_008G167400g, PHAVU_010G040400g, PHAVU_010G136900g, PHAVU_010G151000g, PHAVU_010G152900g]
GO:0006091	generation of precursor metabolites and energy	GO_BiologicalProcess-EBI-UniProt-GOA_25.02.2019_00h00	0.892129	1	1	1	[3]	Group23	4.24929	15	[PHAVU_001G036900g, PHAVU_001G181000g, PHAVU_001G186100g, PHAVU_003G165800g, PHAVU_004G032800g, PHAVU_005G066400g, PHAVU_005G073200g, PHAVU_008G050800g, PHAVU_008G221800g, PHAVU_009G078100g, PHAVU_009G133600g, PHAVU_010G049200g, PHAVU_010G075900g, PHAVU_011G130400g, PHAVU_011G139300g]
GO:1901576	organic substance biosynthetic process	GO_BiologicalProcess-EBI-UniProt-GOA_25.02.2019_00h00	0.915912	1	1	1	[3]	Group15	4.10031	121	[PHAVU_001G011800g, PHAVU_001G031600g, PHAVU_001G076400g, PHAVU_001G080800g, PHAVU_001G094500g, PHAVU_001G111800g, PHAVU_001G132200g, PHAVU_001G156600g, PHAVU_001G165600g, PHAVU_001G167500g, PHAVU_001G190100g, PHAVU_001G195800g, PHAVU_001G211000g, PHAVU_001G247000g, PHAVU_001G247200g, PHAVU_001G251000g, PHAVU_002G065000g, PHAVU_002G065200g, PHAVU_002G109700g, PHAVU_002G115000g, PHAVU_002G118900g,…
GO:0006464	cellular protein modification process	GO_BiologicalProcess-EBI-UniProt-GOA_25.02.2019_00h00	0.95198	1	0.00217028	0.0564273	[5, 6]	Group24	4.1847	87	[PHAVU_001G071100g, PHAVU_001G083100g, PHAVU_001G147000g, PHAVU_001G210200g, PHAVU_001G222700g, PHAVU_001G226800g, PHAVU_001G265500g, PHAVU_002G007800g, PHAVU_002G025500g, PHAVU_002G139300g, PHAVU_002G214900g, PHAVU_002G232600g, PHAVU_002G261200g, PHAVU_002G311800g, PHAVU_002G331400g, PHAVU_003G006800g, PHAVU_003G015800g, PHAVU_003G029700g, PHAVU_003G038800g, PHAVU_003G078400g, PHAVU_003G137700g,…
GO:1901361	organic cyclic compound catabolic process	GO_BiologicalProcess-EBI-UniProt-GOA_25.02.2019_00h00	1	1	0.628917	1	[4]	Group10	4.0404	4	[PHAVU_002G304000g, PHAVU_006G186700g, PHAVU_008G220300g, PHAVU_008G252800g]
GO:0019725	cellular homeostasis	GO_BiologicalProcess-EBI-UniProt-GOA_25.02.2019_00h00	1	1	1	1	[2, 4]	Group23	4.11765	7	[PHAVU_001G036900g, PHAVU_006G149200g, PHAVU_008G093700g, PHAVU_008G221800g, PHAVU_009G078100g, PHAVU_009G186300g, PHAVU_010G075900g]
GO:0004674	protein serine/threonine kinase activity	GO_BiologicalProcess-EBI-UniProt-GOA_25.02.2019_00h00	1	1	0.00217028	0.0564273	[8, 9]	Group24	4.07332	20	[PHAVU_001G265500g, PHAVU_002G007800g, PHAVU_002G232600g, PHAVU_002G261200g, PHAVU_003G015800g, PHAVU_003G149200g, PHAVU_005G094300g, PHAVU_006G105900g, PHAVU_007G063200g, PHAVU_007G084400g, PHAVU_007G254000g, PHAVU_007G279600g, PHAVU_008G124300g, PHAVU_008G184400g, PHAVU_008G238600g, PHAVU_010G100400g, PHAVU_010G103100g, PHAVU_010G160900g, PHAVU_011G090900g, PHAVU_011G148700g]
1Identifier, term, level and group given according to gene ontology (GO)
