# Supplementary material for: Metabolomics and Dual RNA-Sequencing on Root Nodules Revealed New Cellular Functions Controlled by Paraburkholderia phymatum NifA
Source: Metabolites. 2021 Jul 15;11(7):455. doi: 10.3390/metabo11070455 (PMC8305402; doi:10.3390/metabo11070455)
Supplement: Supplementary file 1 [file metabolites-11-00455-s001.zip › Table S1.xlsx]

## Sheet: Table S1
Table S1: List of all the metabolites detected in P. phymatum nifA nodules compared to wild-type nodules.
Metabolites 1	Formula	m/z	log2(nifA vs wild-type) 2	q-value 3	ID 1
Indole-acetamide	C10H10N2O	173.072	3.01407	2.28112e-05	C02693
4,4-Dimethyl-5alpha-cholesta-8,14,24-trien-3beta-ol	C29H46O	409.347	2.68086	0.000221414	C11455
5,7,24(28)-Ergostatrienol	C28H44O	395.332	2.42271	0.000111643	C15778
Pratensein	C16H12O6	310.093	2.05759	1.61946e-06	C10520
Dhurrin	C14H17NO7	310.093	2.05759	1.61946e-06	C05143
Quinate	C7H12O6	191.056	1.81922	0.00122072	C00296
3,4-Dihydroxymandelate	C8H8O5	191.056	1.81922	0.00122072	C05616
(22R,23R)-22,23-Dihydroxy-campest-4-en-3-one	C28H46O3	429.337	1.54786	1.88626e-06	C16253
Teasterone	C28H48O4	447.346	1.4595	3.88489e-05	C15791
22-Hydroxydocosanoate	C22H44O3	355.322	1.37466	0.0015352	C19623
22alpha-Hydroxy-campest-4-en-3-one	C28H46O2	413.342	1.3558	3.24044e-06	C15796
Pipecolate	C6H11NO2	128.072	1.35432	4.47804e-07	C00408
Cyanuric acid	C3H3N3O3	128.011	1.3499	0.000226801	C06554
Cathasterone	C28H48O3	431.352	1.26682	1.51727e-06	C15790
3,4-Dihydroxyphenylethyleneglycol	C8H10O4	172.061	1.22911	2.9807e-06	C05576
Acetyl-Glu-semialdehyde	C7H11NO4	172.061	1.22911	2.9807e-06	C01250
Formylanthranilate	C8H7NO3	172.061	1.22911	2.9807e-06	C05653
O-Succinyl-L-homoserine	C8H13NO6	218.067	1.2229	9.88308e-07	C01118
Oxalic acid	C2H2O4	88.988	1.1804	3.49368e-06	C00209
alpha-Tocotrienol	C29H44O2	423.327	1.15374	8.92733e-06	C14153
beta-Tocotrienol	C28H42O2	409.312	1.12089	1.69209e-05	C14154
Urocortisol	C21H34O5	365.233	1.10776	3.02486e-06	C05472
4-Hydroxycinnamyl alcohol 4-D-glucoside	C15H20O7	311.115	1.09311	6.79688e-05	C05855
Brassinolide	C28H48O6	479.337	1.05452	1.30855e-05	C08814
Hexuronic acid; Ascorbate	C6H8O6	175.025	1.01076	0.000420468	C00072
UDP-N-acetylmuramate	C20H31N3O19P2	678.093	0.996509	3.71719e-08	C01050
6-Deoxoteasterone	C28H50O3	433.369	0.966252	0.000363966	C15799
C22:0	C22H44O2	339.327	0.930698	1.52039e-06	C08281
Phosphoaspartate	C4H8NO7P	211.997	0.922166	1.40371e-05	C03082
12-OPDA	C18H28O3	291.196	0.911715	0.000369306	C01226
Androsta-1,4-diene-3,17-dione	C19H24O2	291.196	0.911715	0.000369306	C20144
Glycolate	C2H4O3	75.0087	0.865923	3.85203e-06	C00160
Inosine	C10H12N4O5	267.073	0.84833	3.71719e-08	C00294
S-Ribosyl-L-homocysteine	C9H17NO6S	267.073	0.84833	3.71719e-08	C03539
1-Naphthaldehyde	C11H8O	158.061	0.847597	0.000517343	C14090
Indole-3-acetaldehyde	C10H9NO	158.061	0.847597	0.000517343	C00637
3-Methyl-cis,cis-hexadienedioate	C7H8O4	155.035	0.845055	8.94786e-07	C04112
2-(alpha-Hydroxyethyl)thiamine diphosphate	C14H23N4O8P2S	468.063	0.832749	3.41966e-05	C05125
D-Glucarate	C6H10O8	209.03	0.818017	1.25884e-07	C00818
UDP-6-sulfoquinovose	C15H24N2O19P2S	629.01	0.811165	1.47316e-05	C11521
Lipoamide	C8H15NOS2	204.051	0.805558	0.0183499	C00248
11beta-Hydroxyandrost-4-ene-3,17-dione	C19H26O3	301.183	0.784173	0.000635133	C05284
Mercaptopyruvic acid	C3H4O3S	118.981	0.783666	1.2395e-07	C00957
1-Phospho-alpha-D-galacturonate	C6H11O10P	273.003	0.781153	1.40899e-05	C04037
gamma-Tocopherol	C28H48O2	415.358	0.771423	3.02486e-06	C02483
Se-Adenosylselenomethionine	C15H23N6O5Se	446.082	0.758326	8.81774e-06	C05691
GTP	C10H16N5O14P3	521.985	0.712511	5.94701e-06	C00044
Itaconate	C5H6O4	132.03	0.707285	0.000130116	C00433
Aspartate	C4H7NO4	132.03	0.707285	0.000130116	C00049
3alpha,7alpha-Dihydroxy-5beta-cholestanate	C27H46O4	433.331	0.706628	0.000275058	C04554
2-Octaprenyl-6-hydroxyphenol	C46H70O2	653.53	0.670007	4.9807e-05	C05811
Quinolinate	C7H5NO4	166.016	0.633381	9.33059e-06	C03722
Dihydro-4,4-dimethyl-2,3-furandione	C6H8O3	127.04	0.617173	9.41197e-07	C20240
Phosphoenolpyruvate	C3H5O6P	166.975	0.606947	0.00041158	C00074
7-Dehydrodesmosterol	C27H42O	381.316	0.594557	0.000569237	C05107
Aconitate	C6H6O6	173.009	0.591538	3.49368e-06	C00417
alpha-Tocopherol	C29H50O2	429.372	0.587437	0.00398083	C02477
Hexuronate	C6H10O7	193.035	0.582568	7.61344e-05	C00191
3-Carbamoyl-2-phenylpropionaldehyde	C10H11NO3	192.066	0.549959	3.41966e-05	C16587
2-Oxo-3-hydroxy-4-phosphobutanoate	C4H7O8P	212.98	0.546185	0.000221414	C06054
Hydroxypyruvate	C3H4O4	103.004	0.525588	9.02285e-06	C00168
Formamidopyrimidine nucleoside triphosphate	C10H18N5O15P3	539.992	0.522652	0.000267483	C05922
Estriol	C18H24O3	287.165	0.513448	0.000989029	C05141
3-Dehydroteasterone	C28H46O4	445.332	0.511337	0.00137677	C15792
8-[(1R,2R)-3-Oxo-2-{(Z)-pent-2-enyl}cyclopentyl]octanoate	C18H30O3	293.212	0.507254	0.00292607	C04780
UDP-glucuronate	C15H22N2O18P2	579.026	0.504856	2.28112e-05	C00167
Itaconate	C5H6O4	129.019	0.499754	1.30855e-05	C00433
D-Glyceric acid	C3H6O4	105.019	0.49587	3.02486e-06	C00258
2-Hydroxy-2,4-pentadienoic acid	C5H6O3	113.025	0.493362	9.66771e-06	C00596
Malonylgenistin	C24H22O13	517.099	0.490654	2.9807e-06	C16192
8-Amino-7-oxononanoate	C9H17NO3	186.113	0.488355	1.47316e-05	C01092
Indole-3-acetate	C10H9NO2	174.056	0.481763	0.0122684	C00954
3',5'-Cyclic diGMP	C20H24N10O14P2	689.087	0.474275	0.0114927	C16463
delta-Tocopherol	C27H46O2	401.341	0.471856	0.000421063	C14151
Succinic aldehyde	C4H6O2	85.0293	0.470541	2.30649e-05	C00741
Propanoyl phosphate	C3H7O5P	152.996	0.465484	0.000828949	C02876
(3R)-6-Hydroxy-3-isopropenyl-heptanoate	C10H18O3	185.118	0.463816	7.61781e-06	C11404
3-Sulfino-L-alanine	C3H7NO4S	152.002	0.459438	0.0278696	C00606
24-Hydroxy-beta-amyrin	C30H50O2	441.373	0.447347	0.00101403	C19732
3,4-Dihydroxybenzoate	C7H6O4	153.019	0.437256	7.39633e-06	C00230
Shikimate	C7H10O5	173.045	0.437209	6.01169e-05	C00493
Phthalate	C8H6O4	173.045	0.437209	6.01169e-05	C01606
Gibberellin A19	C20H26O6	361.167	0.435234	0.000111643	C02034
11beta,17beta-Dihydroxy-4-androsten-3-one	C19H28O3	303.198	0.434823	0.000321368	C18075
Acetyl adenylate	C12H16N5O8P	388.065	0.430929	3.83233e-05	C05993
Xanthoxin	C15H22O3	249.15	0.423978	5.94701e-06	C13453
3-Methyl-2-butenal	C5H8O	83.0501	0.417022	0.00442293	C07330
Hydroxybutanoic acid	C4H8O3	103.04	0.414185	0.000147405	C00989
4-Methylthio-2-oxobutanoic acid	C5H8O3S	151.026	0.409406	5.49411e-05	C01180
Xanthine	C5H4N4O2	151.026	0.409406	5.49411e-05	C00385
Furoic acid	C5H4O3	111.009	0.395286	1.75995e-06	C01546
dATP	C10H16N5O12P3	489.991	0.391896	0.000233493	C00131
22-Oxo-docosanoate	C22H42O3	353.306	0.386718	0.000635133	C19624
(+)-Neomenthol	C10H20O	155.144	0.381018	0.00106393	C00553
9,10-Dihydroxystearate	C18H36O4	315.254	0.37888	0.0396704	C19622
Gallate	C7H6O5	169.013	0.375156	2.47591e-05	C01424
ATP	C10H16N5O13P3	505.988	0.371795	0.00476863	C00002
4,8-Dihydroxyquinoline	C9H7NO2	160.04	0.371759	0.000533646	C05637
(2E,6E)-Farnesol	C15H26O	221.192	0.370624	0.000185726	C01126
9-Oxononanoic acid	C9H16O3	171.103	0.368454	0.000185726	C16322
3-Mercaptolactate	C3H6O3S	120.996	0.367254	1.09427e-05	C05823
Porphobilinogen	C10H14N2O4	225.088	0.365381	9.88308e-07	C00931
Adenosine	C10H13N5O4	266.089	0.361462	0.000507792	C00212
Cys	C3H7NO2S	120.012	0.361039	0.00279807	C00097
Protoporphyrinogen IX	C34H40N4O4	567.3	0.360559	0.000319635	C01079
UTP	C9H15N2O15P3	482.962	0.358574	0.000185726	C00075
Nicotinate	C6H5NO2	122.025	0.358335	0.000653809	C00253
Hexonic acid	C6H12O7	195.051	0.354079	1.74343e-05	C00257
C10:3	C10H14O2	165.092	0.349274	0.001083	C11924
Prostaglandin H2	C20H32O5	351.219	0.346131	0.000142788	C00427
Glucono-lactone	C6H10O6	177.04	0.344792	1.51956e-05	C00198
(R)-Mandelate	C8H8O3	151.04	0.344621	0.000160986	C01983
Oxobutanoic acid	C4H6O3	104.035	0.339795	0.00719451	C00109
Serine	C3H7NO3	104.035	0.339795	0.00719451	C00065
Homogentisate	C8H8O4	167.035	0.332302	0.00268655	C00544
3-Dehydroshikimate	C7H8O5	171.03	0.331455	0.00027771	C02637
sn-Glycero-3-phosphoethanolamine	C5H14NO6P	214.049	0.325924	0.00639594	C01233
5-Phospho-alpha-D-ribose 1-diphosphate	C5H13O14P3	388.945	0.32494	0.000421063	C00119
Icosanoic acid	C20H40O2	311.295	0.323685	3.00775e-05	C06425
1-(5'-Phosphoribosyl)-5-formamido-4-imidazolecarboxamide	C10H15N4O9P	365.051	0.312656	0.001083	C04734
C10:2	C10H16O2	167.107	0.31111	0.000688778	C11402
Furfural	C5H4O2	95.0137	0.304775	0.000974433	C07090
4-Hydroxybenzoate	C7H6O3	140.035	0.30243	0.000319635	C00156
2-Aminomuconate semialdehyde	C6H7NO3	140.035	0.30243	0.000319635	C03824
3-Carbamoyl-2-phenylpropionaldehyde	C10H11NO3	198.088	0.297797	0.0226715	C16587
gamma-Glutamyl-beta-aminopropiononitrile	C8H13N3O3	198.088	0.297797	0.0226715	C06114
Hydroxyglutarate	C5H8O5	147.03	0.296997	0.000514525	C00684
GDP-hexose	C16H25N5O16P2	604.071	0.296339	0.000538593	C00096
Glyoxylic acid	C2H2O3	72.9929	0.287022	0.00135337	C00048
Propanol	C3H8O	59.0498	0.283522	0.00233145	C01845
2-Methylacetoacetyl-CoA	C26H42N7O18P3S	864.144	0.280186	0.000221414	C03344
Acetatic acid	C2H4O2	59.0134	0.279213	4.26333e-05	C00033
O-beta-D-Xylosylzeatin	C15H21N5O5	350.146	0.275563	0.0152341	C03300
Octanoic acid	C8H16O2	143.108	0.274932	5.37763e-05	C06423
3-Sulfocatechol	C6H6O5S	188.986	0.273836	0.00131335	C06336
Sedoheptulose P	C7H15O10P	289.034	0.273323	2.69998e-05	C05382
N6-(L-1,3-Dicarboxypropyl)-L-lysine	C11H20N2O6	275.125	0.270008	0.0346145	C00449
Tartaric acid	C4H6O6	149.009	0.268932	0.0290045	C00552
6beta,7beta-Dihydroxykaurenoic acid	C20H30O4	333.207	0.266688	5.49411e-05	C11876
Hexose bisP	C6H14O12P2	338.989	0.266438	0.00255768	C00354
N-Trimethyl-2-aminoethylphosphonate	C5H15NO3P	167.071	0.264631	0.00113562	C06459
Naphthalene-1,2-diol	C10H8O2	167.071	0.264631	0.00113562	C03012
2-Oxepin-2(3H)-ylideneacetyl-CoA	C29H42N7O18P3S	900.145	0.26456	2.5636e-05	C19975
(-)-Jasmonic acid	C12H18O3	209.118	0.261836	0.00887812	C08491
Pyruvate	C3H4O3	87.0086	0.259036	0.000142911	C00022
Decanoic acid (FA10:0)	C10H20O2	171.139	0.255812	0.00162745	C01571
Carbonic acid	H2CO3	60.994	0.243093	0.00341301	C01353
Ectoine	C6H10N2O2	141.067	0.241229	0.0186232	C06231
ITP	C10H15N4O14P3	506.972	0.232197	0.00762235	C00081
2-Chloro-3-oxoadipate	C6H7ClO5	192.99	0.229564	0.0131163	C12836
N-Acetylmuramate	C11H19NO8	292.103	0.229093	0.000236176	C02713
N-Succinyl-L-glutamate 5-semialdehyde	C9H13NO6	230.067	0.219959	0.00233098	C05932
Hydroxyadipate	C6H10O5	161.046	0.216436	0.000481504	C02991
2-Hydroxymuconate semialdehyde	C6H6O4	141.02	0.212	0.000657277	C00682
Lactate	C3H6O3	89.0244	0.200416	0.000738841	C00184
Sinapyl alcohol	C11H14O4	209.082	0.200252	0.0016791	C02325
ADP	C10H15N5O10P2	426.022	0.200188	0.019149	C00008
Pentonic acid	C5H10O6	165.04	0.198829	0.00063515	C00502
Dihydroxy-methylthiopentanoic acid	C6H10O3S	165.04	0.198829	0.00063515	C15606
Pentose P	C5H11O8P	229.012	0.198292	0.0403843	C00117
7-Methyl-2-hydroxy-6-oxoocta-2,4-dienoate	C9H12O4	183.066	0.191694	0.0152341	C11588
Choline-P	C5H15NO4P	183.066	0.191694	0.0152341	C00588
3-Methoxybenzyl alcohol	C8H10O2	137.061	0.190223	0.000384656	C20694
9,10-Epoxy-18-hydroxystearate	C18H34O4	313.238	0.188962	0.0226136	C19620
Aminopentanamide	C5H12N2O	115.088	0.187139	0.00350262	C00990
Hexadecenal	C16H30O	237.222	0.184842	0.0210892	C06123
Glycerol	C3H8O3	91.04	0.18446	0.0482745	C00116
(6Z,9Z,12Z)-Octadecatrienoic acid	C18H30O2	277.217	0.183078	0.00735603	C06426
sn-Glycerol 3-phosphate	C3H9O6P	171.007	0.180786	0.0186329	C00093
Cysteic acid	C3H7NO5S	171.007	0.180786	0.0186329	C00506
CoA	C21H36N7O16P3S	766.108	0.18069	0.00373738	C00010
ADP-5-ethyl-4-methylthiazole-2-carboxylate	C17H22N6O12P2S	595.041	0.180309	1.41475e-05	C20784
Isophorone	C9H14O	137.098	0.178658	0.00117735	C16323
4-Methyl-2-oxopentanoate	C6H10O3	129.056	0.177529	0.000182794	C00233
Oxoadipate	C6H8O5	159.03	0.170551	0.0252998	C00322
1,4-Dihydroxy-2-naphthoate	C11H8O4	203.034	0.164135	0.0117571	C03657
Acetyl-CoA	C23H38N7O17P3S	808.117	0.162751	0.00186969	C00024
(S)-4-Hydroxymandelonitrile	C8H7NO2	148.041	0.162582	0.046503	C03742
2-Succinylbenzoate	C11H10O5	221.046	0.16039	0.000213753	C02730
Dodecanoic acid (FA12:0)	C12H24O2	199.17	0.15792	0.0248387	C02679
beta-Ionone	C13H20O	199.17	0.15792	0.0248387	C12287
Carbamoyl phosphate	CH4NO5P	139.976	0.152938	0.0183499	C00169
(Iso)Leucine	C6H13NO2	130.087	0.149037	0.0551364	C00123
3,4-Dihydroxy-9,10-secoandrosta-1,3,5(10)-triene-9,17-dione	C19H24O4	315.16	0.141486	0.0112037	C04793
3-Ketolactose	C12H20O11	339.093	0.138295	0.0115414	C05403
cis-9,10-Epoxystearic acid	C18H34O3	297.243	0.134557	0.0384452	C19418
4-Coumaryl alcohol	C9H10O2	152.072	0.133993	0.0571811	C02646
Dopamine	C8H11NO2	152.072	0.133993	0.0571811	C03758
Benzyl alcohol	C7H8O	107.05	0.133645	0.029832	C01467
L-Metanephrine	C10H15NO3	196.098	0.133377	0.022708	C05588
UDP-N-acetylmuramoyl-L-alanine	C23H36N4O20P2	749.134	0.128171	0.0591556	C01212
(3Z)-Phytochromobilin	C33H36N4O6	583.258	0.117752	0.0509899	C05913
CDP	C9H15N3O11P2	402.01	0.11627	0.0303562	C00112
Phthalate	C8H6O4	165.019	0.114845	0.0015899	C01606
Sinapoyl aldehyde	C11H12O4	207.066	0.112257	0.00588745	C05610
4-Methylthiobutylthiohydroximate	C5H11NOS2	164.021	0.10563	0.00901039	C17243
Pseudobaptigenin	C16H10O5	281.045	0.101469	0.0284067	C10522
Cobinamide	C48H72CoN11O8	988.483	0.0990942	0.025446	C05774
Tetrahydrobiopterin	C9H15N5O3	240.112	0.0968221	0.072556	C00272
13(S)-HPOT	C18H30O4	309.207	0.0960981	0.0656427	C04785
Phenylethyl alcohol	C8H10O	121.066	0.0955346	0.0333949	C14582
S-Adenosyl-L-methionine	C15H22N6O5S	397.128	0.0933593	0.0686122	C00019
Quercetin 3-O-glucoside	C21H20O12	463.086	0.0914497	0.0513471	C05623
2-Dehydropantoate	C6H10O4	145.05	0.0904758	0.070332	C00966
5-Amino-6-(5'-phosphoribosylamino)uracil	C9H15N4O9P	353.051	0.0874417	0.00482166	C01268
3,4-Dihydroxyphenylethyleneglycol	C8H10O4	169.05	0.0823777	0.0422063	C05576
C18:2	C18H32O2	279.233	0.0788779	0.045769	C01595
Methanesulfonic acid	CH4SO3	94.9805	0.0725336	0.00284586	C11145
UDP	C9H14N2O12P2	402.995	0.0714802	0.0513471	C00015
(Iso)Citrate	C6H8O7	191.02	0.0710048	0.0428262	C00158
Farnesoic acid	C15H24O2	235.17	0.0541722	0.0767682	C16502
3-Methoxy-4-hydroxyphenylacetaldehyde	C9H10O3	168.066	0.0532393	0.0810867	C05581
Pyridoxine	C8H11NO3	168.066	0.0532393	0.0810867	C00314
N-Acetylimidazole	C5H6N2O	112.052	0.0529213	0.0142891	C05130
Creatinine	C4H7N3O	112.052	0.0529213	0.0142891	C00791
Retinal	C20H28O	283.208	0.052521	0.0421939	C00376
Disaccharide	C12H22O11	341.11	0.0453133	0.0234031	C00089
Glutarate	C5H8O4	131.035	0.0451588	0.070332	C00489
N-Acetyl-D-glucosamine	C8H15NO6	220.083	0.0445524	0.0825064	C00140
Leukotriene B4	C20H32O4	335.223	0.0367377	0.0906051	C02165
Limonene-1,2-epoxide	C10H16O	151.113	0.0364097	0.0951912	C07271
Orcinol	C7H8O2	126.056	0.0335093	0.0974031	C02923
(S)-2,3,4,5-Tetrahydropyridine-2-carboxylate	C6H9NO2	126.056	0.0335093	0.0974031	C00450
N-((R)-Pantothenoyl)-L-cysteine	C12H22N2O6S	329.139	0.0257755	0.101254	C04079
Gibberellin A51-catabolite	C19H22O5	329.139	0.0257755	0.101254	C11854
IMP	C10H13N4O8P	347.04	0.02429	0.107283	C00130
2-Deoxy-D-ribose 1-phosphate	C5H11O7P	213.017	0.0215019	0.111543	C00672
5-Hydroxyferulic acid methyl ester	C10H10O5	209.046	0.0212414	0.0967853	C05619
UDP-hexose	C15H24N2O17P2	565.048	0.0199348	0.112729	C00029
4a-Hydroxytetrahydrobiopterin	C9H15N5O4	263.129	0.019466	0.101503	C15522
Abscisate	C15H20O4	263.129	0.019466	0.101503	C06082
Pterostilbene	C16H16O3	263.129	0.019466	0.101503	C10287
Xylitol	C5H12O5	151.062	0.0172008	0.103627	C00379
Glutamate	C5H9NO4	151.062	0.0172008	0.103627	C00025
5-Carboxy-2-oxohept-3-enedioate	C8H8O7	215.02	0.0161282	0.0808048	C04052
Progesterone	C21H30O2	313.217	0.0153664	0.111071	C00410
Cinnamaldehyde	C9H8O	134.061	-0.000246031	0.124631	C00903
2-Phenylacetamide	C8H9NO	134.061	-0.000246031	0.124631	C02505
16-Hydroxypalmitate	C16H32O3	271.228	-0.00333589	0.121788	C18218
Apigenin	C15H10O5	269.046	-0.00579781	0.1217	C01477
Guanosine	C10H13N5O5	282.084	-0.010077	0.115708	C00387
Thymidine	C10H14N2O5	241.083	-0.0119125	0.116189	C00214
5-Amino-6-(5'-phospho-D-ribitylamino)uracil	C9H17N4O9P	355.066	-0.017911	0.109495	C04454
IMP	C10H13N4O8P	355.066	-0.017911	0.109495	C00130
3-Mercaptolactate	C3H6O3S	124.007	-0.0196536	0.118388	C05823
Taurine	C2H7NO3S	124.007	-0.0196536	0.118388	C00245
L-Histidinol phosphate	C6H12N3O4P	220.047	-0.0206035	0.101553	C01100
(5Z,8Z,11Z,14Z,17Z)-Icosapentaenoic acid	C20H30O2	301.217	-0.0215651	0.111543	C06428
16-Oxo-palmitate	C16H30O3	269.212	-0.0219938	0.114209	C19614
N-Cyclohexylformamide	C7H13NO	126.093	-0.0254974	0.11264	C11519
2-trans,6-trans-Farnesal	C15H24O	219.175	-0.0256414	0.100261	C03461
UDP-pentose	C14H22N2O16P2	535.038	-0.0272882	0.0808048	C00190
Thiobenzamide S,S-dioxide	C7H7NO2S	175.036	-0.0373018	0.0689766	C16285
Carbamoyl-Asp	C5H8N2O5	175.036	-0.0373018	0.0689766	C00438
Propenoic acid C3:1	C3H4O2	71.0137	-0.0396399	0.0808048	C00511
Phenol	C6H6O	93.0344	-0.0434298	0.100261	C00146
Biotin	C10H16N2O3S	243.08	-0.047701	0.0737694	C00120
Butynol	C4H6O	69.0343	-0.0487748	0.0636251	C20701
Indole-5,6-quinone	C8H5NO2	146.024	-0.0515727	0.0398901	C05579
Glutathione disulfide	C20H32N6O12S2	611.143	-0.052899	0.0750632	C00127
Fumarate	C4H4O4	119.017	-0.0529588	0.0713152	C00122
3-(Methylthio)propionic acid	C4H8O2S	119.017	-0.0529588	0.0713152	C08276
Retinol	C20H30O	285.223	-0.0571148	0.0872148	C00473
Acetone	C3H6O	57.0341	-0.0584746	0.0580262	C00207
Benzamide	C7H7NO	120.045	-0.0585054	0.0998634	C09815
C14:0	C14H28O2	227.202	-0.0590143	0.0942691	C06424
2-trans,6-trans-Farnesal	C15H24O	227.202	-0.0590143	0.0942691	C03461
Fumarate	C4H4O4	115.004	-0.0603145	0.0509899	C00122
Malate	C4H6O5	133.014	-0.0619927	0.0250103	C00149
Benzoate	C7H6O2	121.03	-0.0620699	0.0527622	C00180
Aminoimidazole ribotide	C8H14N3O7P	294.05	-0.0661048	0.0398901	C03373
Sedoheptulose P	C7H15O10P	294.05	-0.0661048	0.0398901	C05382
Formylanthranilate	C8H7NO3	164.035	-0.0722306	0.0854163	C05653
(9Z,11E)-(13S)-13-Hydroperoxyoctadeca-9,11-dienoic acid	C18H32O4	311.223	-0.0744846	0.0901031	C04717
Nicotinamide	C6H6N2O	121.041	-0.0772665	0.0643486	C00153
FAD (ox)	C27H33N9O15P2	784.151	-0.0784337	0.0143251	C00016
Nocardicin G	C19H19N3O6	384.122	-0.0799701	0.0287725	C17355
Hexose	C6H12O6	179.056	-0.0805961	0.00242586	C00031
2-Oxo-6-methylthiohexanoic acid	C7H12O3S	179.056	-0.0805961	0.00242586	C17216
AMP	C10H14N5O7P	346.056	-0.0824407	0.0405257	C00020
2-(2'-Methylthio)ethylmalic acid	C7H12O5S	207.032	-0.0844589	0.0436871	C17210
Nicotinate	C6H5NO2	125.035	-0.0856062	0.0686122	C00253
Thymine	C5H6N2O2	125.035	-0.0856062	0.0686122	C00178
4-Imidazolone-5-propanoate	C6H8N2O3	155.047	-0.0897584	0.0453708	C03680
5-Methylhex-4-enoyl-CoA	C28H46N7O17P3S	876.182	-0.0934048	0.0345307	C16470
GDP	C10H15N5O11P2	442.017	-0.0963934	0.0289209	C00035
Oxalyl-CoA	C23H36N7O19P3S	838.095	-0.104647	0.0953438	C00313
Hydroxy-Glu	C5H9NO5	162.041	-0.110252	0.0192142	C05947
4-Maleylacetoacetate	C8H8O6	199.025	-0.115477	0.0299238	C01036
3-Deoxy-D-manno-octulosonate	C8H14O8	237.061	-0.121561	0.001083	C01187
Tyramine	C8H11NO	136.077	-0.123973	0.0618305	C00483
Cinnamate	C9H8O2	147.045	-0.129522	0.0336177	C00423
3-Dehydroshikimate	C7H8O5	174.041	-0.130367	0.027729	C02637
Acetyl-Asp	C6H9NO5	174.041	-0.130367	0.027729	C01045
Naphthalene-1,2-diol	C10H8O2	159.045	-0.133752	0.0123699	C03012
Pyrogallic acid	C6H6O3	128.035	-0.134675	0.00882628	C02814
Oxoproline	C5H7NO3	128.035	-0.134675	0.00882628	C01879
Pyrogallic acid	C6H6O3	125.024	-0.143123	0.00119557	C02814
Phenyl acetate	C8H8O2	135.045	-0.150183	0.0302161	C01454
Stachyose	C24H42O21	665.214	-0.150368	0.0099599	C01613
Precorrin 3B	C43H50N4O17	893.311	-0.151783	0.0149652	C06406
Prephytoene diphosphate	C40H68O7P2	721.438	-0.162067	0.0403645	C03427
4,8-Dihydroxyquinoline	C9H7NO2	166.061	-0.174704	0.0580262	C05637
2,4-Diamino-6-nitrotoluene	C7H9N3O2	166.061	-0.174704	0.0580262	C16396
Hydroxyadipate	C6H10O5	166.061	-0.174704	0.0580262	C02991
Isophorone	C9H14O	140.108	-0.175927	0.037624	C16323
Tropine	C8H15NO	140.108	-0.175927	0.037624	C00729
C4:0 (Butyric acid)	C4H8O2	87.045	-0.17941	0.0100301	C00246
dUDP	C9H14N2O11P2	387	-0.180144	0.00252419	C01346
L-Threonylcarbamoyladenylate	C15H21N6O11P	491.094	-0.182088	0.00725502	C20641
Phosphoglycerate	C3H7O7P	184.986	-0.182716	0.0155595	C00197
Uracil	C4H4N2O2	111.02	-0.182853	0.0576496	C00106
Homogentisate	C8H8O4	170.046	-0.186141	0.00167188	C00544
2,3,4,5-Tetrahydrodipicolinate	C7H9NO4	170.046	-0.186141	0.00167188	C03972
Phenylacetothiohydroximate	C8H9NOS	170.046	-0.186141	0.00167188	C03719
(8Z,11Z,14Z)-Icosatrienoic acid	C20H34O2	305.248	-0.195251	0.0287725	C03242
6-Thiourate	C5H4N4O2S	184.002	-0.195767	0.00740096	C16613
Phosphoserine	C3H8NO6P	184.002	-0.195767	0.00740096	C01005
2-Amino-4-hydroxy-6-hydroxymethyl-7,8-dihydropteridine	C7H9N5O2	194.069	-0.199513	0.0225827	C01300
Urate	C5H4N4O3	167.021	-0.20044	0.0527561	C00366
GMP	C10H14N5O8P	362.051	-0.215062	0.00256699	C00144
(15S)-15-Hydroxy-5,8,11-cis-13-trans-eicosatetraenoate	C20H32O3	319.227	-0.220706	0.0456635	C04742
Catechol	C6H6O2	109.029	-0.221615	0.0111919	C00090
(Z)-But-2-ene-1,2,3-tricarboxylate	C7H8O6	187.025	-0.225811	0.00653547	C04225
3-Hydroxy-5-methylhex-4-enoyl-CoA	C28H46N7O18P3S	892.174	-0.229254	0.000895559	C16469
Phenylalanine	C9H11NO2	164.072	-0.229617	0.0375671	C00079
12-Oxo-9(Z)-dodecenoic acid	C12H20O3	211.134	-0.230118	0.0525491	C16311
Butanoyl-CoA	C25H42N7O17P3S	836.151	-0.241191	2.30649e-05	C00136
Dethiobiotin	C10H18N2O3	213.125	-0.241802	0.010797	C01909
4-(Methylnitrosamino)-1-(3-pyridyl)-1-butanol	C10H15N3O2	213.125	-0.241802	0.010797	C19574
dCDP	C9H15N3O10P2	386.017	-0.242368	0.0099599	C00705
Coproporphyrinogen III	C36H44N4O8	659.308	-0.244037	0.00351461	C03263
Ala-Ala	C6H12N2O3	159.078	-0.244351	0.00113641	C00993
Biochanin A 7-O-(6-O-malonyl-beta-D-glucoside)	C25H24O13	531.115	-0.248736	0.000421063	C12625
Tetradecanoyl-CoA	C35H62N7O17P3S	976.307	-0.250537	0.000389369	C02593
N,N'-Diacetyllegionaminate	C13H22N2O8	333.13	-0.251569	0.00117735	C20418
2-Naphthol	C10H8O	143.051	-0.263361	0.00190636	C14786
3-Propylmalate	C7H12O5	175.061	-0.264676	6.79268e-05	C02504
Homogentisate	C8H8O4	175.061	-0.264676	6.79268e-05	C00544
Oxalosuccinate	C6H6O7	189.004	-0.269452	0.00116096	C05379
Dihydrouracil	C4H6N2O2	113.036	-0.271	0.0346145	C00429
Mevalonate	C6H12O4	147.066	-0.27231	0.00185997	C00418
(R)-3-((R)-3-Hydroxybutanoyloxy)butanoate	C8H14O5	189.077	-0.276792	0.00740096	C04546
(R)-3-(4-Hydroxyphenyl)lactate	C9H10O4	189.077	-0.276792	0.00740096	C03964
Acetylglucosamine P	C8H16NO9P	300.05	-0.281063	0.0215758	C00357
2',7-Dihydroxy-4',5'-methylenedioxyisoflavone	C16H10O6	300.05	-0.281063	0.0215758	C16226
Histidine	C6H9N3O2	154.062	-0.282829	0.0361075	C00135
Pentose	C5H10O5	154.062	-0.282829	0.0361075	C00121
18-Oxooleate	C18H32O3	295.228	-0.284713	0.0185343	C19617
Testosterone	C19H28O2	295.228	-0.284713	0.0185343	C00535
Methyl jasmonate	C13H20O3	223.134	-0.290407	0.00170134	C11512
UDP-3-O-(3-hydroxytetradecanoyl)-D-glucosamine	C29H51N3O18P2	790.256	-0.293738	0.00279196	C06022
Ketovaline	C5H8O3	115.04	-0.295678	0.000226801	C00141
Sinapate	C11H12O5	223.061	-0.29819	0.00092715	C00482
(2S,4S)-4-Hydroxy-2,3,4,5-tetrahydrodipicolinate	C7H9NO5	186.041	-0.300177	0.000576009	C20258
Quercetin	C15H10O7	301.035	-0.301083	0.00740096	C00389
Hydroxy-Lys	C6H14N2O3	161.093	-0.30329	0.00232848	C01028
D-2-Hydroxyisocaproate	C6H12O3	131.071	-0.306768	0.000158903	C06103
Phenylalanine	C9H11NO2	167.082	-0.308004	0.0436871	C00079
Pyridoxamine	C8H12N2O2	167.082	-0.308004	0.0436871	C00534
2'-Deoxyinosine 5'-phosphate	C10H13N4O7P	331.046	-0.310985	0.00048996	C06196
C3:0 (Propionic acid)	C3H6O2	73.0294	-0.319198	0.00120065	C00163
Tryptophan	C11H12N2O2	203.083	-0.321359	0.00588745	C00078
(S)-3-Hydroxytetradecanoyl-CoA	C35H62N7O18P3S	992.302	-0.322492	0.000493973	C05260
Hippurate	C9H9NO3	178.051	-0.330962	0.000966861	C01586
(1R)-Hydroxy-(2R)-glutathionyl-1,2-dihydronaphthalene	C20H25N3O7S	450.136	-0.332819	1.08517e-05	C14791
2,4-Diamino-6-hydroxylaminotoluene	C7H11N3O	152.083	-0.333954	0.0415308	C16399
Mevalonate	C6H12O4	152.083	-0.333954	0.0415308	C00418
7-Methyluric acid	C6H6N4O3	181.037	-0.334075	0.018407	C16355
4-Acetamidobutanoate	C6H11NO3	144.067	-0.342456	4.08762e-06	C02946
Lariciresinol	C20H24O6	359.15	-0.346373	0.000611436	C10646
Rutin	C27H30O16	609.146	-0.356719	0.00403183	C05625
UDP-deoxyhexose	C15H24N2O16P2	549.054	-0.383077	0.000199272	C02199
7,8-Diaminononanoate	C9H20N2O2	187.145	-0.386609	0.00488469	C01037
2-Hydroxymuconate semialdehyde	C6H6O4	144.03	-0.387108	0.000628036	C00682
2-Oxoglutaramate	C5H7NO4	144.03	-0.387108	0.000628036	C00940
Nicotinamide	C6H6N2O	124.051	-0.388411	0.00957507	C00153
Methylcytosine	C5H7N3O	124.051	-0.388411	0.00957507	C02376
Butanal	C4H8O	71.0502	-0.390414	0.0048818	C01412
3-(4-Hydroxyphenyl)pyruvate	C9H8O4	179.035	-0.398375	0.0165814	C01179
Octanoyl-CoA	C29H50N7O17P3S	892.213	-0.402886	3.83381e-05	C01944
Oxobutanoic acid	C4H6O3	101.026	-0.404267	0.00089414	C00109
Chlorogenate	C16H18O9	353.09	-0.409803	0.0040676	C00852
2-Hydroxycyclohexan-1-one	C6H10O2	116.072	-0.410098	0.00150799	C01147
Valine; Betaine	C5H11NO2	116.072	-0.410098	0.00150799	C00183
Acetone cyanohydrin	C4H7NO	84.0454	-0.412316	0.00377321	C02659
CMP	C9H14N3O8P	322.045	-0.41387	3.76929e-05	C00055
3-Deoxy-D-manno-octulosonate 8-phosphate	C8H15O11P	322.045	-0.41387	3.76929e-05	C04478
Syringin	C17H24O9	371.134	-0.416515	3.20985e-06	C01533
5,10-Methylenetetrahydrofolate	C20H23N7O6	456.165	-0.417474	4.0872e-06	C00143
sn-Glycero-3-phosphocholine	C8H21NO6P	260.114	-0.418637	6.64354e-05	C00670
Lotaustralin	C11H19NO6	260.114	-0.418637	6.64354e-05	C08334
Deoxyhexose	C6H12O5	163.061	-0.426876	0.000303227	C00507
Ferulate	C10H10O4	193.05	-0.428297	6.64354e-05	C01494
1-Naphthaldehyde	C11H8O	166.087	-0.429661	0.0392189	C14090
3-Methoxytyramine	C9H13NO2	166.087	-0.429661	0.0392189	C05587
Indole-3-acetaldehyde	C10H9NO	166.087	-0.429661	0.0392189	C00637
C22:6	C22H32O2	327.232	-0.430098	0.0482745	C06429
Phenylacetaldehyde	C8H8O	119.05	-0.43098	0.000226801	C00601
2-Hydroxycyclohexan-1-one	C6H10O2	113.061	-0.449853	1.41475e-05	C01147
5-Hydroxyectoine	C6H10N2O3	157.062	-0.450402	0.000348912	C16432
Hexose P	C6H13O9P	259.024	-0.450731	5.37763e-05	C00085
5-Hydroxyindoleacetate	C10H9NO3	190.052	-0.457242	0.000348912	C05635
Coumarate	C9H8O3	163.039	-0.462143	0.00114924	C00166
p-Coumaroyl quinic acid	C16H18O8	337.093	-0.466945	0.000496062	C12208
3-Hydroxy-L-kynurenine	C10H12N2O4	226.083	-0.472337	0.00040875	C03227
Deoxycytidine	C9H13N3O4	226.083	-0.472337	0.00040875	C00881
UDP-acetyl-hexosamine	C17H27N3O17P2	606.075	-0.488472	8.10139e-05	C00043
Sinapoyl aldehyde	C11H12O4	218.103	-0.518629	6.49038e-07	C05610
Pantothenate	C9H17NO5	218.103	-0.518629	6.49038e-07	C00864
Allantoin	C4H6N4O3	157.037	-0.524608	0.000558421	C02348
N-Methylethanolamine phosphate	C3H10NO4P	157.037	-0.524608	0.000558421	C01210
Isopropylmaleate	C7H10O4	157.05	-0.527799	4.19972e-06	C02631
alpha-Oxo-benzeneacetic acid	C8H6O3	157.05	-0.527799	4.19972e-06	C02137
FMN (ox)	C17H21N4O9P	455.097	-0.53221	4.9807e-05	C00061
Cytosine	C4H5N3O	110.035	-0.539368	0.0124726	C00380
Acetyl-Glu	C7H11NO5	188.056	-0.545411	4.28322e-06	C00624
(R)-2-Hydroxybutane-1,2,4-tricarboxylate	C7H10O7	205.036	-0.546468	7.6115e-05	C01251
N-Acetylputrescine	C6H14N2O	129.104	-0.557152	0.00403438	C02714
Allantoate	C4H8N4O4	175.047	-0.563634	9.02285e-06	C00499
Arachidonate	C20H32O2	303.233	-0.566334	0.040429	C00219
Thiobenzamide S,S-dioxide	C7H7NO2S	168.014	-0.570153	0.000201671	C16285
5-Hydroxyisourate	C5H4N4O4	183.017	-0.576223	5.23786e-05	C11821
UMP	C9H13N2O9P	323.029	-0.578117	0.000815837	C00105
Aminobutanoic acid (ABA)	C4H9NO2	102.056	-0.587077	6.64354e-05	C00334
Proline	C5H9NO2	114.056	-0.589308	1.9154e-06	C00148
Paraoxon	C10H14NO6P	274.048	-0.593409	8.27876e-05	C06606
Anthranilate	C7H7NO2	136.04	-0.59996	0.00116096	C00108
Glutamate	C5H9NO4	146.046	-0.624412	0.00119793	C00025
5-(2-Hydroxyethyl)-4-methylthiazole	C6H9NOS	146.046	-0.624412	0.00119793	C04294
Tryptophan	C11H12N2O2	206.093	-0.624881	0.0134659	C00078
4-(N-Nitrosomethylamino)-1-(3-pyridyl)-1-butanone	C10H13N3O2	206.093	-0.624881	0.0134659	C16453
beta-Ionone	C13H20O	191.144	-0.629104	9.88827e-05	C12287
S-(Formylmethyl)glutathione	C12H19N3O7S	348.087	-0.637719	1.40899e-05	C14871
Guanine	C5H5N5O	150.043	-0.645021	0.000933736	C00242
(R)-Mandelate	C8H8O3	154.051	-0.65133	0.00135337	C01983
(5S,6S)-6-Amino-5-hydroxycyclohexane-1,3-diene-1-carboxyate	C7H9NO3	154.051	-0.65133	0.00135337	C19830
Indole-5,6-quinone	C8H5NO2	154.051	-0.65133	0.00135337	C05579
3-Dehydroquinate	C7H10O6	189.04	-0.660718	7.88823e-07	C00944
Asparagine	C4H8N2O3	131.047	-0.67187	0.00675306	C00152
2-Phosphoglycolate	C2H5O6P	154.975	-0.68748	0.000558421	C00988
Luteolin	C15H10O6	285.041	-0.690895	0.00868755	C01514
N-Acetylimidazole	C5H6N2O	109.041	-0.700234	0.018407	C05130
L-Glutamyl 5-phosphate	C5H10NO7P	226.012	-0.715534	0.000481504	C03287
4-Methyl-5-(2-phosphoethyl)thiazole	C6H10NO4PS	226.012	-0.715534	0.000481504	C04327
2-Hydroxy-2,4-pentadienoic acid	C5H6O3	116.035	-0.717687	5.76744e-05	C00596
Aspartate semialdehyde	C4H7NO3	116.035	-0.717687	5.76744e-05	C00441
5-Amino-4-imidazolecarboxyamide	C4H6N4O	125.046	-0.722661	0.0052237	C04051
Phloretin	C15H14O5	273.076	-0.737726	0.000653809	C00774
ADP-ribose	C15H23N5O14P2	558.064	-0.7951	1.2395e-07	C00301
1-Nitronaphthalene-5,6-oxide	C10H7NO3	188.035	-0.798566	0.00684558	C14800
Catechol	C6H6O2	112.04	-0.813846	0.000856223	C00090
Pyrroline carboxylic acid	C5H7NO2	112.04	-0.813846	0.000856223	C03564
Homoserine lactone	C4H7NO2	100.04	-0.818316	9.41197e-07	C01234
Propynoate	C3H2O2	72.0089	-0.832415	0.000235112	C00804
Iminoacetate	C2H3NO2	72.0089	-0.832415	0.000235112	C15809
3alpha,21-Dihydroxy-5beta-pregnane-11,20-dione	C21H32O4	347.223	-0.842435	0.0686122	C05478
Sphingosine 1-phosphate	C18H38NO5P	378.241	-0.846865	2.83056e-06	C06124
(-)-Vestitone	C16H14O5	285.077	-0.927949	0.00322857	C00786
Acetylornithine	C7H14N2O3	173.093	-0.936646	5.49411e-05	C00437
Dihydro-4,4-dimethyl-2,3-furandione	C6H8O3	130.051	-0.941762	1.27417e-05	C20240
5-Aminolevulinic acid	C5H9NO3	130.051	-0.941762	1.27417e-05	C00430
Naringenin	C15H12O5	271.061	-0.978744	0.00748721	C00509
Glutathione	C10H17N3O6S	306.077	-1.02509	0.0810867	C00051
5'-Phosphoribosylglycinamide	C7H15N2O8P	287.057	-1.03457	0.0137076	C03838
Dihydrokaempferol	C15H12O6	287.057	-1.03457	0.0137076	C00974
gamma-Glutamyl-gamma-aminobutyraldehyde	C9H16N2O4	215.104	-1.0458	1.2395e-07	C15700
Kynurenine	C10H12N2O3	215.104	-1.0458	1.2395e-07	C00328
Coniferyl aldehyde	C10H10O3	180.066	-1.04621	0.000134901	C02666
Tyrosine	C9H11NO3	180.066	-1.04621	0.000134901	C00082
Parathion	C10H14NO5PS	299.056	-1.07558	0.00122072	C06604
Pratensein	C16H12O6	299.056	-1.07558	0.00122072	C10520
3,9-Dihydroxypterocarpan	C15H12O4	255.066	-1.10153	0.00147637	C04271
P-homoserine	C4H10NO6P	198.017	-1.12774	1.2395e-07	C01102
Biochanin A	C16H12O5	283.061	-1.13733	0.000606983	C00814
Leukotriene A4	C20H30O3	317.214	-1.17738	5.44133e-05	C00909
Succinate	C4H6O4	117.019	-1.25059	4.19972e-06	C00042
2-C-Methyl-D-erythritol 4-phosphate	C5H13O7P	215.033	-1.25601	0.00267529	C11434
Ferreirin	C16H14O6	301.072	-1.2686	0.0173999	C10419
Dihydrothymine	C5H8N2O2	127.051	-1.30202	6.64354e-05	C00906
L-2,4-Diaminobutanoic acid	C4H10N2O2	117.067	-1.36485	1.2395e-07	C03283
Histidinol	C6H11N3O	140.083	-1.37992	1.98573e-06	C00860
Dihydrobiopterin	C9H13N5O3	238.096	-1.43428	0.0200473	C00268
Pentose	C5H10O5	149.046	-1.43812	0.000156049	C00121
2-C-Methyl-D-erythritol 2,4-cyclodiphosphate	C5H12O9P2	276.988	-1.46843	0.00117735	C11453
Nicotinate D-ribonucleotide	C11H15NO9P	335.041	-1.481	0.000153141	C01185
Oxoglutarate	C5H6O5	145.014	-1.5057	0.000219181	C00026
Acrolein	C3H4O	58.0294	-1.51314	1.52039e-06	C05986
Acetamide	C2H5NO	58.0294	-1.51314	1.52039e-06	C06735
Lysine	C6H14N2O2	145.098	-1.51338	4.94161e-05	C00047
N6-Acetyl-N6-hydroxy-L-lysine	C8H16N2O4	203.103	-1.52399	0.000527045	C03955
(2R)-2-Hydroxy-2-methylbutanenitrile	C5H9NO	98.0611	-1.60104	5.64984e-07	C18796
3-Phosphonooxypyruvate	C3H5O7P	182.97	-1.60857	0.000226801	C03232
Propenoic acid C3:1	C3H4O2	74.0247	-1.6235	9.17808e-06	C00511
Glycine	C2H5NO2	74.0247	-1.6235	9.17808e-06	C00037
3-Methyl-2-butenal	C5H8O	86.0609	-1.66099	5.94701e-06	C07330
4-Aminobutyraldehyde	C4H9NO	86.0609	-1.66099	5.94701e-06	C00555
Acetyl-Glu-semialdehyde	C7H11NO4	176.076	-2.11862	2.79475e-05	C01250
Dihomomethionine	C7H15NO2S	176.076	-2.11862	2.79475e-05	C17217
N-Succinyl-L-glutamate	C9H13NO7	246.062	-2.13173	1.74343e-05	C05931
Ketovaline	C5H8O3	118.051	-2.14855	2.9807e-06	C00141
Threonine	C4H9NO3	118.051	-2.14855	2.9807e-06	C00188
(-)-Vestitol	C16H16O4	271.097	-2.19667	0.000966257	C16225
Dethiobiotin	C10H18N2O3	216.135	-2.23386	3.75716e-05	C01909
gamma-L-Glutamylputrescine	C9H19N3O3	216.135	-2.23386	3.75716e-05	C15699
4-(Methylnitrosamino)-1-(3-pyridyl)-1-butanol	C10H15N3O2	216.135	-2.23386	3.75716e-05	C19574
Glutamine	C5H10N2O3	145.062	-2.25255	0.000319635	C00064
Cyclohexanone	C6H10O	100.077	-2.27329	1.27417e-05	C00414
Pentanamide	C5H11NO	100.077	-2.27329	1.27417e-05	C12455
10-Formyl-THF	C20H23N7O7	472.159	-2.52047	4.19972e-06	C00234
Glyphosate	C3H8NO5P	168.007	-2.57978	2.44639e-06	C11638
Butynol	C4H6O	72.0453	-2.87133	6.39353e-06	C20701
Aminoacetone	C3H7NO	72.0453	-2.87133	6.39353e-06	C01888
Pyridoxamine phosphate	C8H13N2O5P	247.049	-2.94433	1.98573e-06	C00647
Succinic aldehyde	C4H6O2	88.0403	-3.03143	1.41475e-05	C00741
Alanine	C3H7NO2	88.0403	-3.03143	1.41475e-05	C00041
Pipecolate	C6H11NO2	131.083	-3.03173	3.76335e-06	C00408
Ornithine	C5H12N2O2	131.083	-3.03173	3.76335e-06	C00077
Arginine	C6H14N4O2	173.104	-3.37064	1.47316e-05	C00062
Isopropylmaleate	C7H10O4	160.061	-3.72941	4.85399e-07	C02631
Aminoadipate	C6H11NO4	160.061	-3.72941	4.85399e-07	C00956
Chorismate	C10H10O6	228.051	-3.85786	1.68686e-05	C00251
4,5-seco-Dopa	C9H11NO6	228.051	-3.85786	1.68686e-05	C17758
Diaminopimelate	C7H14N2O4	189.088	-4.25725	1.2395e-07	C00666
N2-Succinyl-L-ornithine	C9H16N2O5	231.098	-4.51868	4.32223e-06	C03415
3-Hydroxy-L-kynurenine	C10H12N2O4	231.098	-4.51868	4.32223e-06	C03227
1 Metabolite name and ID according to the KEGG dataset;
2 log2 fold change (FC) of metabolite level, comparing nodules induced by the nifA mutant nodules versus wild type nodules;
3 q-value calculated according to Storey et al. 2003 (Storey, J.D.; Tibshirani, R. Statistical significance for genomewide studies. PNAS 2003, 100, 9440–9445).
