# Supplementary material for: Metabolomics and Dual RNA-Sequencing on Root Nodules Revealed New Cellular Functions Controlled by Paraburkholderia phymatum NifA
Source: Metabolites. 2021 Jul 15;11(7):455. doi: 10.3390/metabo11070455 (PMC8305402; doi:10.3390/metabo11070455)
Supplement: Supplementary file 1 [file metabolites-11-00455-s001.zip › Table S8.xlsx]

## Sheet: injections
Table S8: Raw metabolomics data including injections (see sheet "injections"), ions (see sheet "ions"), ions annotations (see sheet "annotation") and intensities (see sheet "intensities").
dsIdx	dsSampleName	dsExpCode	dsPert	dsSequence	dsUser1	dsUser2	dsUser3	dsUser4
3	gipi2_20	E222075	uninfected root	3	gipi2_20	24	1	P001#002a
4	gipi2_20	E222075	uninfected root	4	gipi2_20	24	1	P001#002b
5	gipi2_02	E222075	Bphy wt	5	gipi2_02	8	1	P001#003a
6	gipi2_02	E222075	Bphy wt	6	gipi2_02	8	1	P001#003b
21	gipi2_21	E222075	uninfected root	21	gipi2_21	24	1	P001#011a
22	gipi2_21	E222075	uninfected root	22	gipi2_21	24	1	P001#011b
25	gipi2_01	E222075	Bphy wt	25	gipi2_01	8	1	P001#013a
26	gipi2_01	E222075	Bphy wt	26	gipi2_01	8	1	P001#013b
27	gipi2_05	E222075	nifA mt	27	gipi2_05	8	1	P001#014a
28	gipi2_05	E222075	nifA mt	28	gipi2_05	8	1	P001#014b
35	gipi2_06	E222075	nifA mt	35	gipi2_06	8	1	P001#018a
36	gipi2_06	E222075	nifA mt	36	gipi2_06	8	1	P001#018b
43	gipi2_03	E222075	Bphy wt	43	gipi2_03	8	1	P001#022a
44	gipi2_03	E222075	Bphy wt	44	gipi2_03	8	1	P001#022b
45	gipi2_04	E222075	nifA mt	45	gipi2_04	8	1	P001#023a
46	gipi2_04	E222075	nifA mt	46	gipi2_04	8	1	P001#023b
47	gipi2_19	E222075	uninfected root	47	gipi2_19	24	1	P001#024a
48	gipi2_19	E222075	uninfected root	48	gipi2_19	24	1	P001#024b

## Sheet: ions
Table S8: Raw metabolomics data including injections (see sheet "injections"), ions (see sheet "ions"), ions annotations (see sheet "annotation") and intensities (see sheet "intensities").
ionIdx 1	ionMz 2	Additional Information about the Top Annotations 3
		Name	IDs	Formula	Ion	Score
1	57.0341	Acetone	C00207	C3H6O	-H(-)	100
2	58.0294	Acrolein; Acetamide	C05986; C06735	C2H5NO; C3H4O	-H(-); -H(-) [+3]	100
3	59.0134	Acetatic acid	C00033; C00266	C2H4O2	-H(-)	100
4	59.0498	Propanol	C01845	C3H8O	-H(-)	100
5	60.994	Carbonic acid	C01353	H2CO3	-H(-)	100
6	69.0343	Butynol	C20701	C4H6O	-H(-)	100
7	71.0137	Propenoic acid C3:1	C00511; C00546	C3H4O2	-H(-)	100
8	71.0502	Butanal	C01412	C4H8O	-H(-)	100
9	72.0089	Propynoate; Iminoacetate	C00804; C15809	C2H3NO2; C3H2O2	-H(-); -H(-) [+3]	100
10	72.0453	Butynol; Aminoacetone	C01888; C03134; C05665; C20701	C3H7NO; C4H6O	-H(-); -H(-) [+3]	100
11	72.9929	Glyoxylic acid	C00048	C2H2O3	-H(-)	100
12	73.0294	C3:0 (Propionic acid)	C00163; C00424; C00937; C17530	C3H6O2	-H(-)	100
13	74.0247	Propenoic acid C3:1; Glycine	C00037; C00511; C00546	C2H5NO2; C3H4O2	-H(-); -H(-) [+3]	100
14	75.0087	Glycolate	C00160	C2H4O3	-H(-)	100
15	83.0501	3-Methyl-2-butenal	C07330	C5H8O	-H(-)	100
16	84.0454	Acetone cyanohydrin	C02659	C4H7NO	-H(-)	100
17	85.0293	Succinic aldehyde	C00741	C4H6O2	-H(-)	100
18	86.0609	3-Methyl-2-butenal; 4-Aminobutyraldehyde	C00555; C07330	C4H9NO; C5H8O	-H(-); -H(-) [+3]	100
19	87.0086	Pyruvate	C00022; C00222	C3H4O3	-H(-)	100
20	87.045	C4:0 (Butyric acid)	C00246; C00810; C01769	C4H8O2	-H(-)	100
21	88.0403	Succinic aldehyde; Alanine	C00041; C00099; C00133; C00213; C00741; C01401	C3H7NO2; C4H6O2	-H(-); -H(-) [+3]	100
22	88.988	Oxalic acid	C00209	C2H2O4	-H(-)	100
23	89.0244	Lactate	C00184; C00186; C00256; C00577; C01013	C3H6O3	-H(-)	100
24	91.04	Glycerol	C00116	C3H8O3	-H(-)	100
25	93.0344	Phenol	C00146	C6H6O	-H(-)	100
26	94.9805	Methanesulfonic acid	C11145	CH4SO3	-H(-)	100
27	95.0137	Furfural	C07090; C14279	C5H4O2	-H(-)	100
28	98.0611	(2R)-2-Hydroxy-2-methylbutanenitrile	C18796	C5H9NO	-H(-)	100
29	100.04	Homoserine lactone	C01234	C4H7NO2	-H(-)	100
30	100.077	Cyclohexanone; Pentanamide	C00414; C12455; C16310	C5H11NO; C6H10O	-H(-); -H(-) [+3]	100
31	101.026	Oxobutanoic acid	C00109; C00164; C00232; C00349; C06002	C4H6O3	-H(-)	29
32	102.056	Aminobutanoic acid (ABA)	C00334; C01205; C02356; C03284	C4H9NO2	-H(-)	100
33	103.004	Hydroxypyruvate	C00168; C00383; C01146	C3H4O4	-H(-)	100
34	103.04	Hydroxybutanoic acid	C00989; C01089; C05984; C06001	C4H8O3	-H(-)	100
35	104.035	Oxobutanoic acid; Serine	C00065; C00109; C00164; C00232; C00349; C00740; C06002	C3H7NO3; C4H6O3	-H(-); -H(-) [+3]	100
36	105.019	D-Glyceric acid	C00258	C3H6O4	-H(-)	100
37	107.05	Benzyl alcohol	C01467; C01468	C7H8O	-H(-)	100
38	109.029	Catechol	C00090; C00530	C6H6O2	-H(-)	100
39	109.041	N-Acetylimidazole	C05130	C5H6N2O	-H(-)	100
40	110.035	Cytosine	C00380	C4H5N3O	-H(-)	100
41	111.009	Furoic acid	C01546	C5H4O3	-H(-)	100
42	111.02	Uracil	C00106	C4H4N2O2	-H(-)	100
43	112.04	Catechol; Pyrroline carboxylic acid	C00090; C00530; C03564; C03912	C5H7NO2; C6H6O2	-H(-); -H(-) [+3]	100
44	112.052	N-Acetylimidazole; Creatinine	C00791; C05130	C4H7N3O; C5H6N2O	-H(-); -H(-) [+3]	100
45	113.025	2-Hydroxy-2,4-pentadienoic acid	C00596; C07091	C5H6O3	-H(-)	100
46	113.036	Dihydrouracil	C00429; C02512; C02565	C4H6N2O2	-H(-)	100
47	113.061	2-Hydroxycyclohexan-1-one	C01147; C01880	C6H10O2	-H(-)	100
48	114.056	Proline	C00148; C00763	C5H9NO2	-H(-)	100
49	115.004	Fumarate	C00122; C01384	C4H4O4	-H(-)	100
50	115.04	Ketovaline	C00141; C03273	C5H8O3	-H(-)	100
51	115.088	Aminopentanamide	C00990	C5H12N2O	-H(-)	100
52	116.035	2-Hydroxy-2,4-pentadienoic acid; Aspartate semialdehyde	C00441; C00596; C03508; C07091	C4H7NO3; C5H6O3	-H(-); -H(-) [+3]	100
53	116.072	2-Hydroxycyclohexan-1-one; Valine; Betaine	C00183; C00431; C00719; C01147; C01880	C5H11NO2; C6H10O2	-H(-); -H(-) [+3]	100
54	117.019	Succinate	C00042; C02170	C4H6O4	-H(-)	100
55	117.067	L-2,4-Diaminobutanoic acid	C03283	C4H10N2O2	-H(-)	100
56	118.051	Ketovaline; Threonine	C00141; C00188; C00263; C03273; C05519	C4H9NO3; C5H8O3	-H(-); -H(-) [+3]	100
57	118.981	Mercaptopyruvic acid	C00957	C3H4O3S	-H(-)	100
58	119.017	Fumarate; 3-(Methylthio)propionic acid	C00122; C01384; C08276	C4H4O4; C4H8O2S	-H(-) [+4]; -H(-)	100
59	119.05	Phenylacetaldehyde	C00601; C05627; C06758; C07209; C07214	C8H8O	-H(-)	100
60	120.012	Cys	C00097; C00736; C00793	C3H7NO2S	-H(-)	100
61	120.045	Benzamide	C09815	C7H7NO	-H(-)	100
62	120.996	3-Mercaptolactate	C05823	C3H6O3S	-H(-)	100
63	121.03	Benzoate	C00180; C00633; C03067	C7H6O2	-H(-)	100
64	121.041	Nicotinamide	C00153	C6H6N2O	-H(-)	100
65	121.066	Phenylethyl alcohol	C14582	C8H10O	-H(-)	100
66	122.025	Nicotinate	C00253	C6H5NO2	-H(-)	100
67	124.007	3-Mercaptolactate; Taurine	C00245; C05823	C2H7NO3S; C3H6O3S	-H(-); -H(-) [+3]	100
68	124.051	Nicotinamide; Methylcytosine	C00153; C02376	C5H7N3O; C6H6N2O	-H(-); -H(-) [+3]	100
69	125.024	Pyrogallic acid	C02814; C11101	C6H6O3	-H(-)	100
70	125.035	Nicotinate; Thymine	C00178; C00253; C02835	C5H6N2O2; C6H5NO2	-H(-); -H(-) [+3]	100
71	125.046	5-Amino-4-imidazolecarboxyamide	C04051	C4H6N4O	-H(-)	100
72	126.056	Orcinol; (S)-2,3,4,5-Tetrahydropyridine-2-carboxylate	C00450; C02923; C04092; C06730	C6H9NO2; C7H8O2	-H(-); -H(-) [+3]	100
73	126.093	N-Cyclohexylformamide	C11519	C7H13NO	-H(-)	100
74	127.04	Dihydro-4,4-dimethyl-2,3-furandione	C20240	C6H8O3	-H(-)	100
75	127.051	Dihydrothymine	C00906; C05715	C5H8N2O2	-H(-)	100
76	128.011	Cyanuric acid	C06554	C3H3N3O3	-H(-)	100
77	128.035	Pyrogallic acid; Oxoproline	C01879; C02814; C04281; C04282; C11101	C5H7NO3; C6H6O3	-H(-); -H(-) [+3]	100
78	128.072	Pipecolate	C00408; C05936	C6H11NO2	-H(-)	100
79	129.019	Itaconate	C00433; C00490; C02226	C5H6O4	-H(-)	100
80	129.056	4-Methyl-2-oxopentanoate	C00233; C00671; C06102; C12314	C6H10O3	-H(-)	100
81	129.104	N-Acetylputrescine	C02714	C6H14N2O	-H(-)	100
82	130.051	Dihydro-4,4-dimethyl-2,3-furandione; 5-Aminolevulinic acid	C00430; C01110; C01157; C01165; C03440; C03741; C20240	C5H9NO3; C6H8O3	-H(-); -H(-) [+3]	100
83	130.087	(Iso)Leucine	C00123; C00407	C6H13NO2	-H(-)	100
84	131.035	Glutarate	C00489; C00900; C03589; C04181; C06010	C5H8O4	-H(-)	100
85	131.047	Asparagine	C00152; C01043; C02642	C4H8N2O3	-H(-)	100
86	131.071	D-2-Hydroxyisocaproate	C06103	C6H12O3	-H(-)	100
87	131.083	Pipecolate; Ornithine	C00077; C00408; C00515; C05936	C5H12N2O2; C6H11NO2	-H(-); -H(-) [+3]	100
88	132.03	Itaconate; Aspartate	C00049; C00402; C00433; C00490; C02226	C4H7NO4; C5H6O4	-H(-); -H(-) [+3]	100
89	133.014	Malate	C00149; C00497; C03064	C4H6O5	-H(-)	100
90	134.061	Cinnamaldehyde; 2-Phenylacetamide	C00903; C02505	C8H9NO; C9H8O	-H(-); -H(-) [+3]	100
91	135.045	Phenyl acetate	C01454; C03765; C06224; C07085; C07086; C07211; C07215; C10700	C8H8O2	-H(-)	100
92	136.04	Anthranilate	C00108; C00568	C7H7NO2	-H(-)	100
93	136.077	Tyramine	C00483	C8H11NO	-H(-)	100
94	137.061	3-Methoxybenzyl alcohol	C20694	C8H10O2	-H(-)	100
95	137.098	Isophorone	C16323	C9H14O	-H(-)	100
96	139.976	Carbamoyl phosphate	C00169	CH4NO5P	-H(-)	100
97	140.035	4-Hydroxybenzoate; 2-Aminomuconate semialdehyde	C00156; C00587; C00805; C03824; C04226	C6H7NO3; C7H6O3	-H(-); -H(-) [+3]	100
98	140.083	Histidinol	C00860	C6H11N3O	-H(-)	100
99	140.108	Isophorone; Tropine	C00729; C16323	C8H15NO; C9H14O	-H(-); -H(-) [+3]	100
100	141.02	2-Hydroxymuconate semialdehyde	C00682; C02480; C03586; C14610; C20448	C6H6O4	-H(-)	100
101	141.067	Ectoine	C06231	C6H10N2O2	-H(-)	100
102	143.051	2-Naphthol	C14786; C14787	C10H8O	-H(-)	100
103	143.108	Octanoic acid	C06423	C8H16O2	-H(-)	100
104	144.03	2-Hydroxymuconate semialdehyde; 2-Oxoglutaramate	C00682; C00940; C02480; C03586; C14610; C20448	C5H7NO4; C6H6O4	-H(-); -H(-) [+3]	100
105	144.067	4-Acetamidobutanoate	C02946; C03239; C03656; C04076	C6H11NO3	-H(-)	100
106	145.014	Oxoglutarate	C00026	C5H6O5	-H(-)	100
107	145.05	2-Dehydropantoate	C00966; C06006; C14463; C16272	C6H10O4	-H(-)	100
108	145.062	Glutamine	C00064; C00819	C5H10N2O3	-H(-)	100
109	145.098	Lysine	C00047; C00739; C01142	C6H14N2O2	-H(-)	100
110	146.024	Indole-5,6-quinone	C05579	C8H5NO2	-H(-)	100
111	146.046	Glutamate; 5-(2-Hydroxyethyl)-4-methylthiazole	C00025; C00217; C00302; C00979; C04294; C05938	C5H9NO4; C6H9NOS	-H(-); -H(-) [+4]	100
112	147.03	Hydroxyglutarate	C00684; C01114; C02266; C02612; C02614; C02630; C03826; C06032	C5H8O5	-H(-)	100
113	147.045	Cinnamate	C00423; C05608	C9H8O2	-H(-)	100
114	147.066	Mevalonate	C00418; C00522; C06007	C6H12O4	-H(-)	100
115	148.041	(S)-4-Hydroxymandelonitrile	C03742; C05578	C8H7NO2	-H(-)	100
116	149.009	Tartaric acid	C00552; C00898	C4H6O6	-H(-)	100
117	149.046	Pentose	C00121; C00181; C00259; C00309; C00310; C00508	C5H10O5	-H(-)	100
118	150.043	Guanine	C00242	C5H5N5O	-H(-)	100
119	151.026	4-Methylthio-2-oxobutanoic acid; Xanthine	C00385; C01180	C5H4N4O2; C5H8O3S	-H(-); -H(-) [+4]	100
120	151.04	(R)-Mandelate	C01983; C01984; C02519; C04043; C05852; C13636; C14088; C14103	C8H8O3	-H(-)	100
121	151.062	Xylitol; Glutamate	C00025; C00217; C00302; C00379; C00474; C00979; C01904; C05938	C5H12O5; C5H9NO4	-H(-); -H(-) [+5]	100
122	151.113	Limonene-1,2-epoxide	C07271; C19081	C10H16O	-H(-)	100
123	152.002	3-Sulfino-L-alanine	C00606	C3H7NO4S	-H(-)	100
124	152.072	4-Coumaryl alcohol; Dopamine	C02646; C03758; C05629	C8H11NO2; C9H10O2	-H(-); -H(-) [+3]	100
125	152.083	2,4-Diamino-6-hydroxylaminotoluene; Mevalonate	C00418; C00522; C06007; C16399	C6H12O4; C7H11N3O	-H(-) [+5]; -H(-)	100
126	152.996	Propanoyl phosphate	C02876	C3H7O5P	-H(-)	100
127	153.019	3,4-Dihydroxybenzoate	C00230; C00628	C7H6O4	-H(-)	100
128	154.051	(R)-Mandelate; (5S,6S)-6-Amino-5-hydroxycyclohexane-1,3-diene-1-carboxyate;...	C01983; C01984; C02519; C04043; C05579; C05852; C13636; C14088; C14103; C19830; C19831	C7H9NO3; C8H5NO2; C8H8O3	-H(-); -H(-) [+8]; -H(-) [+3]	100
129	154.062	Histidine; Pentose	C00121; C00135; C00181; C00259; C00309; C00310; C00508	C5H10O5; C6H9N3O2	-H(-) [+5]; -H(-)	100
130	154.975	2-Phosphoglycolate	C00988	C2H5O6P	-H(-)	100
131	155.035	3-Methyl-cis,cis-hexadienedioate	C04112; C04558; C04559; C06210; C06321; C06760	C7H8O4	-H(-)	100
132	155.047	4-Imidazolone-5-propanoate	C03680	C6H8N2O3	-H(-)	66
133	155.144	(+)-Neomenthol	C00553	C10H20O	-H(-)	100
134	157.037	Allantoin; N-Methylethanolamine phosphate	C01210; C02348; C02350; C04122	C3H10NO4P; C4H6N4O3	-H(-) [+3]; -H(-)	100
135	157.05	Isopropylmaleate; alpha-Oxo-benzeneacetic acid	C02137; C02631	C7H10O4; C8H6O3	-H(-); -H(-) [+8]	100
136	157.062	5-Hydroxyectoine	C16432	C6H10N2O3	-H(-)	100
137	158.061	1-Naphthaldehyde; Indole-3-acetaldehyde	C00637; C14090; C14099	C10H9NO; C11H8O	-H(-); -H(-) [+3]	100
138	159.03	Oxoadipate	C00322; C00846; C04287; C06891; C16159; C20781	C6H8O5	-H(-)	100
139	159.045	Naphthalene-1,2-diol	C03012	C10H8O2	-H(-)	100
140	159.078	Ala-Ala	C00993; C06442; C19929	C6H12N2O3	-H(-)	100
141	160.04	4,8-Dihydroxyquinoline	C05637; C05639	C9H7NO2	-H(-)	100
142	160.061	Isopropylmaleate; Aminoadipate	C00956; C01046; C01077; C02631	C6H11NO4; C7H10O4	-H(-); -H(-) [+3]	100
143	161.046	Hydroxyadipate	C02991; C03827; C03979; C18028	C6H10O5	-H(-)	100
144	161.093	Hydroxy-Lys	C01028	C6H14N2O3	-H(-)	100
145	162.041	Hydroxy-Glu	C05947	C5H9NO5	-H(-)	100
146	163.039	Coumarate	C00166; C00811; C02763; C05838; C10945; C12621	C9H8O3	-H(-)	100
147	163.061	Deoxyhexose	C00507; C01019; C02338; C02431; C02476; C20835; C20836	C6H12O5	-H(-)	100
148	164.021	4-Methylthiobutylthiohydroximate	C17243	C5H11NOS2	-H(-)	100
149	164.035	Formylanthranilate	C05653	C8H7NO3	-H(-)	100
150	164.072	Phenylalanine	C00079; C02265	C9H11NO2	-H(-)	100
151	165.019	Phthalate	C01606; C03590	C8H6O4	-H(-)	100
152	165.04	Pentonic acid; Dihydroxy-methylthiopentanoic acid	C00502; C00545; C15606; C17211	C5H10O6; C6H10O3S	-H(-); -H(-) [+4]	100
153	165.092	C10:3	C11924	C10H14O2	-H(-)	100
154	166.016	Quinolinate	C03722	C7H5NO4	-H(-)	37
155	166.061	4,8-Dihydroxyquinoline; 2,4-Diamino-6-nitrotoluene; Hydroxyadipate	C02991; C03827; C03979; C05637; C05639; C16396; C18028	C6H10O5; C7H9N3O2; C9H7NO2	-H(-) [+5]; -H(-); -H(-) [+6]	100
156	166.087	1-Naphthaldehyde; 3-Methoxytyramine; Indole-3-acetaldehyde	C00637; C05587; C14090; C14099	C10H9NO; C11H8O; C9H13NO2	-H(-) [+8]; -H(-) [+11]; -H(-)	100
157	166.975	Phosphoenolpyruvate	C00074; C02798	C3H5O6P	-H(-)	100
158	167.021	Urate	C00366	C5H4N4O3	-H(-)	100
159	167.035	Homogentisate	C00544; C03198; C05343; C05577; C06672; C07087; C14109	C8H8O4	-H(-)	100
160	167.071	N-Trimethyl-2-aminoethylphosphonate; Naphthalene-1,2-diol	C03012; C06459	C10H8O2; C5H15NO3P	-H(-) [+8]; -H(-)	100
161	167.082	Phenylalanine; Pyridoxamine	C00079; C00534; C02265	C8H12N2O2; C9H11NO2	-H(-); -H(-) [+3]	100
162	167.107	C10:2	C11402; C11403; C11414; C11418	C10H16O2	-H(-)	100
163	168.007	Glyphosate	C11638	C3H8NO5P	-H(-)	100
164	168.014	Thiobenzamide S,S-dioxide	C16285	C7H7NO2S	-H(-)	78
165	168.066	3-Methoxy-4-hydroxyphenylacetaldehyde; Pyridoxine	C00314; C00547; C05581; C05607; C11457; C12206	C8H11NO3; C9H10O3	-H(-); -H(-) [+3]	100
166	169.013	Gallate	C01424	C7H6O5	-H(-)	100
167	169.05	3,4-Dihydroxyphenylethyleneglycol	C05576; C06720; C06729; C06731	C8H10O4	-H(-)	100
168	170.046	Homogentisate; 2,3,4,5-Tetrahydrodipicolinate; Phenylacetothiohydroximate	C00544; C03198; C03719; C03972; C05343; C05577; C06672; C07087; C14109	C7H9NO4; C8H8O4; C8H9NOS	-H(-); -H(-) [+3]; -H(-) [+4]	100
169	171.007	sn-Glycerol 3-phosphate; Cysteic acid	C00093; C00506	C3H7NO5S; C3H9O6P	-H(-) [+3]; -H(-)	100
170	171.03	3-Dehydroshikimate	C02637; C03063; C05600; C07478; C07479; C18306	C7H8O5	-H(-)	100
171	171.103	9-Oxononanoic acid	C16322	C9H16O3	-H(-)	100
172	171.139	Decanoic acid (FA10:0)	C01571	C10H20O2	-H(-)	100
173	172.061	3,4-Dihydroxyphenylethyleneglycol; Acetyl-Glu-semialdehyde; Formylanthranilate	C01250; C05576; C05653; C06720; C06729; C06731	C7H11NO4; C8H10O4; C8H7NO3	-H(-); -H(-) [+3]; -H(-) [+8]	100
174	173.009	Aconitate	C00417; C05422	C6H6O6	-H(-)	100
175	173.045	Shikimate; Phthalate	C00493; C01606; C03590; C04236; C18307	C7H10O5; C8H6O4	-H(-); -H(-) [+8]	100
176	173.072	Indole-acetamide	C02693	C10H10N2O	-H(-)	100
177	173.093	Acetylornithine	C00437	C7H14N2O3	-H(-)	100
178	173.104	Arginine	C00062; C00792	C6H14N4O2	-H(-)	100
179	174.041	3-Dehydroshikimate; Acetyl-Asp	C01045; C02637; C03063; C05600; C07478; C07479; C18306	C6H9NO5; C7H8O5	-H(-); -H(-) [+3]	100
180	174.056	Indole-3-acetate	C00954; C05634	C10H9NO2	-H(-)	100
181	175.025	Hexuronic acid; Ascorbate	C00072; C02670; C03289; C04053; C04349; C06033	C6H8O6	-H(-)	100
182	175.036	Thiobenzamide S,S-dioxide; Carbamoyl-Asp	C00438; C16285	C5H8N2O5; C7H7NO2S	-H(-); -H(-) [+7]	100
183	175.047	Allantoate	C00499	C4H8N4O4	-H(-)	100
184	175.061	3-Propylmalate; Homogentisate	C00544; C02504; C03198; C04411; C05343; C05577; C06672; C07087; C14109	C7H12O5; C8H8O4	-H(-); -H(-) [+8]	100
185	176.076	Acetyl-Glu-semialdehyde; Dihomomethionine	C01250; C17217	C7H11NO4; C7H15NO2S	-H(-) [+4]; -H(-)	100
186	177.04	Glucono-lactone	C00198; C00204; C00691; C01040; C01115; C01216; C03383; C05394; C06892; C16737; C20251	C6H10O6	-H(-)	100
187	178.051	Hippurate	C01586	C9H9NO3	-H(-)	100
188	179.035	3-(4-Hydroxyphenyl)pyruvate	C01179; C01197; C05350; C12623	C9H8O4	-H(-)	100
189	179.056	Hexose; 2-Oxo-6-methylthiohexanoic acid	C00031; C00095; C00124; C00137; C00159; C00221; C00247; C00267; C00936; C00984; C01720; C01825; C01934; C02336; C06153; C17216; C19891	C6H12O6; C7H12O3S	-H(-); -H(-) [+4]	100
190	180.066	Coniferyl aldehyde; Tyrosine	C00082; C02666; C20646	C10H10O3; C9H11NO3	-H(-) [+3]; -H(-)	100
191	181.037	7-Methyluric acid	C16355; C16359	C6H6N4O3	-H(-)	100
192	182.97	3-Phosphonooxypyruvate	C03232	C3H5O7P	-H(-)	100
193	183.017	5-Hydroxyisourate	C11821	C5H4N4O4	-H(-)	100
194	183.066	7-Methyl-2-hydroxy-6-oxoocta-2,4-dienoate; Choline-P	C00588; C11588	C5H15NO4P; C9H12O4	-H(-); -H(-)	100
195	184.002	6-Thiourate; Phosphoserine	C01005; C16613	C3H8NO6P; C5H4N4O2S	-H(-); -H(-) [+1]	100
196	184.986	Phosphoglycerate	C00197; C00631	C3H7O7P	-H(-)	100
197	185.118	(3R)-6-Hydroxy-3-isopropenyl-heptanoate	C11404; C11406; C11417; C11420	C10H18O3	-H(-)	100
198	186.041	(2S,4S)-4-Hydroxy-2,3,4,5-tetrahydrodipicolinate	C20258	C7H9NO5	-H(-)	100
199	186.113	8-Amino-7-oxononanoate	C01092	C9H17NO3	-H(-)	100
200	187.025	(Z)-But-2-ene-1,2,3-tricarboxylate	C04225	C7H8O6	-H(-)	100
201	187.145	7,8-Diaminononanoate	C01037	C9H20N2O2	-H(-)	100
202	188.035	1-Nitronaphthalene-5,6-oxide	C14800; C14802	C10H7NO3	-H(-)	100
203	188.056	Acetyl-Glu	C00624	C7H11NO5	-H(-)	100
204	188.986	3-Sulfocatechol	C06336	C6H6O5S	-H(-)	100
205	189.004	Oxalosuccinate	C05379	C6H6O7	-H(-)	100
206	189.04	3-Dehydroquinate	C00944; C05601; C06201	C7H10O6	-H(-)	100
207	189.077	(R)-3-((R)-3-Hydroxybutanoyloxy)butanoate; (R)-3-(4-Hydroxyphenyl)lactate	C03964; C04044; C04546; C05583; C12622	C8H14O5; C9H10O4	-H(-); -H(-) [+8]	100
208	189.088	Diaminopimelate	C00666; C00680	C7H14N2O4	-H(-)	100
209	190.052	5-Hydroxyindoleacetate	C05635; C16596	C10H9NO3	-H(-)	100
210	191.02	(Iso)Citrate	C00158; C00311; C00679; C03921	C6H8O7	-H(-)	100
211	191.056	Quinate; 3,4-Dihydroxymandelate	C00296; C05616	C7H12O6; C8H8O5	-H(-); -H(-) [+8]	100
212	191.144	beta-Ionone	C12287	C13H20O	-H(-)	100
213	192.066	3-Carbamoyl-2-phenylpropionaldehyde	C16587; C16595	C10H11NO3	-H(-)	100
214	192.99	2-Chloro-3-oxoadipate	C12836	C6H7ClO5	-H(-)	25
215	193.035	Hexuronate	C00191; C00333; C00558; C00905; C01062; C06473	C6H10O7	-H(-)	100
216	193.05	Ferulate	C01494; C12204	C10H10O4	-H(-)	100
217	194.069	2-Amino-4-hydroxy-6-hydroxymethyl-7,8-dihydropteridine	C01300	C7H9N5O2	-H(-)	100
218	195.051	Hexonic acid	C00257; C00514; C00770; C00800; C00817; C00880	C6H12O7	-H(-)	100
219	196.098	L-Metanephrine	C05588	C10H15NO3	-H(-)	100
220	198.017	P-homoserine	C01102; C05702; C12215	C4H10NO6P	-H(-)	100
221	198.088	3-Carbamoyl-2-phenylpropionaldehyde; gamma-Glutamyl-beta-aminopropiononitrile	C06114; C16587; C16595	C10H11NO3; C8H13N3O3	-H(-) [+6]; -H(-)	100
222	199.025	4-Maleylacetoacetate	C01036; C01061; C04642; C04783	C8H8O6	-H(-)	100
223	199.17	Dodecanoic acid (FA12:0); beta-Ionone	C02679; C12287	C12H24O2; C13H20O	-H(-); -H(-) [+8]	100
224	203.034	1,4-Dihydroxy-2-naphthoate	C03657	C11H8O4	-H(-)	100
225	203.083	Tryptophan	C00078	C11H12N2O2	-H(-)	100
226	203.103	N6-Acetyl-N6-hydroxy-L-lysine	C03955	C8H16N2O4	-H(-)	100
227	204.051	Lipoamide	C00248	C8H15NOS2	-H(-)	100
228	205.036	(R)-2-Hydroxybutane-1,2,4-tricarboxylate	C01251; C02225; C04593	C7H10O7	-H(-)	100
229	206.093	Tryptophan; 4-(N-Nitrosomethylamino)-1-(3-pyridyl)-1-butanone	C00078; C16453	C10H13N3O2; C11H12N2O2	-H(-); -H(-) [+3]	100
230	207.032	2-(2'-Methylthio)ethylmalic acid	C17210; C17212	C7H12O5S	-H(-)	52
231	207.066	Sinapoyl aldehyde	C05610	C11H12O4	-H(-)	100
232	209.03	D-Glucarate	C00818; C00879	C6H10O8	-H(-)	100
233	209.046	5-Hydroxyferulic acid methyl ester	C05619	C10H10O5	-H(-)	100
234	209.082	Sinapyl alcohol	C02325	C11H14O4	-H(-)	100
235	209.118	(-)-Jasmonic acid	C08491	C12H18O3	-H(-)	100
236	211.134	12-Oxo-9(Z)-dodecenoic acid	C16311	C12H20O3	-H(-)	100
237	211.997	Phosphoaspartate	C03082; C07335	C4H8NO7P	-H(-)	100
238	212.98	2-Oxo-3-hydroxy-4-phosphobutanoate	C06054	C4H7O8P	-H(-)	92
239	213.017	2-Deoxy-D-ribose 1-phosphate	C00672; C00673; C11437; C16637	C5H11O7P	-H(-)	100
240	213.125	Dethiobiotin; 4-(Methylnitrosamino)-1-(3-pyridyl)-1-butanol	C01909; C19574	C10H15N3O2; C10H18N2O3	-H(-) [+5]; -H(-)	100
241	214.049	sn-Glycero-3-phosphoethanolamine	C01233	C5H14NO6P	-H(-)	100
242	215.02	5-Carboxy-2-oxohept-3-enedioate	C04052; C04186; C18345	C8H8O7	-H(-)	100
243	215.033	2-C-Methyl-D-erythritol 4-phosphate	C11434	C5H13O7P	-H(-)	100
244	215.104	gamma-Glutamyl-gamma-aminobutyraldehyde; Kynurenine	C00328; C15700	C10H12N2O3; C9H16N2O4	-H(-) [+8]; -H(-)	100
245	216.135	Dethiobiotin; gamma-L-Glutamylputrescine; 4-(Methylnitrosamino)-1-(3-pyridy...	C01909; C15699; C19574	C10H15N3O2; C10H18N2O3; C9H19N3O3	-H(-) [+8]; -H(-) [+3]; -H(-)	100
246	218.067	O-Succinyl-L-homoserine	C01118	C8H13NO6	-H(-)	100
247	218.103	Sinapoyl aldehyde; Pantothenate	C00864; C05610	C11H12O4; C9H17NO5	-H(-) [+11]; -H(-)	100
248	219.175	2-trans,6-trans-Farnesal	C03461	C15H24O	-H(-)	100
249	220.047	L-Histidinol phosphate	C01100	C6H12N3O4P	-H(-)	21
250	220.083	N-Acetyl-D-glucosamine	C00140; C01132	C8H15NO6	-H(-)	100
251	221.046	2-Succinylbenzoate	C02730	C11H10O5	-H(-)	100
252	221.192	(2E,6E)-Farnesol	C01126; C09704	C15H26O	-H(-)	100
253	223.061	Sinapate	C00482	C11H12O5	-H(-)	100
254	223.134	Methyl jasmonate	C11512	C13H20O3	-H(-)	100
255	225.088	Porphobilinogen	C00931	C10H14N2O4	-H(-)	100
256	226.012	L-Glutamyl 5-phosphate; 4-Methyl-5-(2-phosphoethyl)thiazole	C03287; C04327	C5H10NO7P; C6H10NO4PS	-H(-); -H(-) [+4]	100
257	226.083	3-Hydroxy-L-kynurenine; Deoxycytidine	C00881; C03227; C05651	C10H12N2O4; C9H13N3O4	-H(-) [+3]; -H(-)	100
258	227.202	C14:0; 2-trans,6-trans-Farnesal	C03461; C06424	C14H28O2; C15H24O	-H(-); -H(-) [+8]	100
259	228.051	Chorismate; 4,5-seco-Dopa	C00251; C00254; C00885; C17758	C10H10O6; C9H11NO6	-H(-) [+3]; -H(-)	100
260	229.012	Pentose P	C00117; C00199; C00231; C00620; C01101; C01112; C03291; C03906	C5H11O8P	-H(-)	100
261	230.067	N-Succinyl-L-glutamate 5-semialdehyde	C05932	C9H13NO6	-H(-)	100
262	231.098	N2-Succinyl-L-ornithine; 3-Hydroxy-L-kynurenine	C03227; C03415; C05651; C15767	C10H12N2O4; C9H16N2O5	-H(-) [+8]; -H(-)	100
263	235.17	Farnesoic acid	C16502	C15H24O2	-H(-)	100
264	237.061	3-Deoxy-D-manno-octulosonate	C01187	C8H14O8	-H(-)	100
265	237.222	Hexadecenal	C06123	C16H30O	-H(-)	100
266	238.096	Dihydrobiopterin	C00268; C02953; C04244	C9H13N5O3	-H(-)	71
267	240.112	Tetrahydrobiopterin	C00272	C9H15N5O3	-H(-)	15
268	241.083	Thymidine	C00214	C10H14N2O5	-H(-)	100
269	243.08	Biotin	C00120	C10H16N2O3S	-H(-)	100
270	246.062	N-Succinyl-L-glutamate	C05931	C9H13NO7	-H(-)	100
271	247.049	Pyridoxamine phosphate	C00647	C8H13N2O5P	-H(-)	100
272	249.15	Xanthoxin	C13453	C15H22O3	-H(-)	100
273	255.066	3,9-Dihydroxypterocarpan	C04271; C08650; C09762; C09827; C16404	C15H12O4	-H(-)	100
274	259.024	Hexose P	C00085; C00092; C00103; C00275; C00446; C00636; C00668; C01094; C01097; C01172; C01177; C03546; C04006; C05345; C15926	C6H13O9P	-H(-)	46
275	260.114	sn-Glycero-3-phosphocholine; Lotaustralin	C00670; C08334	C11H19NO6; C8H21NO6P	-H(-); -H(-) [+3]	100
276	263.129	4a-Hydroxytetrahydrobiopterin; Abscisate; Pterostilbene	C06082; C10287; C15522	C15H20O4; C16H16O3; C9H15N5O4	-H(-); -H(-) [+8]; -H(-) [+7]	100
277	266.089	Adenosine	C00212; C00330	C10H13N5O4	-H(-)	100
278	267.073	Inosine; S-Ribosyl-L-homocysteine	C00294; C03539	C10H12N4O5; C9H17NO6S	-H(-); -H(-) [+1]	100
279	269.046	Apigenin	C01477; C02495; C06563; C10044	C15H10O5	-H(-)	100
280	269.212	16-Oxo-palmitate	C19614	C16H30O3	-H(-)	100
281	271.061	Naringenin	C00509; C01263; C06561; C08578; C09614; C09751; C09826; C15567; C16232	C15H12O5	-H(-)	100
282	271.097	(-)-Vestitol	C16225	C16H16O4	-H(-)	100
283	271.228	16-Hydroxypalmitate	C18218	C16H32O3	-H(-)	100
284	273.003	1-Phospho-alpha-D-galacturonate	C04037; C05385	C6H11O10P	-H(-)	100
285	273.076	Phloretin	C00774; C09320; C12124; C12128; C16415	C15H14O5	-H(-)	100
286	274.048	Paraoxon	C06606	C10H14NO6P	-H(-)	100
287	275.125	N6-(L-1,3-Dicarboxypropyl)-L-lysine	C00449	C11H20N2O6	-H(-)	100
288	276.988	2-C-Methyl-D-erythritol 2,4-cyclodiphosphate	C11453	C5H12O9P2	-H(-)	100
289	277.217	(6Z,9Z,12Z)-Octadecatrienoic acid	C06426; C06427	C18H30O2	-H(-)	100
290	279.233	C18:2	C01595	C18H32O2	-H(-)	100
291	281.045	Pseudobaptigenin	C10522	C16H10O5	-H(-)	100
292	282.084	Guanosine	C00387	C10H13N5O5	-H(-)	100
293	283.061	Biochanin A	C00814; C01562; C02920; C10502; C10521; C14536	C16H12O5	-H(-)	100
294	283.208	Retinal	C00376; C16681	C20H28O	-H(-)	71
295	285.041	Luteolin	C01514; C05903; C12134	C15H10O6	-H(-)	100
296	285.077	(-)-Vestitone	C00786; C05334; C16190	C16H14O5	-H(-)	100
297	285.223	Retinol	C00473; C00899; C11873; C16682	C20H30O	-H(-)	100
298	287.057	5'-Phosphoribosylglycinamide; Dihydrokaempferol	C00974; C01378; C03838; C05631; C12631; C15525; C16233	C15H12O6; C7H15N2O8P	-H(-); -H(-) [+2]	100
299	287.165	Estriol	C05141	C18H24O3	-H(-)	100
300	289.034	Sedoheptulose P	C05382; C07836; C07838; C19878; C19880; C19882	C7H15O10P	-H(-)	100
301	291.196	12-OPDA; Androsta-1,4-diene-3,17-dione	C01226; C04672; C16324; C20144	C18H28O3; C19H24O2	-H(-); -H(-) [+8]	100
302	292.103	N-Acetylmuramate	C02713	C11H19NO8	-H(-)	100
303	293.212	8-[(1R,2R)-3-Oxo-2-{(Z)-pent-2-enyl}cyclopentyl]octanoate	C04780	C18H30O3	-H(-)	100
304	294.05	Aminoimidazole ribotide; Sedoheptulose P	C03373; C05382; C07836; C07838; C19878; C19880; C19882	C7H15O10P; C8H14N3O7P	-H(-) [+5]; -H(-)	100
305	295.228	18-Oxooleate; Testosterone	C00535; C00674; C19617	C18H32O3; C19H28O2	-H(-); -H(-) [+8]	100
306	297.243	cis-9,10-Epoxystearic acid	C19418; C19616	C18H34O3	-H(-)	83
307	299.056	Parathion; Pratensein	C06604; C10520; C12135; C16227; C16228	C10H14NO5PS; C16H12O6	-H(-) [+9]; -H(-)	100
308	300.05	Acetylglucosamine P; 2',7-Dihydroxy-4',5'-methylenedioxyisoflavone	C00357; C04501; C16226	C16H10O6; C8H16NO9P	-H(-) [+3]; -H(-)	100
309	301.035	Quercetin	C00389; C10192	C15H10O7	-H(-)	100
310	301.072	Ferreirin	C10419; C16405	C16H14O6	-H(-)	100
311	301.183	11beta-Hydroxyandrost-4-ene-3,17-dione	C05284; C20693	C19H26O3	-H(-)	13
312	301.217	(5Z,8Z,11Z,14Z,17Z)-Icosapentaenoic acid	C06428; C11874	C20H30O2	-H(-)	100
313	303.198	11beta,17beta-Dihydroxy-4-androsten-3-one	C18075	C19H28O3	-H(-)	72
314	303.233	Arachidonate	C00219	C20H32O2	-H(-)	100
315	305.248	(8Z,11Z,14Z)-Icosatrienoic acid	C03242	C20H34O2	-H(-)	100
316	306.077	Glutathione	C00051	C10H17N3O6S	-H(-)	100
317	309.207	13(S)-HPOT	C04785; C16321	C18H30O4	-H(-)	100
318	310.093	Pratensein; Dhurrin	C05143; C10520; C12135; C16227; C16228	C14H17NO7; C16H12O6	-H(-); -H(-) [+11]	100
319	311.115	4-Hydroxycinnamyl alcohol 4-D-glucoside	C05855	C15H20O7	-H(-)	100
320	311.223	(9Z,11E)-(13S)-13-Hydroperoxyoctadeca-9,11-dienoic acid	C04717; C14827	C18H32O4	-H(-)	100
321	311.295	Icosanoic acid	C06425	C20H40O2	-H(-)	100
322	313.217	Progesterone	C00410	C21H30O2	-H(-)	100
323	313.238	9,10-Epoxy-18-hydroxystearate	C19620	C18H34O4	-H(-)	100
324	315.16	3,4-Dihydroxy-9,10-secoandrosta-1,3,5(10)-triene-9,17-dione	C04793; C11863	C19H24O4	-H(-)	100
325	315.254	9,10-Dihydroxystearate	C19622	C18H36O4	-H(-)	100
326	317.214	Leukotriene A4	C00909; C11875	C20H30O3	-H(-)	59
327	319.227	(15S)-15-Hydroxy-5,8,11-cis-13-trans-eicosatetraenoate	C04742; C04805	C20H32O3	-H(-)	100
328	322.045	CMP; 3-Deoxy-D-manno-octulosonate 8-phosphate	C00055; C04478; C05822	C8H15O11P; C9H14N3O8P	-H(-) [+5]; -H(-)	100
329	323.029	UMP	C00105; C01168; C01368	C9H13N2O9P	-H(-)	100
330	327.232	C22:6	C06429	C22H32O2	-H(-)	100
331	329.139	N-((R)-Pantothenoyl)-L-cysteine; Gibberellin A51-catabolite	C04079; C11854	C12H22N2O6S; C19H22O5	-H(-) [+8]; -H(-)	100
332	331.046	2'-Deoxyinosine 5'-phosphate	C06196	C10H13N4O7P	-H(-)	100
333	333.13	N,N'-Diacetyllegionaminate	C20418	C13H22N2O8	-H(-)	100
334	333.207	6beta,7beta-Dihydroxykaurenoic acid	C11876	C20H30O4	-H(-)	100
335	335.041	Nicotinate D-ribonucleotide	C01185	C11H15NO9P	-H(-)	100
336	335.223	Leukotriene B4	C02165; C05356; C05966	C20H32O4	-H(-)	100
337	337.093	p-Coumaroyl quinic acid	C12208	C16H18O8	-H(-)	100
338	338.989	Hexose bisP	C00354; C00665; C01220; C03785; C04063; C05378	C6H14O12P2	-H(-)	100
339	339.093	3-Ketolactose	C05403	C12H20O11	-H(-)	100
340	339.327	C22:0	C08281	C22H44O2	-H(-)	100
341	341.11	Disaccharide	C00089; C00185; C00208; C00243; C01083; C01235; C05400; C05402	C12H22O11	-H(-)	100
342	346.056	AMP	C00020; C00362; C01367	C10H14N5O7P	-H(-)	100
343	347.04	IMP	C00130	C10H13N4O8P	-H(-)	100
344	347.223	3alpha,21-Dihydroxy-5beta-pregnane-11,20-dione	C05478	C21H32O4	-H(-)	100
345	348.087	S-(Formylmethyl)glutathione	C14871	C12H19N3O7S	-H(-)	100
346	350.146	O-beta-D-Xylosylzeatin	C03300	C15H21N5O5	-H(-)	100
347	351.219	Prostaglandin H2	C00427; C00584	C20H32O5	-H(-)	100
348	353.051	5-Amino-6-(5'-phosphoribosylamino)uracil	C01268	C9H15N4O9P	-H(-)	100
349	353.09	Chlorogenate	C00852; C01527	C16H18O9	-H(-)	16
350	353.306	22-Oxo-docosanoate	C19624	C22H42O3	-H(-)	100
351	355.066	5-Amino-6-(5'-phospho-D-ribitylamino)uracil; IMP	C00130; C04454	C10H13N4O8P; C9H17N4O9P	-H(-) [+8]; -H(-)	100
352	355.322	22-Hydroxydocosanoate	C19623	C22H44O3	-H(-)	100
353	359.15	Lariciresinol	C10646; C20454	C20H24O6	-H(-)	100
354	361.167	Gibberellin A19	C02034; C18167; C20456	C20H26O6	-H(-)	100
355	362.051	GMP	C00144; C06193; C18239	C10H14N5O8P	-H(-)	100
356	365.051	1-(5'-Phosphoribosyl)-5-formamido-4-imidazolecarboxamide	C04734	C10H15N4O9P	-H(-)	65
357	365.233	Urocortisol	C05472; C05481	C21H34O5	-H(-)	100
358	371.134	Syringin	C01533	C17H24O9	-H(-)	100
359	378.241	Sphingosine 1-phosphate	C06124	C18H38NO5P	-H(-)	100
360	381.316	7-Dehydrodesmosterol	C05107	C27H42O	-H(-)	100
361	384.122	Nocardicin G	C17355	C19H19N3O6	-H(-)	15
362	386.017	dCDP	C00705	C9H15N3O10P2	-H(-)	44
363	387	dUDP	C01346	C9H14N2O11P2	-H(-)	100
364	388.065	Acetyl adenylate	C05993	C12H16N5O8P	-H(-)	30
365	388.945	5-Phospho-alpha-D-ribose 1-diphosphate	C00119	C5H13O14P3	-H(-)	100
366	395.332	5,7,24(28)-Ergostatrienol	C15778; C15780	C28H44O	-H(-)	100
367	397.128	S-Adenosyl-L-methionine	C00019	C15H22N6O5S	-H(-)	22
368	401.341	delta-Tocopherol	C14151; C15882	C27H46O2	-H(-)	62
369	402.01	CDP	C00112	C9H15N3O11P2	-H(-)	100
370	402.995	UDP	C00015	C9H14N2O12P2	-H(-)	100
371	409.312	beta-Tocotrienol	C14154; C14155; C20738	C28H42O2	-H(-)	100
372	409.347	4,4-Dimethyl-5alpha-cholesta-8,14,24-trien-3beta-ol	C11455; C11508; C15783	C29H46O	-H(-)	65
373	413.342	22alpha-Hydroxy-campest-4-en-3-one	C15796	C28H46O2	-H(-)	100
374	415.358	gamma-Tocopherol	C02483; C14152; C15789; C15795; C15797; C15883	C28H48O2	-H(-)	100
375	423.327	alpha-Tocotrienol	C14153	C29H44O2	-H(-)	100
376	426.022	ADP	C00008; C00054; C00361	C10H15N5O10P2	-H(-)	58
377	429.337	(22R,23R)-22,23-Dihydroxy-campest-4-en-3-one	C16253	C28H46O3	-H(-)	100
378	429.372	alpha-Tocopherol	C02477	C29H50O2	-H(-)	58
379	431.352	Cathasterone	C15790; C15800; C16252	C28H48O3	-H(-)	69
380	433.331	3alpha,7alpha-Dihydroxy-5beta-cholestanate	C04554	C27H46O4	-H(-)	91
381	433.369	6-Deoxoteasterone	C15799; C15801	C28H50O3	-H(-)	100
382	441.373	24-Hydroxy-beta-amyrin	C19732; C19942	C30H50O2	-H(-)	100
383	442.017	GDP	C00035	C10H15N5O11P2	-H(-)	100
384	445.332	3-Dehydroteasterone	C15792	C28H46O4	-H(-)	64
385	446.082	Se-Adenosylselenomethionine	C05691	C15H23N6O5Se	-H(-)	25
386	447.346	Teasterone	C15791; C15793	C28H48O4	-H(-)	44
387	450.136	(1R)-Hydroxy-(2R)-glutathionyl-1,2-dihydronaphthalene	C14791; C14792; C14793	C20H25N3O7S	-H(-)	18
388	455.097	FMN (ox)	C00061	C17H21N4O9P	-H(-)	100
389	456.165	5,10-Methylenetetrahydrofolate	C00143	C20H23N7O6	-H(-)	100
390	463.086	Quercetin 3-O-glucoside	C05623	C21H20O12	-H(-)	13
391	468.063	2-(alpha-Hydroxyethyl)thiamine diphosphate	C05125	C14H23N4O8P2S	-H(-)	100
392	472.159	10-Formyl-THF	C00234; C03479	C20H23N7O7	-H(-)	100
393	479.337	Brassinolide	C08814; C19873	C28H48O6	-H(-)	91
394	482.962	UTP	C00075	C9H15N2O15P3	-H(-)	100
395	489.991	dATP	C00131	C10H16N5O12P3	-H(-)	11
396	491.094	L-Threonylcarbamoyladenylate	C20641	C15H21N6O11P	-H(-)	83
397	505.988	ATP	C00002; C00286	C10H16N5O13P3	-H(-)	100
398	506.972	ITP	C00081	C10H15N4O14P3	-H(-)	100
399	517.099	Malonylgenistin	C16192	C24H22O13	-H(-)	100
400	521.985	GTP	C00044	C10H16N5O14P3	-H(-)	40
401	531.115	Biochanin A 7-O-(6-O-malonyl-beta-D-glucoside)	C12625; C16197; C16231	C25H24O13	-H(-)	100
402	535.038	UDP-pentose	C00190; C00935; C01623; C18094	C14H22N2O16P2	-H(-)	100
403	539.992	Formamidopyrimidine nucleoside triphosphate	C05922	C10H18N5O15P3	-H(-)	29
404	549.054	UDP-deoxyhexose	C02199	C15H24N2O16P2	-H(-)	100
405	558.064	ADP-ribose	C00301; C02741	C15H23N5O14P2	-H(-)	100
406	565.048	UDP-hexose	C00029; C00052	C15H24N2O17P2	-H(-)	57
407	567.3	Protoporphyrinogen IX	C01079	C34H40N4O4	-H(-)	24
408	579.026	UDP-glucuronate	C00167; C00617	C15H22N2O18P2	-H(-)	87
409	583.258	(3Z)-Phytochromobilin	C05913	C33H36N4O6	-H(-)	50
410	595.041	ADP-5-ethyl-4-methylthiazole-2-carboxylate	C20784	C17H22N6O12P2S	-H(-)	100
411	604.071	GDP-hexose	C00096; C02280; C15925	C16H25N5O16P2	-H(-)	100
412	606.075	UDP-acetyl-hexosamine	C00043; C01170	C17H27N3O17P2	-H(-)	100
413	609.146	Rutin	C05625; C12634; C16490	C27H30O16	-H(-)	100
414	611.143	Glutathione disulfide	C00127	C20H32N6O12S2	-H(-)	39
415	629.01	UDP-6-sulfoquinovose	C11521	C15H24N2O19P2S	-H(-)	100
416	653.53	2-Octaprenyl-6-hydroxyphenol	C05811	C46H70O2	-H(-)	100
417	659.308	Coproporphyrinogen III	C03263; C05768	C36H44N4O8	-H(-)	100
418	665.214	Stachyose	C01613	C24H42O21	-H(-)	100
419	678.093	UDP-N-acetylmuramate	C01050	C20H31N3O19P2	-H(-)	11
420	689.087	3',5'-Cyclic diGMP	C16463	C20H24N10O14P2	-H(-)	100
421	721.438	Prephytoene diphosphate	C03427; C04146	C40H68O7P2	-H(-)	98
422	749.134	UDP-N-acetylmuramoyl-L-alanine	C01212	C23H36N4O20P2	-H(-)	35
423	766.108	CoA	C00010	C21H36N7O16P3S	-H(-)	100
424	784.151	FAD (ox)	C00016	C27H33N9O15P2	-H(-)	55
425	790.256	UDP-3-O-(3-hydroxytetradecanoyl)-D-glucosamine	C06022	C29H51N3O18P2	-H(-)	100
426	808.117	Acetyl-CoA	C00024	C23H38N7O17P3S	-H(-)	26
427	836.151	Butanoyl-CoA	C00136; C00630	C25H42N7O17P3S	-H(-)	100
428	838.095	Oxalyl-CoA	C00313	C23H36N7O19P3S	-H(-)	22
429	864.144	2-Methylacetoacetyl-CoA	C03344	C26H42N7O18P3S	-H(-)	100
430	876.182	5-Methylhex-4-enoyl-CoA	C16470	C28H46N7O17P3S	-H(-)	95
431	892.174	3-Hydroxy-5-methylhex-4-enoyl-CoA	C16469	C28H46N7O18P3S	-H(-)	39
432	892.213	Octanoyl-CoA	C01944	C29H50N7O17P3S	-H(-)	100
433	893.311	Precorrin 3B	C06406	C43H50N4O17	-H(-)	100
434	900.145	2-Oxepin-2(3H)-ylideneacetyl-CoA	C19975; C20062	C29H42N7O18P3S	-H(-)	100
435	976.307	Tetradecanoyl-CoA	C02593	C35H62N7O17P3S	-H(-)	100
436	988.483	Cobinamide	C05774	C48H72CoN11O8	-H(-)	25
437	992.302	(S)-3-Hydroxytetradecanoyl-CoA	C05260	C35H62N7O18P3S	-H(-)	100
1Ion ID
2Ion m/z
3Annotations according to the KEGG database

## Sheet: annotation
Table S8: Raw metabolomics data including injections (see sheet "injections"), ions (see sheet "ions"), ions annotations (see sheet "annotation") and intensities (see sheet "intensities").
ionIdx 1	ionMz 2	mz delta 3	formula 4	ion 4	score 4	label (bona fide) 4	description 4	KEGG ids 4
1	57.0341	0.000485703	C3H6O	-H(-)	100	Acetone	2-Propanone; Acetone; Dimethyl ketone	C00207
2	58.0294	-0.000389124	C3H4O	-H(-) [+3]	100	Acrolein	1-Hydroxy-2-propyne; 1-Propyn-3-ol; 1-Propyn-3-yl alcohol; 2-Propyn-1-ol; 2-Propynol; 2-Propynyl alcohol; 3-Hydroxy-1-propyne; 3-Propynol; Ethynylcarbinol; NA 1986; Prop-2-in-1-ol; Prop-2-yn-1-ol; Prop-2-yne-1-ol; Propargyl alcohol; Propynyl alcohol	C05986
2	58.0294	0.000458676	C2H5NO	-H(-)	100	Acetamide	2-Aminoacetaldehyde; Aminoacetaldehyde	C06735
3	59.0134	0.000488021	C2H4O2	-H(-)	100	Acetatic acid	Acetate; Acetic acid; Ethanoic acid; Glycolaldehyde; Hydroxyacetaldehyde	C00033; C00266
4	59.0498	0.000446175	C3H8O	-H(-)	100	Propanol	2-Propanol; Isopropanol; Isopropyl alcohol; Propan-2-ol	C01845
5	60.994	-0.00085581	H2CO3	-H(-)	100	Carbonic acid	Carbonic acid; Dihydrogen carbonate; H2CO3	C01353
6	69.0343	0.000309233	C4H6O	-H(-)	100	Butynol	But-1-en-3-one; But-3-en-2-one; Butenone; Methyl vinyl ketone	C20701
7	71.0137	0.000182631	C3H4O2	-H(-)	100	Propenoic acid C3:1	2-Ketopropionaldehyde; 2-Oxopropanal; 2-Propenoic acid; Acrylate; Acrylic acid; Methylglyoxal; Propenoate; Pyruvaldehyde; Pyruvic aldehyde; Vinylformic acid	C00511; C00546
8	71.0502	4.30715e-05	C4H8O	-H(-)	100	Butanal	Butanal; Butyraldehyde	C01412
9	72.0089	-0.000652759	C3H2O2	-H(-) [+3]	100	Propynoate	Acetylenecarboxylic acid; Acetylenemonocarboxylate; Propiolic acid; Propynoate	C00804
9	72.0089	0.000195041	C2H3NO2	-H(-)	100	Iminoacetate	2-Iminoacetate; Iminoacetic acid; Iminoglycine	C15809
10	72.0453	-0.000678701	C4H6O	-H(-) [+3]	100	Butynol	But-1-en-3-one; But-3-en-2-one; Butenone; Methyl vinyl ketone	C20701
10	72.0453	0.000169099	C3H7NO	-H(-)	100	Aminoacetone	1-Amino-2-propanone; 3-Aminopropanal; Aminoacetone; DMF; N,N-Dimethylformamide; N,N-Dimethylmethanamide; beta-Aminopropion aldehyde	C01888; C03134; C05665
11	72.9929	0.00017993	C2H2O3	-H(-)	100	Glyoxylic acid	Glyoxalate; Glyoxylate; Glyoxylic acid	C00048
12	73.0294	9.9354e-05	C3H6O2	-H(-)	100	C3:0 (Propionic acid)	(R)-Lactaldehyde; (S)-Lactaldehyde; D-2-Hydroxypropionaldehyde; D-Lactaldehyde; Devoton; L-2-Hydroxypropionaldehyde; L-Lactaldehyde; Methyl acetate; Propanoate; Propanoic acid; Propionate; Propionic acid; Tereton	C00163; C00424; C00937; C17530
13	74.0247	-0.000777896	C3H4O2	-H(-) [+3]	100	Propenoic acid C3:1	2-Ketopropionaldehyde; 2-Oxopropanal; 2-Propenoic acid; Acrylate; Acrylic acid; Methylglyoxal; Propenoate; Pyruvaldehyde; Pyruvic aldehyde; Vinylformic acid	C00511; C00546
13	74.0247	6.99036e-05	C2H5NO2	-H(-)	100	Glycine	Aminoacetic acid; Gly; Glycine	C00037
14	75.0087	0.000111358	C2H4O3	-H(-)	100	Glycolate	Glycolate; Glycolic acid; Hydroxyacetic acid	C00160
15	83.0501	0.000125917	C5H8O	-H(-)	100	3-Methyl-2-butenal	3,3-Dimethyl-acrylaldehyde; 3-Methyl-2-butenal; 3-Methylbut-2-enal; Prenal; Senecialdehyde	C07330
16	84.0454	7.13126e-05	C4H7NO	-H(-)	100	Acetone cyanohydrin	2-Hydroxy-2-methylpropanenitrile; 2-Hydroxyisobutyronitrile; 2-Methyllactonitrile; Acetone cyanhydrin; Acetone cyanohydrin; alpha-Hydroxyisobutyronitrile	C02659
17	85.0293	0.000156986	C4H6O2	-H(-)	100	Succinic aldehyde	2,3-Butanedione; Biacetyl; Diacetyl; Dimethylglyoxal	C00741
18	86.0609	-0.000630546	C5H8O	-H(-) [+3]	100	3-Methyl-2-butenal	3,3-Dimethyl-acrylaldehyde; 3-Methyl-2-butenal; 3-Methylbut-2-enal; Prenal; Senecialdehyde	C07330
18	86.0609	0.000217254	C4H9NO	-H(-)	100	4-Aminobutyraldehyde	4-Aminobutanal; 4-Aminobutyraldehyde	C00555
19	87.0086	0.000142421	C3H4O3	-H(-)	100	Pyruvate	2-Oxopropanoate; 2-Oxopropanoic acid; 3-Oxopropanoate; Malonate semialdehyde; Pyroracemic acid; Pyruvate; Pyruvic acid	C00022; C00222
20	87.045	0.000110457	C4H8O2	-H(-)	100	C4:0 (Butyric acid)	(R)-2-Acetoin; (R)-3-Hydroxy-2-butanone; (R)-3-Hydroxybutan-2-one; (R)-Acetoin; (R)-Dimethylketol; (S)-2-Acetoin; (S)-Acetoin; Butanoate; Butanoic acid; Butyrate; Butyric acid	C00246; C00810; C01769
21	88.0403	-0.000746041	C4H6O2	-H(-) [+3]	100	Succinic aldehyde	2,3-Butanedione; Biacetyl; Diacetyl; Dimethylglyoxal	C00741
21	88.0403	0.000101759	C3H7NO2	-H(-)	100	Alanine	2-Aminopropanoic acid; 2-Aminopropionic acid; 3-Aminopropanoate; 3-Aminopropionic acid; Alanine; D-2-Aminopropionic acid; D-Ala; D-Alanine; L-2-Aminopropionic acid; L-Alanine; L-alpha-Alanine; N-Methylglycine; Sarcosine; beta-Alanine	C00041; C00099; C00133; C00213; C01401
22	88.988	3.24088e-05	C2H2O4	-H(-)	100	Oxalic acid	Ethanedioic acid; Oxalate; Oxalic acid	C00209
23	89.0244	-2.73349e-07	C3H6O3	-H(-)	100	Lactate	(R)-Lactate; (S)-Lactate; 1,3-Dihydroxy-2-propanone; 1,3-Dihydroxyacetone; 1,3-Dihydroxypropan-2-one; 3-Hydroxypropanoate; 3-Hydroxypropanoic acid; 3-Hydroxypropionate; 3-Hydroxypropionic acid; D-2-Hydroxypropanoic acid; D-2-Hydroxypropionic acid; D-Glyceraldehyde; D-Lactate; D-Lactic acid; Dihydroxyacetone; Glycerone; Hydracrylic acid; L-Lactate; L-Lactic acid	C00184; C00186; C00256; C00577; C01013
24	91.04	1.68378e-05	C3H8O3	-H(-)	100	Glycerol	1,2,3-Propanetriol; 1,2,3-Trihydroxypropane; Glycerin; Glycerol	C00116
24	91.04	-0.000633762	C3H5NO	.F(-) [+1]	40	Acrylamide	2-Propenamide; Acrylamide	C01659
25	93.0344	0.00015908	C6H6O	-H(-)	100	Phenol	Benzenol; Hydroxybenzene; Phenic acid; Phenol; Phenylic acid	C00146
26	94.9805	0.000316003	CH4SO3	-H(-)	100	Methanesulfonic acid	Methanesulfonate; Methanesulfonic acid	C11145
27	95.0137	0.000173132	C5H4O2	-H(-)	100	Furfural	2-Furaldehyde; 4-Methylenebut-2-en-4-olide; Furfural; Protoanemonin; cis-4-Methylenebut-2-en-4-olide	C07090; C14279
28	98.0611	3.50646e-05	C5H9NO	-H(-)	100	(2R)-2-Hydroxy-2-methylbutanenitrile	(2R)-2-Hydroxy-2-methylbutanenitrile; 2-Hydroxy-2-methylbutanenitrile	C18796
29	100.04	-5.41828e-05	C4H7NO2	-H(-)	100	Homoserine lactone	1-Aminocyclopropane-1-carboxylate; 1-Aminocyclopropane-1-carboxylic acid	C01234
30	100.077	-0.000767331	C6H10O	-H(-) [+3]	100	Cyclohexanone	(3Z)-Hexenal; 3-Hexenal; Cyclohexanone	C00414; C16310
30	100.077	8.04693e-05	C5H11NO	-H(-)	100	Pentanamide	5-Aminopentanal	C12455
31	101.026	-0.00176349	C4H6O3	-H(-)	29	Oxobutanoic acid	(S)-Methylmalonate semialdehyde; 2-Ketobutyric acid; 2-Methyl-3-oxopropanoate; 2-Oxobutanoate; 2-Oxobutanoic acid; 2-Oxobutyrate; 2-Oxobutyric acid; 3-Oxo-2-methylpropanoate; 3-Oxobutanoic acid; 4-Oxobutanoate; Acetoacetate; Acetoacetic acid; Methylmalonate semialdehyde; Succinate semialdehyde; Succinic semialdehyde; alpha-Ketobutyrate; alpha-Ketobutyric acid; beta-Ketobutyric acid	C00109; C00164; C00232; C00349; C06002
32	102.056	-4.00127e-05	C4H9NO2	-H(-)	100	Aminobutanoic acid (ABA)	(R)-3-Amino-2-methylpropanoate; (S)-2-Aminobutanoate; (S)-2-Aminobutanoic acid; (S)-2-Aminobutyric acid; (S)-3-Amino-2-methylpropanoate; (S)-3-Amino-isobutanoate; (S)-3-Amino-isobutyrate; 4-Aminobutanoate; 4-Aminobutanoic acid; 4-Aminobutyrate; 4-Aminobutyric acid; D-3-Amino-isobutanoate; GABA; L-3-Amino-isobutanoate; L-3-Amino-isobutyrate; gamma-Aminobutyric acid	C00334; C01205; C02356; C03284
33	103.004	-0.000130584	C3H4O4	-H(-)	100	Hydroxypyruvate	2-Hydroxy-3-oxopropanoate; 3-Hydroxypyruvate; 3-Hydroxypyruvic acid; Hydroxypyruvate; Hydroxypyruvic acid; Malonate; Malonic acid; Propanedioic acid; Tartronate semialdehyde	C00168; C00383; C01146
34	103.04	0.000367669	C4H8O3	-H(-)	100	Hydroxybutanoic acid	(R)-3-Hydroxybutanoate; (R)-3-Hydroxybutanoic acid; (R)-3-Hydroxybutyric acid; (S)-3-Hydroxyisobutyrate; 2-Hydroxybutanoic acid; 2-Hydroxybutyrate; 2-Hydroxybutyric acid; 4-Hydroxybutanoate; 4-Hydroxybutanoic acid; 4-Hydroxybutyric acid; D-beta-Hydroxybutyric acid	C00989; C01089; C05984; C06001
35	104.035	-0.000921046	C4H6O3	-H(-) [+3]	100	Oxobutanoic acid	(S)-Methylmalonate semialdehyde; 2-Ketobutyric acid; 2-Methyl-3-oxopropanoate; 2-Oxobutanoate; 2-Oxobutanoic acid; 2-Oxobutyrate; 2-Oxobutyric acid; 3-Oxo-2-methylpropanoate; 3-Oxobutanoic acid; 4-Oxobutanoate; Acetoacetate; Acetoacetic acid; Methylmalonate semialdehyde; Succinate semialdehyde; Succinic semialdehyde; alpha-Ketobutyrate; alpha-Ketobutyric acid; beta-Ketobutyric acid	C00109; C00164; C00232; C00349; C06002
35	104.035	-7.3246e-05	C3H7NO3	-H(-)	100	Serine	D-Serine; L-2-Amino-3-hydroxypropionic acid; L-3-Hydroxy-alanine; L-Serine; Serine	C00065; C00740
36	105.019	-1.90989e-05	C3H6O4	-H(-)	100	D-Glyceric acid	(R)-Glycerate; D-Glycerate; Glycerate; Glyceric acid	C00258
37	107.05	9.3465e-05	C7H8O	-H(-)	100	Benzyl alcohol	3-Cresol; 3-Hydroxytoluene; 4-Cresol; 4-Hydroxytoluene; 4-Methylphenol; m-Cresol; p-Cresol	C01467; C01468
38	109.029	1.88016e-05	C6H6O2	-H(-)	100	Catechol	1,2-Benzenediol; 1,2-Dihydroxybenzene; 1,4-Benzenediol; 1,4-Dihydroxybenzene; 4-Hydroxyphenol; Benzene-1,4-diol; Brenzcatechin; Catechol; Hydroquinone; Pyrocatechol; Quinol; o-Benzenediol; p-Benzenediol	C00090; C00530
39	109.041	7.99553e-05	C5H6N2O	-H(-)	100	N-Acetylimidazole	Imidazole acetaldehyde; Imidazole-4-acetaldehyde	C05130
39	109.041	0.000374455	C3H5NO2	.F(-) [+3]	40	Dehydroalanine	2-Aminoacrylate; Dehydroalanine	C02218
40	110.035	0.0007345	C4H5N3O	-H(-)	100	Cytosine	Cytosine	C00380
41	111.009	-2.63467e-05	C5H4O3	-H(-)	100	Furoic acid	2-Furancarboxylic acid; 2-Furoate; 2-Furoic acid; Pyromucic acid	C01546
42	111.02	-0.000458113	C4H4N2O2	-H(-)	100	Uracil	Uracil	C00106
43	112.04	-0.000715544	C6H6O2	-H(-) [+3]	100	Catechol	1,2-Benzenediol; 1,2-Dihydroxybenzene; 1,4-Benzenediol; 1,4-Dihydroxybenzene; 4-Hydroxyphenol; Benzene-1,4-diol; Brenzcatechin; Catechol; Hydroquinone; Pyrocatechol; Quinol; o-Benzenediol; p-Benzenediol	C00090; C00530
43	112.04	0.000132256	C5H7NO2	-H(-)	100	Pyrroline carboxylic acid	(S)-1-Pyrroline-5-carboxylate; 1-Pyrroline 2-carboxylate; 1-Pyrroline-2-carboxylate; 1-Pyrroline-2-carboxylic acid; 1-Pyrroline-5-carboxylate; L-1-Pyrroline-5-carboxylate; delta1-Pyrroline 2-carboxylate	C03564; C03912
43	112.04	0.000426756	C3H6O3	.F(-) [+3]	40	Lactate	(R)-Lactate; (S)-Lactate; 1,3-Dihydroxy-2-propanone; 1,3-Dihydroxyacetone; 1,3-Dihydroxypropan-2-one; 3-Hydroxypropanoate; 3-Hydroxypropanoic acid; 3-Hydroxypropionate; 3-Hydroxypropionic acid; D-2-Hydroxypropanoic acid; D-2-Hydroxypropionic acid; D-Glyceraldehyde; D-Lactate; D-Lactic acid; Dihydroxyacetone; Glycerone; Hydracrylic acid; L-Lactate; L-Lactic acid	C00184; C00186; C00256; C00577; C01013
44	112.052	-0.00075475	C5H6N2O	-H(-) [+3]	100	N-Acetylimidazole	Imidazole acetaldehyde; Imidazole-4-acetaldehyde	C05130
44	112.052	9.30497e-05	C4H7N3O	-H(-)	100	Creatinine	1-Methylglycocyamidine; Creatinine	C00791
45	113.025	-9.51061e-05	C5H6O3	-H(-)	100	2-Hydroxy-2,4-pentadienoic acid	2-Hydroxy-2,4-pentadienoate; 2-Hydroxypenta-2,4-dienoate; 2-Oxopent-4-enoate; Oxopent-4-enoate; cis-2-Hydroxypenta-2,4-dienoate; cis-Acetylacrylate	C00596; C07091
46	113.036	-0.000228225	C4H6N2O2	-H(-)	100	Dihydrouracil	2,4-Dioxotetrahydropyrimidine; 3-Cyano-L-alanine; 5,6-Dihydro-2,4-dihydroxypyrimidine; 5,6-Dihydrouracil; Dihydro-2,4(1H,3H)-pyrimidinedione; Dihydrouracil; Dihydrouracile; Hydrouracil; L-3-Cyanoalanine; L-beta-Cyanoalanine; N-Methylhydantoin; N-Methylimidazolidine-2,4-dione	C00429; C02512; C02565
47	113.061	6.2532e-05	C6H10O2	-H(-)	100	2-Hydroxycyclohexan-1-one	1-Oxa-2-oxocycloheptane; 2-Hydroxycyclohexan-1-one; 2-Hydroxycyclohexanone; 2-Oxepanone; 6-Hexanolide; Adipoin; Hexano-6-lactone; epsilon-Caprolactone	C01147; C01880
48	114.056	-9.16267e-06	C5H9NO2	-H(-)	100	Proline	2-Pyrrolidinecarboxylic acid; D-Proline; L-Proline	C00148; C00763
48	114.056	0.000285337	C3H8O3	.F(-) [+3]	40	Glycerol	1,2,3-Propanetriol; 1,2,3-Trihydroxypropane; Glycerin; Glycerol	C00116
49	115.004	-1.38077e-05	C4H4O4	-H(-)	100	Fumarate	Fumarate; Fumaric acid; Maleate; Maleic acid; cis-Butenedioic acid; trans-Butenedioic acid	C00122; C01384
50	115.04	2.45377e-05	C5H8O3	-H(-)	100	Ketovaline	2-Keto-3-methylbutyric acid; 2-Ketovaline; 2-Oxo-3-methylbutanoate; 2-Oxoisopentanoate; 2-Oxoisovalerate; 3-Methyl-2-oxobutanoate; 3-Methyl-2-oxobutanoic acid; 3-Methyl-2-oxobutyric acid; 5-Oxopentanoate; Glutarate semialdehyde; alpha-Ketovaline	C00141; C03273
51	115.088	-0.000476462	C5H12N2O	-H(-)	100	Aminopentanamide	5-Aminopentanamide	C00990
52	116.035	-0.000771139	C5H6O3	-H(-) [+3]	100	2-Hydroxy-2,4-pentadienoic acid	2-Hydroxy-2,4-pentadienoate; 2-Hydroxypenta-2,4-dienoate; 2-Oxopent-4-enoate; Oxopent-4-enoate; cis-2-Hydroxypenta-2,4-dienoate; cis-Acetylacrylate	C00596; C07091
52	116.035	7.66611e-05	C4H7NO3	-H(-)	100	Aspartate semialdehyde	(S)-2-Amino-3-oxobutanoic acid; Aspartate beta-semialdehyde; L-2-Amino-3-oxobutanoate; L-2-Amino-3-oxobutanoic acid; L-2-Amino-acetoacetate; L-Aspartate 4-semialdehyde; L-Aspartic 4-semialdehyde	C00441; C03508
53	116.072	-0.000874833	C6H10O2	-H(-) [+3]	100	2-Hydroxycyclohexan-1-one	1-Oxa-2-oxocycloheptane; 2-Hydroxycyclohexan-1-one; 2-Hydroxycyclohexanone; 2-Oxepanone; 6-Hexanolide; Adipoin; Hexano-6-lactone; epsilon-Caprolactone	C01147; C01880
53	116.072	-2.70328e-05	C5H11NO2	-H(-)	100	Valine; Betaine	2-Amino-3-methylbutyric acid; 5-Aminopentanoate; 5-Aminopentanoic acid; 5-Aminovaleric acid; Betaine; Glycine betaine; L-Valine; N,N,N-Trimethylglycine; Trimethylaminoacetate; Trimethylammonioacetate	C00183; C00431; C00719
54	117.019	-5.75466e-05	C4H6O4	-H(-)	100	Succinate	Butanedionic acid; Ethylenesuccinic acid; Methylmalonate; Methylmalonic acid; Succinate; Succinic acid	C00042; C02170
55	117.067	-0.000236412	C4H10N2O2	-H(-)	100	L-2,4-Diaminobutanoic acid	L-2,4-Diaminobutanoate; L-2,4-Diaminobutyrate; alpha,gamma-Diaminobutyrate	C03283
56	118.051	-0.000854871	C5H8O3	-H(-) [+3]	100	Ketovaline	2-Keto-3-methylbutyric acid; 2-Ketovaline; 2-Oxo-3-methylbutanoate; 2-Oxoisopentanoate; 2-Oxoisovalerate; 3-Methyl-2-oxobutanoate; 3-Methyl-2-oxobutanoic acid; 3-Methyl-2-oxobutyric acid; 5-Oxopentanoate; Glutarate semialdehyde; alpha-Ketovaline	C00141; C03273
56	118.051	-7.07146e-06	C4H9NO3	-H(-)	100	Threonine	2-Amino-3-hydroxybutyric acid; 2-Amino-4-hydroxybutyric acid; L-Allothreonine; L-Homoserine; L-Threonine; L-allo-Threonine	C00188; C00263; C05519
57	118.981	5.95702e-05	C3H4O3S	-H(-)	100	Mercaptopyruvic acid	3-Mercaptopyruvate; 3-Mercaptopyruvic acid; Mercaptopyruvate	C00957
58	119.017	0.000150437	C4H4O4	-H(-) [+4]	100	Fumarate	Fumarate; Fumaric acid; Maleate; Maleic acid; cis-Butenedioic acid; trans-Butenedioic acid	C00122; C01384
58	119.017	0.000290637	C4H8O2S	-H(-)	100	3-(Methylthio)propionic acid	3-(Methylthio)propionic acid; 3-Methylthiopropionate	C08276
59	119.05	0.000253746	C8H8O	-H(-)	100	Phenylacetaldehyde	2-Formyltoluene; 2-Methylbenzaldehyde; 3-Methylbenzaldehyde; 4-Hydroxystyrene; 4-Methylbenzaldehyde; 4-Toluylaldehyde; 4-Vinylphenol; Phenylacetaldehyde; alpha-Tolualdehyde; m-Tolualdehyde; o-Tolualdehyde; o-Toluic aldehyde; p-Formyltoluene; p-Methylbenzaldehyde; p-Tolualdehyde	C00601; C05627; C06758; C07209; C07214
60	120.012	9.22273e-05	C3H7NO2S	-H(-)	100	Cys	2-Amino-3-mercaptopropionic acid; Cysteine; D-Amino-3-mercaptopropionic acid; D-Cysteine; L-2-Amino-3-mercaptopropionic acid; L-Cysteine	C00097; C00736; C00793
61	120.045	0.000172511	C7H7NO	-H(-)	100	Benzamide	Benzamide	C09815
62	120.996	0.000337158	C3H6O3S	-H(-)	100	3-Mercaptolactate	(R)-3-Mercaptolactate; 3-Mercaptolactate; L-3-Mercaptolactate	C05823
63	121.03	-6.31432e-06	C7H6O2	-H(-)	100	Benzoate	3-Hydroxybenzaldehyde; 4-Hydroxybenzaldehyde; Benzenecarboxylic acid; Benzoate; Benzoic acid; Dracylic acid; Phenylformic acid; p-Hydroxybenzaldehyde	C00180; C00633; C03067
64	121.041	-0.000335158	C6H6N2O	-H(-)	100	Nicotinamide	Niacinamide; Nicotinamide; Nicotinic acid amide; Vitamin PP	C00153
65	121.066	0.000234337	C8H10O	-H(-)	100	Phenylethyl alcohol	1-Hydroxy-2,4-dimethylbenzene; 2,4-Dimethylphenol	C14582
66	122.025	0.000163706	C6H5NO2	-H(-)	100	Nicotinate	3-Pyridinecarboxylic acid; Niacin; Nicotinate; Nicotinic acid	C00253
67	124.007	-0.000845013	C3H6O3S	-H(-) [+3]	100	3-Mercaptolactate	(R)-3-Mercaptolactate; 3-Mercaptolactate; L-3-Mercaptolactate	C05823
67	124.007	2.7873e-06	C2H7NO3S	-H(-)	100	Taurine	2-Aminoethanesulfonic acid; Aminoethylsulfonic acid; Taurine	C00245
68	124.051	-0.000646161	C6H6N2O	-H(-) [+3]	100	Nicotinamide	Niacinamide; Nicotinamide; Nicotinic acid amide; Vitamin PP	C00153
68	124.051	0.000201639	C5H7N3O	-H(-)	100	Methylcytosine	5-Methylcytosine	C02376
69	125.024	-2.89626e-05	C6H6O3	-H(-)	100	Pyrogallic acid	1,2,4-Benzenetriol; 1,2,4-Trihydroxybenzene; 5-Hydroxymethyl-2-furaldehyde; 5-Hydroxymethylfurfural; Benzene-1,2,4-triol; HMF; Hydroxyhydroquinone; Hydroxyquinol	C02814; C11101
70	125.035	2.77294e-05	C6H5NO2	-H(-) [+3]	100	Nicotinate	3-Pyridinecarboxylic acid; Niacin; Nicotinate; Nicotinic acid	C00253
70	125.035	0.000875529	C5H6N2O2	-H(-)	100	Thymine	4-Imidazoleacetate; 5-Methyluracil; Imidazole-4-acetate; Imidazoleacetic acid; Thymine	C00178; C02835
71	125.046	0.000615267	C4H6N4O	-H(-)	100	5-Amino-4-imidazolecarboxyamide	5-Amino-4-imidazolecarboxyamide	C04051
72	126.056	-0.000669656	C7H8O2	-H(-) [+3]	100	Orcinol	1,2-Dihydroxy-4-methylbenzene; 2,3-Dihydroxytoluene; 3,4-Dihydroxytoluene; 3-Methylcatechol; 4-Methyl-1,2-benzenediol; 4-Methylcatechol	C02923; C06730
72	126.056	0.000178144	C6H9NO2	-H(-)	100	(S)-2,3,4,5-Tetrahydropyridine-2-carboxylate	(S)-2,3,4,5-Tetrahydropyridine-2-carboxylate; 1,2-Didehydropiperidine-2-carboxylate; delta1-Piperideine-2-carboxylate; delta1-Piperideine-6-L-carboxylate	C00450; C04092
72	126.056	0.000472644	C4H8O3	.F(-) [+3]	40	Hydroxybutanoic acid	(R)-3-Hydroxybutanoate; (R)-3-Hydroxybutanoic acid; (R)-3-Hydroxybutyric acid; (S)-3-Hydroxyisobutyrate; 2-Hydroxybutanoic acid; 2-Hydroxybutyrate; 2-Hydroxybutyric acid; 4-Hydroxybutanoate; 4-Hydroxybutanoic acid; 4-Hydroxybutyric acid; D-beta-Hydroxybutyric acid	C00989; C01089; C05984; C06001
73	126.093	-0.000151314	C7H13NO	-H(-)	100	N-Cyclohexylformamide	N-Cyclohexylformamide	C11519
74	127.04	-8.58096e-05	C6H8O3	-H(-)	100	Dihydro-4,4-dimethyl-2,3-furandione	(2Z,4Z)-2-Hydroxyhexa-2,4-dienoate; (2Z,4Z)-2-Hydroxyhexa-2,4-dienoic acid	C20240
75	127.051	-2.31762e-06	C5H8N2O2	-H(-)	100	Dihydrothymine	4-Amino-4-cyanobutanoic acid; 5,6-Dihydro-5-methyluracil; 5,6-Dihydrothymine; Dihydrothymine; gamma-Amino-gamma-cyanobutanoate	C00906; C05715
75	127.051	0.000292182	C3H7NO3	.F(-) [+3]	40	Serine	D-Serine; L-2-Amino-3-hydroxypropionic acid; L-3-Hydroxy-alanine; L-Serine; Serine	C00065; C00740
76	128.011	-0.000940806	C3H3N3O3	-H(-)	100	Cyanuric acid	Cyanuric acid	C06554
77	128.035	-0.000870253	C6H6O3	-H(-) [+3]	100	Pyrogallic acid	1,2,4-Benzenetriol; 1,2,4-Trihydroxybenzene; 5-Hydroxymethyl-2-furaldehyde; 5-Hydroxymethylfurfural; Benzene-1,2,4-triol; HMF; Hydroxyhydroquinone; Hydroxyquinol	C02814; C11101
77	128.035	-2.24525e-05	C5H7NO3	-H(-)	100	Oxoproline	(3R,5S)-1-Pyrroline-3-hydroxy-5-carboxylate; 1-Pyrroline-4-hydroxy-2-carboxylate; 3-Hydroxy-L-1-pyrroline-5-carboxylate; 5-Oxo-L-proline; 5-Oxoproline; 5-Pyrrolidone-2-carboxylic acid; L-1-Pyrroline-3-hydroxy-5-carboxylate; L-5-Pyrrolidone-2-carboxylic acid; L-Pyroglutamic acid; Pidolic acid; Pyroglutamate; Pyroglutamic acid	C01879; C04281; C04282
77	128.035	0.000272047	C3H6O4	.F(-) [+3]	40	D-Glyceric acid	(R)-Glycerate; D-Glycerate; Glycerate; Glyceric acid	C00258
78	128.072	-2.87137e-05	C6H11NO2	-H(-)	100	Pipecolate	(S)-Piperidine-2-carboxylic acid; 2-Piperidinecarboxylic acid; 4-Acetamidobutanal; L-Pipecolate; N4-Acetylaminobutanal; Pipecolic acid; Pipecolinic acid	C00408; C05936
79	129.019	-4.02315e-05	C5H6O4	-H(-)	100	Itaconate	2,5-Dioxopentanoate; 2-Methylmaleate; 2-Oxoglutarate semialdehyde; Citraconate; Citraconic acid; Itaconate; Itaconic acid; Methylenesuccinic acid; Methylmaleic acid	C00433; C00490; C02226
80	129.056	-9.29692e-05	C6H10O3	-H(-)	100	4-Methyl-2-oxopentanoate	(3S)-3-Methyl-2-oxopentanoate; (3S)-3-Methyl-2-oxopentanoic acid; (S)-3-Methyl-2-oxopentanoate; (S)-3-Methyl-2-oxopentanoic acid; 1-Oxa-2-oxo-3-hydroxycycloheptane; 2-Oxoisocaproate; 4-Methyl-2-oxopentanoate; 6-Oxohexanoate; 6-Oxohexanoic acid; Adipate semialdehyde; Hexan-1-one-6-carboxylate	C00233; C00671; C06102; C12314
81	129.104	-0.000307679	C6H14N2O	-H(-)	100	N-Acetylputrescine	N-Acetylputrescine	C02714
82	130.051	-0.000865609	C6H8O3	-H(-) [+3]	100	Dihydro-4,4-dimethyl-2,3-furandione	(2Z,4Z)-2-Hydroxyhexa-2,4-dienoate; (2Z,4Z)-2-Hydroxyhexa-2,4-dienoic acid	C20240
82	130.051	-1.78088e-05	C5H9NO3	-H(-)	100	5-Aminolevulinic acid	(S)-4-Amino-5-oxopentanoate; 2-Oxo-5-amino-pentanoate; 2-Oxo-5-aminopentanoate; 2-Oxo-5-aminovalerate; 5-Amino-2-oxopentanoate; 5-Amino-2-oxopentanoic acid; 5-Amino-4-oxopentanoate; 5-Amino-4-oxovaleric acid; 5-Aminolevulinate; Hydroxyproline; L-Glutamate 1-semialdehyde; L-Glutamate 5-semialdehyde; L-Glutamate gamma-semialdehyde; L-Hydroxyproline; alpha-Keto-delta-aminopentanoate; cis-4-Hydroxy-D…	C00430; C01110; C01157; C01165; C03440; C03741
82	130.051	-0.000668409	C5H6N2O	.F(-) [+1]	40	N-Acetylimidazole	Imidazole acetaldehyde; Imidazole-4-acetaldehyde	C05130
83	130.087	3.41904e-05	C6H13NO2	-H(-)	100	(Iso)Leucine	(2S)-alpha-2-Amino-4-methylvaleric acid; (2S)-alpha-Leucine; 2-Amino-3-methylvaleric acid; 2-Amino-4-methylvaleric acid; L-Isoleucine; L-Leucine	C00123; C00407
84	131.035	-0.00013871	C5H8O4	-H(-)	100	Glutarate	(S)-2-Acetolactate; (S)-2-Hydroxy-2-methyl-3-oxobutanoate; 1,3-Propanedicarboxylic acid; 2-Acetolactate; 2-Oxo-3-hydroxyisovalerate; 3-Hydroxy-3-methyl-2-oxobutanoate; 3-Hydroxy-3-methyl-2-oxobutanoic acid; 4-Hydroxy-2-oxopentanoate; 4-Hydroxy-2-oxovalerate; Glutarate; Glutaric acid; Pentanedioic acid	C00489; C00900; C03589; C04181; C06010
85	131.047	-0.000475254	C4H8N2O3	-H(-)	100	Asparagine	2-Aminosuccinamic acid; 3-Ureidopropanoate; 3-Ureidopropionate; L-Asparagine; N-Carbamoyl-beta-alanine; N-Carbamoylsarcosine; beta-Ureidopropionic acid	C00152; C01043; C02642
86	131.071	0.000155628	C6H12O3	-H(-)	100	D-2-Hydroxyisocaproate	6-Hydroxyhexanoate; 6-Hydroxyhexanoic acid	C06103
87	131.083	-0.000933096	C6H11NO2	-H(-) [+3]	100	Pipecolate	(S)-Piperidine-2-carboxylic acid; 2-Piperidinecarboxylic acid; 4-Acetamidobutanal; L-Pipecolate; N4-Acetylaminobutanal; Pipecolic acid; Pipecolinic acid	C00408; C05936
87	131.083	-8.5296e-05	C5H12N2O2	-H(-)	100	Ornithine	(S)-2,5-Diaminopentanoate; (S)-2,5-Diaminopentanoic acid; (S)-2,5-Diaminovaleric acid; D-Ornithine; L-Ornithine	C00077; C00515
88	132.03	-0.000957245	C5H6O4	-H(-) [+3]	100	Itaconate	2,5-Dioxopentanoate; 2-Methylmaleate; 2-Oxoglutarate semialdehyde; Citraconate; Citraconic acid; Itaconate; Itaconic acid; Methylenesuccinic acid; Methylmaleic acid	C00433; C00490; C02226
88	132.03	-0.000109445	C4H7NO4	-H(-)	100	Aspartate	2-Aminosuccinic acid; D-Aspartate; D-Aspartic acid; L-Asp; L-Aspartate; L-Aspartic acid	C00049; C00402
88	132.03	-0.000760045	C4H4N2O2	.F(-) [+1]	40	Uracil	Uracil	C00106
89	133.014	-8.11274e-05	C4H6O5	-H(-)	100	Malate	(R)-Malate; (S)-Malate; 3-Dehydro-L-threonate; D-Malate; D-Malic acid; L-2-Hydroxybutanedioic acid; L-Apple acid; L-Malate; L-Malic acid; Malate; Malic acid	C00149; C00497; C03064
90	134.061	-0.000292099	C9H8O	-H(-) [+3]	100	Cinnamaldehyde	Cinnamaldehyde	C00903
90	134.061	0.000555701	C8H9NO	-H(-)	100	2-Phenylacetamide	2-Phenylacetamide; alpha-Phenylacetamide	C02505
91	135.045	0.000100333	C8H8O2	-H(-)	100	Phenyl acetate	(4-Hydroxyphenyl)ethan-1-one; 2-(4-Hydroxyphenyl)acetaldehyde; 2-Methylbenzoic acid; 3,4-Dihydroxystyrene; 3-Vinylcatechol; 4'-Hydroxyacetophenone; 4-Hydroxyphenylacetaldehyde; 4-Methylbenzoic acid; Benzeneacetic acid; Benzylformic acid; Crithminic acid; Phenylacetate; Phenylacetic acid; Toluate; Toluenecarboxylic acid; beta-Bethylbenzoic acid; m-Methylbenzoate; m-Toluic Acid; m-Toluylic acid; o-…	C01454; C03765; C06224; C07085; C07086; C07211; C07215; C10700
92	136.04	0.000175046	C7H7NO2	-H(-)	100	Anthranilate	2-Aminobenzoate; 4-Aminobenzoate; 4-Aminobenzoic acid; ABEE; Anthranilate; Anthranilic acid; Vitamin L1; o-Aminobenzoic acid; p-Aminobenzoate	C00108; C00568
92	136.04	0.000469546	C5H6O3	.F(-) [+3]	40	2-Hydroxy-2,4-pentadienoic acid	2-Hydroxy-2,4-pentadienoate; 2-Hydroxypenta-2,4-dienoate; 2-Oxopent-4-enoate; Oxopent-4-enoate; cis-2-Hydroxypenta-2,4-dienoate; cis-Acetylacrylate	C00596; C07091
93	136.077	0.000245963	C8H11NO	-H(-)	100	Tyramine	2-(p-Hydroxyphenyl)ethylamine; Tyramine	C00483
93	136.077	0.000540463	C6H10O2	.F(-) [+3]	40	2-Hydroxycyclohexan-1-one	1-Oxa-2-oxocycloheptane; 2-Hydroxycyclohexan-1-one; 2-Hydroxycyclohexanone; 2-Oxepanone; 6-Hexanolide; Adipoin; Hexano-6-lactone; epsilon-Caprolactone	C01147; C01880
94	137.061	0.000147862	C8H10O2	-H(-)	100	3-Methoxybenzyl alcohol	(2E,4E,6E)-7-Hydroxy-4-methylhepta-2,4,6-trienal	C20694
95	137.098	-0.000559246	C9H14O	-H(-)	100	Isophorone	3,6-Nonadienal	C16323
96	139.976	-0.000460006	CH4NO5P	-H(-)	100	Carbamoyl phosphate	Carbamoyl phosphate	C00169
97	140.035	-0.000359623	C7H6O3	-H(-) [+3]	100	4-Hydroxybenzoate	3-Hydroxybenzoate; 3-Hydroxybenzoic acid; 4-Hydroxybenzoate; 4-Hydroxybenzoic acid; Hydroxybenzenecarboxylic acid; Hydroxybenzoic acid; Salicylate; Salicylic acid; m-Hydroxybenzoic acid; o-Hydroxybenzoic acid	C00156; C00587; C00805
97	140.035	0.000488177	C6H7NO3	-H(-)	100	2-Aminomuconate semialdehyde	1,4,5,6-Tetrahydro-6-oxonicotinate; 1,4,5,6-Tetrahydro-6-oxonicotinic acid; 2-Aminomuconate 6-semialdehyde; 2-Aminomuconate semialdehyde; 6-Oxo-1,4,5,6-tetrahydronicotinate	C03824; C04226
97	140.035	0.000782677	C4H6O4	.F(-) [+3]	40	Succinate	Butanedionic acid; Ethylenesuccinic acid; Methylmalonate; Methylmalonic acid; Succinate; Succinic acid	C00042; C02170
98	140.083	0.000220512	C6H11N3O	-H(-)	100	Histidinol	L-Histidinol	C00860
98	140.083	0.000515012	C4H10N2O2	.F(-) [+3]	40	L-2,4-Diaminobutanoic acid	L-2,4-Diaminobutanoate; L-2,4-Diaminobutyrate; alpha,gamma-Diaminobutyrate	C03283
99	140.108	-0.000451809	C9H14O	-H(-) [+3]	100	Isophorone	3,6-Nonadienal	C16323
99	140.108	0.000395991	C8H15NO	-H(-)	100	Tropine	3alpha-Tropanol; Tropine	C00729
100	141.02	-0.000311253	C6H6O4	-H(-)	100	2-Hydroxymuconate semialdehyde	(+)-Muconolactone; (S)-5-Oxo-2,5-dihydrofuran-2-acetate; 2-Hydroxymuconate semialdehyde; 2-Hydroxymuconate-6-semialdehyde; 2-Hydroxymuconic semialdehyde; 2-Oxo-2,3-dihydrofuran-5-acetate; 3-Oxoadipate enol-lactone; 4,5-Dihydro-5-oxofuran-2-acetate; 5-Hydroxymethyl-2-furoate; 5-Hydroxymethyl-2-furoic acid; 5-Oxo-4,5-dihydrofuran-2-acetate; cis,cis-2,4-Hexadienedioic acid; cis,cis-Hexadienedioate; …	C00682; C02480; C03586; C14610; C20448
101	141.067	0.000170781	C6H10N2O2	-H(-)	100	Ectoine	Ectoine; L-Ectoine	C06231
101	141.067	0.000465281	C4H9NO3	.F(-) [+3]	40	Threonine	2-Amino-3-hydroxybutyric acid; 2-Amino-4-hydroxybutyric acid; L-Allothreonine; L-Homoserine; L-Threonine; L-allo-Threonine	C00188; C00263; C05519
102	143.051	-0.000439393	C10H8O	-H(-)	100	2-Naphthol	(1R,2S)-Naphthalene 1,2-oxide; (1R,2S)-Naphthalene epoxide; (1S,2R)-Naphthalene 1,2-oxide; (1S,2R)-Naphthalene epoxide	C14786; C14787
102	143.051	0.000702907	C7H8O2	.F(-)	40	Orcinol	1,2-Dihydroxy-4-methylbenzene; 2,3-Dihydroxytoluene; 3,4-Dihydroxytoluene; 3-Methylcatechol; 4-Methyl-1,2-benzenediol; 4-Methylcatechol	C02923; C06730
103	143.108	0.000107011	C8H16O2	-H(-)	100	Octanoic acid	Caprylic acid; Octanoic acid; Octylic acid	C06423
104	144.03	-0.000871184	C6H6O4	-H(-) [+3]	100	2-Hydroxymuconate semialdehyde	(+)-Muconolactone; (S)-5-Oxo-2,5-dihydrofuran-2-acetate; 2-Hydroxymuconate semialdehyde; 2-Hydroxymuconate-6-semialdehyde; 2-Hydroxymuconic semialdehyde; 2-Oxo-2,3-dihydrofuran-5-acetate; 3-Oxoadipate enol-lactone; 4,5-Dihydro-5-oxofuran-2-acetate; 5-Hydroxymethyl-2-furoate; 5-Hydroxymethyl-2-furoic acid; 5-Oxo-4,5-dihydrofuran-2-acetate; cis,cis-2,4-Hexadienedioic acid; cis,cis-Hexadienedioate; …	C00682; C02480; C03586; C14610; C20448
104	144.03	-2.33839e-05	C5H7NO4	-H(-)	100	2-Oxoglutaramate	2-Ketoglutaramate; 2-Oxoglutaramate; 2-Oxoglutaramic acid; alpha-Ketoglutaramate	C00940
105	144.067	-7.5275e-05	C6H11NO3	-H(-)	100	4-Acetamidobutanoate	(S)-2-Amino-6-oxohexanoate; (S)-5-Amino-3-oxohexanoate; (S)-5-Amino-3-oxohexanoic acid; 2-Aminoadipate 6-semialdehyde; 2-Oxo-6-aminocaproate; 4-Acetamidobutanoate; 6-Amino-2-oxohexanoate; Allysine; L-2-Aminoadipate 6-semialdehyde; L-Allysine; N4-Acetylaminobutanoate	C02946; C03239; C03656; C04076
105	144.067	-0.000725875	C6H8N2O	.F(-) [+1]	40	1-(1-Oxopropyl)-1H-imidazole	1-Methylimidazole-4-acetaldehyde; Methylimidazole acetaldehyde; Methylimidazoleacetaldehyde	C05827
106	145.014	-2.96145e-05	C5H6O5	-H(-)	100	Oxoglutarate	2-Ketoglutaric acid; 2-Oxoglutarate; Oxoglutaric acid; alpha-Ketoglutaric acid	C00026
107	145.05	0.000564005	C6H10O4	-H(-)	100	2-Dehydropantoate	(R)-3-Hydroxy-3-methyl-2-oxopentanoate; (S)-2-Aceto-2-hydroxybutanoate; (S)-2-Hydroxy-2-ethyl-3-oxobutanoate; 2-Dehydropantoate; 3-Hydroxy-5-oxohexanoate	C00966; C06006; C14463; C16272
107	145.05	-0.000934395	C7H6O2	.F(-) [+4]	40	Benzoate	3-Hydroxybenzaldehyde; 4-Hydroxybenzaldehyde; Benzenecarboxylic acid; Benzoate; Benzoic acid; Dracylic acid; Phenylformic acid; p-Hydroxybenzaldehyde	C00180; C00633; C03067
108	145.062	-5.87332e-06	C5H10N2O3	-H(-)	100	Glutamine	D-2-Aminoglutaramic acid; D-Glutamine; L-2-Aminoglutaramic acid; L-Glutamine	C00064; C00819
108	145.062	-0.000656473	C5H7N3O	.F(-) [+1]	40	Methylcytosine	5-Methylcytosine	C02376
109	145.098	9.49426e-05	C6H14N2O2	-H(-)	100	Lysine	(3S)-3,6-Diaminohexanoate; 2,6-Diaminohexanoic acid; D-2,6-Diaminohexanoic acid; D-Lysine; L-Lysine; L-beta-Lysine; Lysine acid	C00047; C00739; C01142
110	146.024	0.000438921	C8H5NO2	-H(-)	100	Indole-5,6-quinone	Indole-5,6-quinone	C05579
111	146.046	-4.71245e-05	C5H9NO4	-H(-)	100	Glutamate	2-Aminoglutaric acid; D-2-Aminoglutaric acid; D-Glutamate; D-Glutamic acid; D-Glutaminic acid; Glutamate; Glutaminic acid; L-4-Hydroxyglutamate semialdehyde; L-Glutamate; L-Glutamic acid; L-Glutaminic acid; O-Acetyl-L-serine; O3-Acetyl-L-serine	C00025; C00217; C00302; C00979; C05938
111	146.046	0.000680576	C6H9NOS	-H(-) [+4]	100	5-(2-Hydroxyethyl)-4-methylthiazole	4-Methyl-5-(2'-hydroxyethyl)-thiazole; 4-Methyl-5-(2-hydroxyethyl)-thiazole; 5-(2-Hydroxyethyl)-4-methylthiazole	C04294
111	146.046	-0.000697724	C5H6N2O2	.F(-) [+1]	40	Thymine	4-Imidazoleacetate; 5-Methyluracil; Imidazole-4-acetate; Imidazoleacetic acid; Thymine	C00178; C02835
112	147.03	-5.30782e-05	C5H8O5	-H(-)	100	Hydroxyglutarate	(2R)-2-Hydroxy-2-methylbutanedioate; (2R,3S)-3-Methylmalate; (2S)-2-Hydroxy-2-methylbutanedioate; (4S)-4,5-Dihydroxy-2-oxopentanoate; (R)-2-Methylmalate; (R)-2-Methylmalic acid; (R)-Citramalate; (R)-Citramalic acid; (R)-alpha-Hydroxypyrotartaric acid; (S)-2-Hydroxy-2-methylsuccinic acid; (S)-2-Methylmalate; (S)-2-Methylmalic acid; (S)-Citramalate; (S)-Citramalic acid; (S)-alpha-Hydroxypyrotartari…	C00684; C01114; C02266; C02612; C02614; C02630; C03826; C06032
113	147.045	-0.000139829	C9H8O2	-H(-)	100	Cinnamate	(E)-Cinnamate; 4-Hydroxycinnamyl aldehyde; p-Coumaraldehyde; trans-Cinnamate; trans-Cinnamic acid	C00423; C05608
113	147.045	0.00100247	C6H8O3	.F(-)	40	Dihydro-4,4-dimethyl-2,3-furandione	(2Z,4Z)-2-Hydroxyhexa-2,4-dienoate; (2Z,4Z)-2-Hydroxyhexa-2,4-dienoic acid	C20240
114	147.066	-2.47606e-05	C6H12O4	-H(-)	100	Mevalonate	(2R,3R)-2,3-Dihydroxy-3-methylpentanoate; (R)-2,3-Dihydroxy-3-methylpentanoate; (R)-2,3-Dihydroxy-3-methylvalerate; (R)-Mevalonate; (R)-Pantoate; 3,5-Dihydroxy-3-methylvaleric acid; Mevalonic acid; Pantoate; Pantoic acid	C00418; C00522; C06007
114	147.066	-0.000675361	C6H9NO2	.F(-) [+1]	40	(S)-2,3,4,5-Tetrahydropyridine-2-carboxylate	(S)-2,3,4,5-Tetrahydropyridine-2-carboxylate; 1,2-Didehydropiperidine-2-carboxylate; delta1-Piperideine-2-carboxylate; delta1-Piperideine-6-L-carboxylate	C00450; C04092
114	147.066	0.000759939	C6H6N2O	.F(-) [+6]	40	Nicotinamide	Niacinamide; Nicotinamide; Nicotinic acid amide; Vitamin PP	C00153
115	148.041	-0.000186899	C8H7NO2	-H(-)	100	(S)-4-Hydroxymandelonitrile	(S)-4-Hydroxymandelonitrile; 5,6-Dihydroxyindole; DHI	C03742; C05578
115	148.041	0.000107601	C6H6O3	.F(-) [+3]	40	Pyrogallic acid	1,2,4-Benzenetriol; 1,2,4-Trihydroxybenzene; 5-Hydroxymethyl-2-furaldehyde; 5-Hydroxymethylfurfural; Benzene-1,2,4-triol; HMF; Hydroxyhydroquinone; Hydroxyquinol	C02814; C11101
115	148.041	0.000955401	C5H7NO3	.F(-)	40	Oxoproline	(3R,5S)-1-Pyrroline-3-hydroxy-5-carboxylate; 1-Pyrroline-4-hydroxy-2-carboxylate; 3-Hydroxy-L-1-pyrroline-5-carboxylate; 5-Oxo-L-proline; 5-Oxoproline; 5-Pyrrolidone-2-carboxylic acid; L-1-Pyrroline-3-hydroxy-5-carboxylate; L-5-Pyrrolidone-2-carboxylic acid; L-Pyroglutamic acid; Pidolic acid; Pyroglutamate; Pyroglutamic acid	C01879; C04281; C04282
116	149.009	1.15608e-06	C4H6O6	-H(-)	100	Tartaric acid	(+)-Tartaric acid; (2R,3R)-Tartaric acid; (R,R)-Tartaric acid; (R,R)-Tartrate; 2,3-Dihydroxybutanedioic acid; L-Tartaric acid; Tartaric acid; Tartrate; meso-Tartaric acid; meso-Tartrate	C00552; C00898
117	149.046	-0.000209763	C5H10O5	-H(-)	100	Pentose	D-Arabinoketose; D-Arabinulose; D-Lyxulose; D-Riboketose; D-Ribose; D-Ribulose; D-Xylose; D-Xylulose; D-erythro-2-Pentulose; D-threo-Pentulose; L-Arabinoketose; L-Arabinopyranose; L-Arabinose; L-Arabinulose; L-Riboketose; L-Ribulose; L-erythro-Pentulose; Wood sugar	C00121; C00181; C00259; C00309; C00310; C00508
117	149.046	-0.000860363	C5H7NO3	.F(-) [+1]	40	Oxoproline	(3R,5S)-1-Pyrroline-3-hydroxy-5-carboxylate; 1-Pyrroline-4-hydroxy-2-carboxylate; 3-Hydroxy-L-1-pyrroline-5-carboxylate; 5-Oxo-L-proline; 5-Oxoproline; 5-Pyrrolidone-2-carboxylic acid; L-1-Pyrroline-3-hydroxy-5-carboxylate; L-5-Pyrrolidone-2-carboxylic acid; L-Pyroglutamic acid; Pidolic acid; Pyroglutamate; Pyroglutamic acid	C01879; C04281; C04282
118	150.043	-0.000428969	C5H5N5O	-H(-)	100	Guanine	2-Amino-6-hydroxypurine; Guanine	C00242
119	151.026	-0.000584251	C5H8O3S	-H(-) [+4]	100	4-Methylthio-2-oxobutanoic acid	2-Keto-4-methylthiobutyric acid; 2-Oxo-4-methylthiobutanoate; 2-Oxo-4-methylthiobutanoic acid; 4-Methylthio-2-oxobutanoate; 4-Methylthio-2-oxobutanoic acid	C01180
119	151.026	2.60492e-05	C5H4N4O2	-H(-)	100	Xanthine	Xanthine	C00385
119	151.026	0.000320549	C3H3N3O3	.F(-) [+3]	40	Cyanuric acid	Cyanuric acid	C06554
120	151.04	-0.000227757	C8H8O3	-H(-)	100	(R)-Mandelate	(R)-2-Hydroxy-2-phenylacetate; (R)-2-Hydroxy-2-phenylacetic acid; (R)-Mandelate; (R)-Mandelic acid; (S)-2-Hydroxy-2-phenylacetate; (S)-2-Hydroxy-2-phenylacetic acid; (S)-Mandelate; (S)-Mandelic acid; 2-Hydroxy-4-methylbenzoic acid; 2-Hydroxyphenylacetate; 2-Hydroxyphenylacetic acid; 3,4-Dihydroxyphenylacetaldehyde; 3-Methylsalicylate; 4-Anisic acid; 4-Hydroxyphenyl acetate; 4-Methoxybenzoate; 4-M…	C01983; C01984; C02519; C04043; C05852; C13636; C14088; C14103
120	151.04	0.000914543	C5H8O4	.F(-)	40	Glutarate	(S)-2-Acetolactate; (S)-2-Hydroxy-2-methyl-3-oxobutanoate; 1,3-Propanedicarboxylic acid; 2-Acetolactate; 2-Oxo-3-hydroxyisovalerate; 3-Hydroxy-3-methyl-2-oxobutanoate; 3-Hydroxy-3-methyl-2-oxobutanoic acid; 4-Hydroxy-2-oxopentanoate; 4-Hydroxy-2-oxovalerate; Glutarate; Glutaric acid; Pentanedioic acid	C00489; C00900; C03589; C04181; C06010
121	151.062	-0.000464187	C5H12O5	-H(-)	100	Xylitol	Adonitol; D-Arabinitol; D-Arabinol; D-Arabitol; D-Lyxitol; Ribitol; Xylitol	C00379; C00474; C01904
121	151.062	0.000971113	C5H9NO4	-H(-) [+5]	100	Glutamate	2-Aminoglutaric acid; D-2-Aminoglutaric acid; D-Glutamate; D-Glutamic acid; D-Glutaminic acid; Glutamate; Glutaminic acid; L-4-Hydroxyglutamate semialdehyde; L-Glutamate; L-Glutamic acid; L-Glutaminic acid; O-Acetyl-L-serine; O3-Acetyl-L-serine	C00025; C00217; C00302; C00979; C05938
121	151.062	-0.00111479	C5H9NO3	.F(-) [+1]	33	5-Aminolevulinic acid	(S)-4-Amino-5-oxopentanoate; 2-Oxo-5-amino-pentanoate; 2-Oxo-5-aminopentanoate; 2-Oxo-5-aminovalerate; 5-Amino-2-oxopentanoate; 5-Amino-2-oxopentanoic acid; 5-Amino-4-oxopentanoate; 5-Amino-4-oxovaleric acid; 5-Aminolevulinate; Hydroxyproline; L-Glutamate 1-semialdehyde; L-Glutamate 5-semialdehyde; L-Glutamate gamma-semialdehyde; L-Hydroxyproline; alpha-Keto-delta-aminopentanoate; cis-4-Hydroxy-D…	C00430; C01110; C01157; C01165; C03440; C03741
122	151.113	0.000146086	C10H16O	-H(-)	100	Limonene-1,2-epoxide	(4R)-Limonene-1,2-epoxide; (4S)-Limonene-1,2-epoxide; Limonene oxide; Limonene-1,2-epoxide	C07271; C19081
123	152.002	7.42812e-05	C3H7NO4S	-H(-)	100	3-Sulfino-L-alanine	3-Sulfino-L-alanine; 3-Sulfinoalanine; 3-Sulphino-L-alanine; L-Cysteinesulfinic acid	C00606
124	152.072	-0.000705035	C9H10O2	-H(-) [+3]	100	4-Coumaryl alcohol	3-Phenyl-propionic acid; 3-Phenylpropanoic acid; 3-Phenylpropionic acid; 4-Coumaryl alcohol; 4-Hydroxycinnamyl alcohol; Phenylpropanoate; p-Coumaryl alcohol	C02646; C05629
124	152.072	0.000142765	C8H11NO2	-H(-)	100	Dopamine	2-(3,4-Dihydroxyphenyl)ethylamine; 3,4-Dihydroxyphenethylamine; 4-(2-Aminoethyl)-1,2-benzenediol; 4-(2-Aminoethyl)benzene-1,2-diol; Dopamine	C03758
124	152.072	0.000437265	C6H10O3	.F(-) [+3]	40	4-Methyl-2-oxopentanoate	(3S)-3-Methyl-2-oxopentanoate; (3S)-3-Methyl-2-oxopentanoic acid; (S)-3-Methyl-2-oxopentanoate; (S)-3-Methyl-2-oxopentanoic acid; 1-Oxa-2-oxo-3-hydroxycycloheptane; 2-Oxoisocaproate; 4-Methyl-2-oxopentanoate; 6-Oxohexanoate; 6-Oxohexanoic acid; Adipate semialdehyde; Hexan-1-one-6-carboxylate	C00233; C00671; C06102; C12314
125	152.083	0.000205097	C7H11N3O	-H(-)	100	2,4-Diamino-6-hydroxylaminotoluene	2,4-Diamino-6-hydroxylaminotoluene	C16399
125	152.083	0.000302397	C6H12O4	-H(-) [+5]	100	Mevalonate	(2R,3R)-2,3-Dihydroxy-3-methylpentanoate; (R)-2,3-Dihydroxy-3-methylpentanoate; (R)-2,3-Dihydroxy-3-methylvalerate; (R)-Mevalonate; (R)-Pantoate; 3,5-Dihydroxy-3-methylvaleric acid; Mevalonic acid; Pantoate; Pantoic acid	C00418; C00522; C06007
125	152.083	-0.000348203	C6H9NO2	.F(-) [+6]	40	(S)-2,3,4,5-Tetrahydropyridine-2-carboxylate	(S)-2,3,4,5-Tetrahydropyridine-2-carboxylate; 1,2-Didehydropiperidine-2-carboxylate; delta1-Piperideine-2-carboxylate; delta1-Piperideine-6-L-carboxylate	C00450; C04092
126	152.996	-0.000335373	C3H7O5P	-H(-)	100	Propanoyl phosphate	Propanoyl phosphate; Propionyl phosphate	C02876
127	153.019	-5.5928e-05	C7H6O4	-H(-)	100	3,4-Dihydroxybenzoate	2,5-Dihydroxybenzoate; 2,5-Dihydroxybenzoic acid; 3,4-Dihydroxybenzoate; 3,4-Dihydroxybenzoic acid; Gentisate; Gentisic acid; Hydroquinonecarboxylic acid; Protocatechuate; Protocatechuic acid	C00230; C00628
128	154.051	-0.00070018	C8H8O3	-H(-) [+3]	100	(R)-Mandelate	(R)-2-Hydroxy-2-phenylacetate; (R)-2-Hydroxy-2-phenylacetic acid; (R)-Mandelate; (R)-Mandelic acid; (S)-2-Hydroxy-2-phenylacetate; (S)-2-Hydroxy-2-phenylacetic acid; (S)-Mandelate; (S)-Mandelic acid; 2-Hydroxy-4-methylbenzoic acid; 2-Hydroxyphenylacetate; 2-Hydroxyphenylacetic acid; 3,4-Dihydroxyphenylacetaldehyde; 3-Methylsalicylate; 4-Anisic acid; 4-Hydroxyphenyl acetate; 4-Methoxybenzoate; 4-M…	C01983; C01984; C02519; C04043; C05852; C13636; C14088; C14103
128	154.051	0.00014762	C7H9NO3	-H(-)	100	(5S,6S)-6-Amino-5-hydroxycyclohexane-1,3-diene-1-carboxyate	(1R,6S)-6-Amino-5-oxocyclohex-2-ene-1-carboxylate; (5S,6S)-6-Amino-5-hydroxycyclohexane-1,3-diene-1-carboxyate; DHHA; trans-2,3-Dihydro-3-hydroxyanthranilate; trans-2,3-Dihydro-3-hydroxyanthranilic acid	C19830; C19831
128	154.051	0.00073512	C8H5NO2	-H(-) [+8]	100	Indole-5,6-quinone	Indole-5,6-quinone	C05579
128	154.051	0.00044212	C5H8O4	.F(-) [+3]	40	Glutarate	(S)-2-Acetolactate; (S)-2-Hydroxy-2-methyl-3-oxobutanoate; 1,3-Propanedicarboxylic acid; 2-Acetolactate; 2-Oxo-3-hydroxyisovalerate; 3-Hydroxy-3-methyl-2-oxobutanoate; 3-Hydroxy-3-methyl-2-oxobutanoic acid; 4-Hydroxy-2-oxopentanoate; 4-Hydroxy-2-oxovalerate; Glutarate; Glutaric acid; Pentanedioic acid	C00489; C00900; C03589; C04181; C06010
129	154.062	0.000177192	C6H9N3O2	-H(-)	100	Histidine	(S)-alpha-Amino-1H-imidazole-4-propionic acid; L-Histidine	C00135
129	154.062	0.000274492	C5H10O5	-H(-) [+5]	100	Pentose	D-Arabinoketose; D-Arabinulose; D-Lyxulose; D-Riboketose; D-Ribose; D-Ribulose; D-Xylose; D-Xylulose; D-erythro-2-Pentulose; D-threo-Pentulose; L-Arabinoketose; L-Arabinopyranose; L-Arabinose; L-Arabinulose; L-Riboketose; L-Ribulose; L-erythro-Pentulose; Wood sugar	C00121; C00181; C00259; C00309; C00310; C00508
129	154.062	0.000471692	C4H8N2O3	.F(-) [+3]	40	Asparagine	2-Aminosuccinamic acid; 3-Ureidopropanoate; 3-Ureidopropionate; L-Asparagine; N-Carbamoyl-beta-alanine; N-Carbamoylsarcosine; beta-Ureidopropionic acid	C00152; C01043; C02642
130	154.975	0.00036898	C2H5O6P	-H(-)	100	2-Phosphoglycolate	2-Phosphoglycolate; Phosphoglycolic acid	C00988
131	155.035	2.53691e-05	C7H8O4	-H(-)	100	3-Methyl-cis,cis-hexadienedioate	(1R,6S)-1,6-Dihydroxycyclohexa-2,4-diene-1-carboxylate; (2E,4Z)-2-Hydroxy-5-methyl-6-oxohexa-2,4-dienoate; 2-Hydroxy-5-methyl-cis,cis-muconic semialdehyde; 2-Hydroxy-6-keto-2,4-heptadienoate; 2-Hydroxy-6-oxo-hept-2,4-dienoate; 3-Methyl-cis,cis-hexadienedioate; 3-Methyl-cis,cis-muconate; 3-Methylmuconolactone; 4-Carboxymethyl-3-methylbut-2-en-1,4-olide; 4-Carboxymethyl-4-methylbut-2-en-1,4-olide; …	C04112; C04558; C04559; C06210; C06321; C06760
132	155.047	-0.00126172	C6H8N2O3	-H(-)	66	4-Imidazolone-5-propanoate	4,5-Dihydro-4-oxo-5-imidazolepropanoate; 4-Imidazolone-5-propanoate; 4-Imidazolone-5-propionic acid	C03680
132	155.047	-0.000967223	C4H7NO4	.F(-) [+3]	40	Aspartate	2-Aminosuccinic acid; D-Aspartate; D-Aspartic acid; L-Asp; L-Aspartate; L-Aspartic acid	C00049; C00402
133	155.144	0.000288602	C10H20O	-H(-)	100	(+)-Neomenthol	(+)-Neomenthol	C00553
134	157.037	-3.36168e-05	C4H6N4O3	-H(-)	100	Allantoin	(R)(-)-Allantoin; (R)-Allantoin; (S)(+)-Allantoin; (S)-Allantoin	C02348; C02350
134	157.037	0.000771283	C3H10NO4P	-H(-) [+3]	100	N-Methylethanolamine phosphate	(R)-1-Aminopropan-2-yl phosphate; D-1-Aminopropan-2-ol O-phosphate; N-Methylethanolamine phosphate	C01210; C04122
135	157.05	0.000141247	C7H10O4	-H(-)	100	Isopropylmaleate	2-Isopropylmaleate; beta-Isopropylmaleate	C02631
135	157.05	0.000728747	C8H6O3	-H(-) [+8]	100	alpha-Oxo-benzeneacetic acid	2-Oxo-2-phenylacetate; Benzoylformate; Benzoylformic acid; Phenylglyoxylate; Phenylglyoxylic acid; alpha-Oxo-benzeneacetic acid	C02137
135	157.05	-0.000509353	C7H7NO2	.F(-) [+1]	40	Anthranilate	2-Aminobenzoate; 4-Aminobenzoate; 4-Aminobenzoic acid; ABEE; Anthranilate; Anthranilic acid; Vitamin L1; o-Aminobenzoic acid; p-Aminobenzoate	C00108; C00568
136	157.062	-0.000527253	C6H10N2O3	-H(-)	100	5-Hydroxyectoine	5-Hydroxyectoine	C16432
136	157.062	-0.00137505	C7H9NO3	-H(-) [+3]	55	(5S,6S)-6-Amino-5-hydroxycyclohexane-1,3-diene-1-carboxyate	(1R,6S)-6-Amino-5-oxocyclohex-2-ene-1-carboxylate; (5S,6S)-6-Amino-5-hydroxycyclohexane-1,3-diene-1-carboxyate; DHHA; trans-2,3-Dihydro-3-hydroxyanthranilate; trans-2,3-Dihydro-3-hydroxyanthranilic acid	C19830; C19831
136	157.062	-0.000232753	C4H9NO4	.F(-) [+3]	40	2-Hydroxymethylserine	4-Hydroxy-L-threonine; Hydroxythreonine	C06056
137	158.061	-0.000512507	C11H8O	-H(-) [+3]	100	1-Naphthaldehyde	1-Formylnaphthalene; 1-Naphthaldehyde; 2-Naphthaldehyde; 2-Naphthalenecarboxaldehyde	C14090; C14099
137	158.061	0.000335293	C10H9NO	-H(-)	100	Indole-3-acetaldehyde	2-(Indol-3-yl)acetaldehyde; Indole-3-acetaldehyde; Indoleacetaldehyde	C00637
137	158.061	0.000629793	C8H8O2	.F(-) [+3]	40	Phenyl acetate	(4-Hydroxyphenyl)ethan-1-one; 2-(4-Hydroxyphenyl)acetaldehyde; 2-Methylbenzoic acid; 3,4-Dihydroxystyrene; 3-Vinylcatechol; 4'-Hydroxyacetophenone; 4-Hydroxyphenylacetaldehyde; 4-Methylbenzoic acid; Benzeneacetic acid; Benzylformic acid; Crithminic acid; Phenylacetate; Phenylacetic acid; Toluate; Toluenecarboxylic acid; beta-Bethylbenzoic acid; m-Methylbenzoate; m-Toluic Acid; m-Toluylic acid; o-…	C01454; C03765; C06224; C07085; C07086; C07211; C07215; C10700
138	159.03	4.53416e-05	C6H8O5	-H(-)	100	Oxoadipate	(3R,4S,5R)-3,4,5-Trihydroxy-1,2-cyclohexanedione; 2,4-Diketo-3-deoxy-L-fuconate; 2-Formylglutarate; 2-Oxoadipate; 2-Oxoadipic acid; 3,5/4-Trihydroxycyclohexa-1,2-dione; 3-Keto-adipate; 3-Oxoadipate; 3-Oxoadipic acid; 3D-(3,5/4)-Trihydroxycyclohexane-1,2-dione; D-2,3-Diketo 4-deoxy-epi-inositol; D-2,3-Diketo-4-deoxy-epi-inositol; DKDI	C00322; C00846; C04287; C06891; C16159; C20781
138	159.03	-0.000605258	C6H5NO3	.F(-) [+1]	40	4-Nitrophenol	4-Hydroxynitrobenzene; 4-Nitrophenol; 6-Hydroxynicotinate; 6-Hydroxynicotinic acid; Niphen; PNP; p-Nitrophenol	C00870; C01020
139	159.045	0.000245831	C10H8O2	-H(-)	100	Naphthalene-1,2-diol	1,2-Dihydroxynaphthalene; 1,2-Naphthalenediol; Naphthalene-1,2-diol; beta-Naphthohydroquinone	C03012
140	159.078	-5.1639e-05	C6H12N2O3	-H(-)	100	Ala-Ala	D-Ala-D-Ala; D-Alanyl-D-alanine; N(gamma)-Acetyldiaminobutyrate; N-alpha-Acetyl-L-2,4-diaminobutyrate; N4-Acetyl-L-2,4-diaminobutanoate; N4-Acetyl-L-2,4-diaminobutyrate	C00993; C06442; C19929
140	159.078	-0.000702239	C6H9N3O	.F(-) [+1]	40	4-Amino-5-hydroxymethyl-2-methylpyrimidine	4-Amino-2-methyl-5-pyrimidinemethanol; 4-Amino-5-hydroxymethyl-2-methylpyrimidine; L-Histidinal; Toxopyrimidine	C01279; C01929
141	160.04	0.000287159	C9H7NO2	-H(-)	100	4,8-Dihydroxyquinoline	4,6-Dihydroxyquinoline; 4,8-Dihydroxyquinoline; Quinoline-4,6-diol; Quinoline-4,8-diol	C05637; C05639
141	160.04	0.000581659	C7H6O3	.F(-) [+3]	40	4-Hydroxybenzoate	3-Hydroxybenzoate; 3-Hydroxybenzoic acid; 4-Hydroxybenzoate; 4-Hydroxybenzoic acid; Hydroxybenzenecarboxylic acid; Hydroxybenzoic acid; Salicylate; Salicylic acid; m-Hydroxybenzoic acid; o-Hydroxybenzoic acid	C00156; C00587; C00805
142	160.061	-0.000633071	C7H10O4	-H(-) [+3]	100	Isopropylmaleate	2-Isopropylmaleate; beta-Isopropylmaleate	C02631
142	160.061	0.000214729	C6H11NO4	-H(-)	100	Aminoadipate	L-2-Aminoadipate; L-2-Aminoadipic acid; L-2-Aminohexanedioate; L-alpha-Aminoadipate; L-alpha-Aminoadipic acid; N-Methyl-L-glutamate; N-Methyl-L-glutamic acid; O-Acetyl-L-homoserine; O-Acetylhomoserine	C00956; C01046; C01077
143	161.046	3.56811e-05	C6H10O5	-H(-)	100	Hydroxyadipate	2-Dehydro-3-deoxy-L-fuconate; 2-Dehydro-3-deoxy-L-rhamnonate; L-Fucono-1,5-lactone; L-Rhamno-1,4-lactone; L-Rhamnono-1,4-lactone	C02991; C03827; C03979; C18028
143	161.046	-0.000614919	C6H7NO3	.F(-) [+1]	40	2-Aminomuconate semialdehyde	1,4,5,6-Tetrahydro-6-oxonicotinate; 1,4,5,6-Tetrahydro-6-oxonicotinic acid; 2-Aminomuconate 6-semialdehyde; 2-Aminomuconate semialdehyde; 6-Oxo-1,4,5,6-tetrahydronicotinate	C03824; C04226
144	161.093	-0.000140119	C6H14N2O3	-H(-)	100	Hydroxy-Lys	N6-Hydroxy-L-lysine	C01028
144	161.093	-0.000790719	C6H11N3O	.F(-) [+1]	40	Histidinol	L-Histidinol	C00860
145	162.041	-0.000276052	C5H9NO5	-H(-)	100	Hydroxy-Glu	L-erythro-4-Hydroxyglutamate	C05947
146	163.039	0.000729206	C9H8O3	-H(-)	100	Coumarate	(2E)-3-(3-Hydroxyphenyl)prop-2-enoate; 2-Coumarinate; 2-Hydroxy-3-phenylpropenoate; 2-Oxo-3-phenylpropanoate; 3,4-Dihydroxycinnamaldehyde; 3-Phenyl-2-oxopropanoate; 4-Coumarate; 4-Hydroxycinnamate; 4-Hydroxycinnamic acid; Caffeic aldehyde; Caffeyl aldehyde; Phenylpyruvate; Phenylpyruvic acid; alpha-Ketohydrocinnamic acid; cis-2-Hydroxycinnamate; enol-Phenylpyruvate; enol-Phenylpyruvic acid; enol-…	C00166; C00811; C02763; C05838; C10945; C12621
147	163.061	9.12605e-06	C6H12O5	-H(-)	100	Deoxyhexose	6-Deoxy-L-galactose; 6-Deoxy-L-mannose; L-Fucose; L-Mannomethylose; L-Rhamnofuranose; L-Rhamnopyranose; L-Rhamnose; alpha-6-Deoxy-L-mannose; alpha-L-Fucopyranose; alpha-L-Fucose; alpha-L-Mannomethylose; alpha-L-Rhamnose; beta-6-Deoxy-L-mannose; beta-L-Fucopyranose; beta-L-Fucose; beta-L-Mannomethylose; beta-L-Rhamnose	C00507; C01019; C02338; C02431; C02476; C20835; C20836
147	163.061	0.000793826	C6H6N2O2	.F(-) [+6]	40	Urocanate	Urocanate; Urocanic acid	C00785
148	164.021	-0.000445761	C5H11NOS2	-H(-)	100	4-Methylthiobutylthiohydroximate	4-Methylthiobutylthiohydroximate	C17243
149	164.035	1.10611e-05	C8H7NO3	-H(-)	100	Formylanthranilate	2-(Formylamino)-benzoic acid; Formylanthranilate; N-Formylanthranilate	C05653
149	164.035	0.000305561	C6H6O4	.F(-) [+3]	40	2-Hydroxymuconate semialdehyde	(+)-Muconolactone; (S)-5-Oxo-2,5-dihydrofuran-2-acetate; 2-Hydroxymuconate semialdehyde; 2-Hydroxymuconate-6-semialdehyde; 2-Hydroxymuconic semialdehyde; 2-Oxo-2,3-dihydrofuran-5-acetate; 3-Oxoadipate enol-lactone; 4,5-Dihydro-5-oxofuran-2-acetate; 5-Hydroxymethyl-2-furoate; 5-Hydroxymethyl-2-furoic acid; 5-Oxo-4,5-dihydrofuran-2-acetate; cis,cis-2,4-Hexadienedioic acid; cis,cis-Hexadienedioate; …	C00682; C02480; C03586; C14610; C20448
149	164.035	0.00115336	C5H7NO4	.F(-)	31	2-Oxoglutaramate	2-Ketoglutaramate; 2-Oxoglutaramate; 2-Oxoglutaramic acid; alpha-Ketoglutaramate	C00940
150	164.072	0.000151298	C9H11NO2	-H(-)	100	Phenylalanine	(S)-alpha-Amino-beta-phenylpropionic acid; D-Phenylalanine; D-alpha-Amino-beta-phenylpropionic acid; L-Phenylalanine	C00079; C02265
151	165.019	0.000762823	C8H6O4	-H(-)	100	Phthalate	1,2-Benzenedicarboxylic acid; 2-(4-Hydroxyphenyl)-2-oxoacetate; 4-Hydroxybenzoylformate; 4-Hydroxyphenylglyoxylate; 4-Hydroxyphenylglyoxylic acid; Phthalate; o-Phthalic acid	C01606; C03590
152	165.04	-2.07969e-05	C5H10O6	-H(-)	100	Pentonic acid	D-Xylonate; L-Arabinonate	C00502; C00545
152	165.04	0.000706903	C6H10O3S	-H(-) [+4]	100	Dihydroxy-methylthiopentanoic acid	1,2-Dihydroxy-5-(methylthio)pent-1-en-3-one; 2-Oxo-5-methylthiopentanoic acid; 5-(Methylthio)-2-oxo-pentanoic acid	C15606; C17211
152	165.04	-0.000671397	C5H7NO4	.F(-) [+1]	40	2-Oxoglutaramate	2-Ketoglutaramate; 2-Oxoglutaramate; 2-Oxoglutaramic acid; alpha-Ketoglutaramate	C00940
153	165.092	0.000434942	C10H14O2	-H(-)	100	C10:3	Perillic acid	C11924
153	165.092	0.00102244	C11H10O	-H(-) [+8]	96	(2-Naphthyl)methanol	(2-Naphthyl)methanol; 1-Hydroxymethylnaphthalene; 1-Naphthalenemethanol; 2-Hydroxymethylnaphthalene; 2-Naphthalenemethanol	C02909; C14089
154	166.016	-0.00162539	C7H5NO4	-H(-)	37	Quinolinate	2,3-Pyridinedicarboxylic acid; Pyridine-2,3-dicarboxylate; Quinolinate; Quinolinic acid	C03722
155	166.061	-0.000960933	C9H7NO2	-H(-) [+6]	100	4,8-Dihydroxyquinoline	4,6-Dihydroxyquinoline; 4,8-Dihydroxyquinoline; Quinoline-4,6-diol; Quinoline-4,8-diol	C05637; C05639
155	166.061	0.000734667	C7H9N3O2	-H(-)	100	2,4-Diamino-6-nitrotoluene	2,4-Diamino-6-nitrotoluene	C16396
155	166.061	0.000831967	C6H10O5	-H(-) [+5]	100	Hydroxyadipate	2-Dehydro-3-deoxy-L-fuconate; 2-Dehydro-3-deoxy-L-rhamnonate; L-Fucono-1,5-lactone; L-Rhamno-1,4-lactone; L-Rhamnono-1,4-lactone	C02991; C03827; C03979; C18028
155	166.061	0.000181367	C6H7NO3	.F(-) [+6]	40	2-Aminomuconate semialdehyde	1,4,5,6-Tetrahydro-6-oxonicotinate; 1,4,5,6-Tetrahydro-6-oxonicotinic acid; 2-Aminomuconate 6-semialdehyde; 2-Aminomuconate semialdehyde; 6-Oxo-1,4,5,6-tetrahydronicotinate	C03824; C04226
156	166.087	2.61353e-05	C11H8O	-H(-) [+11]	100	1-Naphthaldehyde	1-Formylnaphthalene; 1-Naphthaldehyde; 2-Naphthaldehyde; 2-Naphthalenecarboxaldehyde	C14090; C14099
156	166.087	0.000286435	C9H13NO2	-H(-)	100	3-Methoxytyramine	3-Methoxytyramine	C05587
156	166.087	0.000873935	C10H9NO	-H(-) [+8]	100	Indole-3-acetaldehyde	2-(Indol-3-yl)acetaldehyde; Indole-3-acetaldehyde; Indoleacetaldehyde	C00637
157	166.975	0.000238843	C3H5O6P	-H(-)	100	Phosphoenolpyruvate	3-Phosphonopyruvate; PEP; Phosphoenolpyruvate; Phosphoenolpyruvic acid	C00074; C02798
158	167.021	0.000107895	C5H4N4O3	-H(-)	100	Urate	Urate; Uric acid	C00366
159	167.035	-1.19631e-05	C8H8O4	-H(-)	100	Homogentisate	(R)-4-Hydroxymandelate; (S)-2-Hydroxy-2-(4-hydroxyphenyl)acetate; (S)-4-Hydroxymandelate; 2,5-Dihydroxyphenylacetate; 2,5-Dihydroxyphenylacetic acid; 2-Hydroxy-4-hydroxymethylbenzoic acid; 2-Hydroxy-6-oxoocta-2,4,7-trienoate; 3,4-Dihydroxymandelaldehyde; 3,4-Dihydroxyphenylglycolaldehyde; 4-Hydroxy-3-methoxybenzoate; 4-Hydroxy-3-methoxybenzoic acid; 4-Hydroxymethylsalicylate; Homogentisate; Homog…	C00544; C03198; C05343; C05577; C06672; C07087; C14109
159	167.035	-0.000662563	C8H5NO2	.F(-) [+1]	40	Indole-5,6-quinone	Indole-5,6-quinone	C05579
160	167.071	0.000436602	C5H15NO3P	-H(-)	100	N-Trimethyl-2-aminoethylphosphonate	2-Trimethylaminoethylphosphonate; N-Trimethyl-2-aminoethylphosphonate	C06459
160	167.071	0.000715102	C10H8O2	-H(-) [+8]	100	Naphthalene-1,2-diol	1,2-Dihydroxynaphthalene; 1,2-Naphthalenediol; Naphthalene-1,2-diol; beta-Naphthohydroquinone	C03012
161	167.082	-0.000639487	C9H11NO2	-H(-) [+3]	100	Phenylalanine	(S)-alpha-Amino-beta-phenylpropionic acid; D-Phenylalanine; D-alpha-Amino-beta-phenylpropionic acid; L-Phenylalanine	C00079; C02265
161	167.082	0.000208313	C8H12N2O2	-H(-)	100	Pyridoxamine	PM; Pyridoxamine	C00534
161	167.082	0.000502813	C6H11NO3	.F(-) [+3]	40	4-Acetamidobutanoate	(S)-2-Amino-6-oxohexanoate; (S)-5-Amino-3-oxohexanoate; (S)-5-Amino-3-oxohexanoic acid; 2-Aminoadipate 6-semialdehyde; 2-Oxo-6-aminocaproate; 4-Acetamidobutanoate; 6-Amino-2-oxohexanoate; Allysine; L-2-Aminoadipate 6-semialdehyde; L-Allysine; N4-Acetylaminobutanoate	C02946; C03239; C03656; C04076
162	167.107	0.000318087	C10H16O2	-H(-)	100	C10:2	(3S,6R)-6-Isopropenyl-3-methyl-2-oxo-oxepanone; (3S,6S)-6-Isopropenyl-3-methyl-2-oxo-oxepanone; (4R,7R)-4-Isopropenyl-7-methyl-2-oxo-oxepanone; (4S,7R)-4-Isopropenyl-7-methyl-2-oxo-oxepanone; 4-Isopropenyl-7-methyloxepan-2-one	C11402; C11403; C11414; C11418
163	168.007	7.87745e-05	C3H8NO5P	-H(-)	100	Glyphosate	1-Amino-3-(phosphohydroxy)propan-2-one; 3-Amino-2-oxopropyl phosphate	C11638
164	168.014	-0.00115169	C7H7NO2S	-H(-)	78	Thiobenzamide S,S-dioxide	Thiobenzamide S,S-dioxide	C16285
165	168.066	5.36398e-06	C9H10O3	-H(-) [+3]	100	3-Methoxy-4-hydroxyphenylacetaldehyde	(4-Hydroxy-3-methoxyphenyl)acetaldehyde; (R)-Phenyllactate; 3-(3-Hydroxyphenyl)propanoate; 3-(3-Hydroxyphenyl)propanoic acid; 3-Hydroxyphenylpropanoate; 3-Methoxy-4-hydroxyphenylacetaldehyde; Caffeyl alcohol; Dihydro-3-coumaric acid; Homovanillin; Phenyllactate	C05581; C05607; C11457; C12206
165	168.066	0.000853164	C8H11NO3	-H(-)	100	Pyridoxine	4-[(1R)-2-Amino-1-hydroxyethyl]-1,2-benzenediol; Arterenol; L-Noradrenaline; Noradrenaline; Norepinephrine; Pyridoxine; Pyridoxol	C00314; C00547
166	169.013	0.00090311	C7H6O5	-H(-)	100	Gallate	3,4,5-Trihydroxybenzoate; 3,4,5-Trihydroxybenzoic acid; Gallate; Gallic acid; Pyrogallol-5-carboxylic acid	C01424
167	169.05	0.000491107	C8H10O4	-H(-)	100	3,4-Dihydroxyphenylethyleneglycol	1,2-Dihydroxy-3-methylcyclohexa-3,5-dienecarboxylate; 1,2-Dihydroxy-6-methylcyclohexa-3,5-dienecarboxylate; 1,6-Dihydroxy-5-methylcyclohexa-2,4-dienecarboxylate; 3,4-Dihydroxyphenylethyleneglycol; 4-Methylcyclohexa-3,5-diene-1,2-cis-diol-1-carboxylic acid; cis-1,2-Dihydroxy-4-methylcyclohexa-3,5-diene-1-carboxylate	C05576; C06720; C06729; C06731
167	169.05	-0.000159493	C8H7NO2	.F(-) [+1]	40	(S)-4-Hydroxymandelonitrile	(S)-4-Hydroxymandelonitrile; 5,6-Dihydroxyindole; DHI	C03742; C05578
168	170.046	-0.00088098	C8H8O4	-H(-) [+3]	100	Homogentisate	(R)-4-Hydroxymandelate; (S)-2-Hydroxy-2-(4-hydroxyphenyl)acetate; (S)-4-Hydroxymandelate; 2,5-Dihydroxyphenylacetate; 2,5-Dihydroxyphenylacetic acid; 2-Hydroxy-4-hydroxymethylbenzoic acid; 2-Hydroxy-6-oxoocta-2,4,7-trienoate; 3,4-Dihydroxymandelaldehyde; 3,4-Dihydroxyphenylglycolaldehyde; 4-Hydroxy-3-methoxybenzoate; 4-Hydroxy-3-methoxybenzoic acid; 4-Hydroxymethylsalicylate; Homogentisate; Homog…	C00544; C03198; C05343; C05577; C06672; C07087; C14109
168	170.046	-3.31801e-05	C7H9NO4	-H(-)	100	2,3,4,5-Tetrahydrodipicolinate	(S)-2,3,4,5-Tetrahydropyridine-2,6-dicarboxylate; 2,3,4,5-Tetrahydrodipicolinate; L-2,3,4,5-Tetrahydrodipicolinate; delta1-Piperidine-2,6-dicarboxylate	C03972
168	170.046	0.00069452	C8H9NOS	-H(-) [+4]	100	Phenylacetothiohydroximate	Phenylacetothiohydroximate	C03719
168	170.046	0.00026132	C5H8O5	.F(-) [+3]	40	Hydroxyglutarate	(2R)-2-Hydroxy-2-methylbutanedioate; (2R,3S)-3-Methylmalate; (2S)-2-Hydroxy-2-methylbutanedioate; (4S)-4,5-Dihydroxy-2-oxopentanoate; (R)-2-Methylmalate; (R)-2-Methylmalic acid; (R)-Citramalate; (R)-Citramalic acid; (R)-alpha-Hydroxypyrotartaric acid; (S)-2-Hydroxy-2-methylsuccinic acid; (S)-2-Methylmalate; (S)-2-Methylmalic acid; (S)-Citramalate; (S)-Citramalic acid; (S)-alpha-Hydroxypyrotartari…	C00684; C01114; C02266; C02612; C02614; C02630; C03826; C06032
169	171.007	-0.000264902	C3H9O6P	-H(-)	100	sn-Glycerol 3-phosphate	D-Glycerol 1-phosphate; Glycerophosphoric acid; sn-Glycerol 3-phosphate	C00093
169	171.007	0.000602998	C3H7NO5S	-H(-) [+3]	100	Cysteic acid	2-Amino-3-sulfopropionic acid; 3-Sulfoalanine; L-Cysteate; L-Cysteic acid	C00506
170	171.03	-4.60238e-05	C7H8O5	-H(-)	100	3-Dehydroshikimate	2-Hydroxy-5-methyl-cis,cis-muconate; 2-Hydroxyhepta-2,4-diene-1,7-dioate; 2-Hydroxyhepta-2,4-dienedioate; 2-Oxo-5-methyl-cis-muconate; 2-Oxohept-3-ene-1,7-dioate; 2-Oxohept-3-enedioate; 3-Dehydroshikimate; 5-Methylmaleylacetate	C02637; C03063; C05600; C07478; C07479; C18306
171	171.103	6.82714e-05	C9H16O3	-H(-)	100	9-Oxononanoic acid	9-Oxononanoic acid	C16322
172	171.139	0.000182164	C10H20O2	-H(-)	100	Decanoic acid (FA10:0)	Decanoate; Decanoic acid; Decylic acid; n-Capric acid	C01571
173	172.061	-0.00077066	C8H10O4	-H(-) [+3]	100	3,4-Dihydroxyphenylethyleneglycol	1,2-Dihydroxy-3-methylcyclohexa-3,5-dienecarboxylate; 1,2-Dihydroxy-6-methylcyclohexa-3,5-dienecarboxylate; 1,6-Dihydroxy-5-methylcyclohexa-2,4-dienecarboxylate; 3,4-Dihydroxyphenylethyleneglycol; 4-Methylcyclohexa-3,5-diene-1,2-cis-diol-1-carboxylic acid; cis-1,2-Dihydroxy-4-methylcyclohexa-3,5-diene-1-carboxylate	C05576; C06720; C06729; C06731
173	172.061	7.71402e-05	C7H11NO4	-H(-)	100	Acetyl-Glu-semialdehyde	2-Acetamido-5-oxopentanoate; N-Acetyl-L-glutamate 5-semialdehyde	C01250
173	172.061	0.00066464	C8H7NO3	-H(-) [+8]	100	Formylanthranilate	2-(Formylamino)-benzoic acid; Formylanthranilate; N-Formylanthranilate	C05653
173	172.061	0.00037164	C5H10O5	.F(-) [+3]	40	Pentose	D-Arabinoketose; D-Arabinulose; D-Lyxulose; D-Riboketose; D-Ribose; D-Ribulose; D-Xylose; D-Xylulose; D-erythro-2-Pentulose; D-threo-Pentulose; L-Arabinoketose; L-Arabinopyranose; L-Arabinose; L-Arabinulose; L-Riboketose; L-Ribulose; L-erythro-Pentulose; Wood sugar	C00121; C00181; C00259; C00309; C00310; C00508
174	173.009	0.000101078	C6H6O6	-H(-)	100	Aconitate	Dehydroascorbate; Dehydroascorbic acid; L-Dehydroascorbate; L-Dehydroascorbic acid; cis-Aconitate; cis-Aconitic acid	C00417; C05422
175	173.045	0.00011277	C7H10O5	-H(-)	100	Shikimate	(2S)-2-Isopropyl-3-oxosuccinate; 2-Methyl-3-oxoadipate; 2-Oxo-4-methyl-3-carboxypentanoate; 3,4,5-Trihydroxy-1-cyclohexenecarboxylic acid; 3-Carboxy-4-methyl-2-oxopentanoate; Shikimate; Shikimic acid	C00493; C04236; C18307
175	173.045	0.00070027	C8H6O4	-H(-) [+8]	100	Phthalate	1,2-Benzenedicarboxylic acid; 2-(4-Hydroxyphenyl)-2-oxoacetate; 4-Hydroxybenzoylformate; 4-Hydroxyphenylglyoxylate; 4-Hydroxyphenylglyoxylic acid; Phthalate; o-Phthalic acid	C01606; C03590
175	173.045	-0.00053783	C7H7NO3	.F(-) [+1]	40	3-Hydroxyanthranilate	3-Hydroxyanthranilate; 3-Hydroxyanthranilic acid	C00632
176	173.072	0.000476107	C10H10N2O	-H(-)	100	Indole-acetamide	(Indol-3-yl)acetamide; Indole-3-acetamide	C02693
176	173.072	-7.71929e-05	C9H8O2	.F(-) [+6]	40	Cinnamate	(E)-Cinnamate; 4-Hydroxycinnamyl aldehyde; p-Coumaraldehyde; trans-Cinnamate; trans-Cinnamic acid	C00423; C05608
177	173.093	0.000104755	C7H14N2O3	-H(-)	100	Acetylornithine	N-Acetylornithine; N2-Acetyl-L-ornithine	C00437
177	173.093	-0.000545845	C7H11N3O	.F(-) [+1]	40	2,4-Diamino-6-hydroxylaminotoluene	2,4-Diamino-6-hydroxylaminotoluene	C16399
177	173.093	-0.000448545	C6H12O4	.F(-) [+6]	40	Mevalonate	(2R,3R)-2,3-Dihydroxy-3-methylpentanoate; (R)-2,3-Dihydroxy-3-methylpentanoate; (R)-2,3-Dihydroxy-3-methylvalerate; (R)-Mevalonate; (R)-Pantoate; 3,5-Dihydroxy-3-methylvaleric acid; Mevalonic acid; Pantoate; Pantoic acid	C00418; C00522; C06007
178	173.104	5.88872e-05	C6H14N4O2	-H(-)	100	Arginine	(S)-2-Amino-5-guanidinovaleric acid; D-2-Amino-5-guanidinovaleric acid; D-Arginine; L-Arg; L-Arginine	C00062; C00792
179	174.041	-0.000771265	C7H8O5	-H(-) [+3]	100	3-Dehydroshikimate	2-Hydroxy-5-methyl-cis,cis-muconate; 2-Hydroxyhepta-2,4-diene-1,7-dioate; 2-Hydroxyhepta-2,4-dienedioate; 2-Oxo-5-methyl-cis-muconate; 2-Oxohept-3-ene-1,7-dioate; 2-Oxohept-3-enedioate; 3-Dehydroshikimate; 5-Methylmaleylacetate	C02637; C03063; C05600; C07478; C07479; C18306
179	174.041	7.65355e-05	C6H9NO5	-H(-)	100	Acetyl-Asp	N-Formyl-L-glutamate	C01045
180	174.056	0.000188351	C10H9NO2	-H(-)	100	Indole-3-acetate	(Indol-3-yl)acetate; 5-Hydroxyindoleacetaldehyde; IAA; Indole-3-acetate; Indole-3-acetic acid; Indoleacetate; Indoleacetic acid	C00954; C05634
180	174.056	0.000482851	C8H8O3	.F(-) [+3]	40	(R)-Mandelate	(R)-2-Hydroxy-2-phenylacetate; (R)-2-Hydroxy-2-phenylacetic acid; (R)-Mandelate; (R)-Mandelic acid; (S)-2-Hydroxy-2-phenylacetate; (S)-2-Hydroxy-2-phenylacetic acid; (S)-Mandelate; (S)-Mandelic acid; 2-Hydroxy-4-methylbenzoic acid; 2-Hydroxyphenylacetate; 2-Hydroxyphenylacetic acid; 3,4-Dihydroxyphenylacetaldehyde; 3-Methylsalicylate; 4-Anisic acid; 4-Hydroxyphenyl acetate; 4-Methoxybenzoate; 4-M…	C01983; C01984; C02519; C04043; C05852; C13636; C14088; C14103
181	175.025	0.000238489	C6H8O6	-H(-)	100	Hexuronic acid; Ascorbate	(4S)-4,6-Dihydroxy-2,5-dioxohexanoate; 2,5-Diketo-3-deoxy-D-gluconate; 3-Deoxy-D-glycero-2,5-hexodiulosonate; 4-Deoxy-L-threo-5-hexosulose uronate; 4-Hydroxy-4-methyl-2-oxoglutarate; 5-Dehydro-4-deoxy-D-glucuronate; Ascorbate; Ascorbic acid; D-Glucurone; D-Glucurono-3,6-lactone; D-Glucuronolactone; Glucurone; L-Ascorbate; L-Ascorbic acid; L-xylo-Hex-2-ulono-1,4-lactone; L-xylo-Hexulonolactone; Pa…	C00072; C02670; C03289; C04053; C04349; C06033
182	175.036	0.000173611	C7H7NO2S	-H(-) [+7]	100	Thiobenzamide S,S-dioxide	Thiobenzamide S,S-dioxide	C16285
182	175.036	0.000293711	C5H8N2O5	-H(-)	100	Carbamoyl-Asp	N-Carbamoyl-L-aspartate	C00438
182	175.036	-0.00140189	C7H6O5	-H(-) [+6]	52	Gallate	3,4,5-Trihydroxybenzoate; 3,4,5-Trihydroxybenzoic acid; Gallate; Gallic acid; Pyrogallol-5-carboxylic acid	C01424
183	175.047	-6.7677e-05	C4H8N4O4	-H(-)	100	Allantoate	Allantoate; Allantoic acid	C00499
184	175.061	-9.56159e-05	C7H12O5	-H(-)	100	3-Propylmalate	(2R,3S)-3-Isopropylmalate; (2S)-2-Hydroxy-2-isopropylsuccinic acid; (2S)-2-Isopropylmalate; 2-D-threo-Hydroxy-3-carboxy-isocaproate; 2-Isopropylmalic acid; 3-Carboxy-2-hydroxy-4-methylpentanoate; 3-Carboxy-3-hydroxy-4-methylpentanoate; 3-Carboxy-3-hydroxyisocaproate; 3-Isopropylmalate; alpha-Isopropylmalate	C02504; C04411
184	175.061	0.000491884	C8H8O4	-H(-) [+8]	100	Homogentisate	(R)-4-Hydroxymandelate; (S)-2-Hydroxy-2-(4-hydroxyphenyl)acetate; (S)-4-Hydroxymandelate; 2,5-Dihydroxyphenylacetate; 2,5-Dihydroxyphenylacetic acid; 2-Hydroxy-4-hydroxymethylbenzoic acid; 2-Hydroxy-6-oxoocta-2,4,7-trienoate; 3,4-Dihydroxymandelaldehyde; 3,4-Dihydroxyphenylglycolaldehyde; 4-Hydroxy-3-methoxybenzoate; 4-Hydroxy-3-methoxybenzoic acid; 4-Hydroxymethylsalicylate; Homogentisate; Homog…	C00544; C03198; C05343; C05577; C06672; C07087; C14109
184	175.061	-0.000746216	C7H9NO3	.F(-) [+1]	40	(5S,6S)-6-Amino-5-hydroxycyclohexane-1,3-diene-1-carboxyate	(1R,6S)-6-Amino-5-oxocyclohex-2-ene-1-carboxylate; (5S,6S)-6-Amino-5-hydroxycyclohexane-1,3-diene-1-carboxyate; DHHA; trans-2,3-Dihydro-3-hydroxyanthranilate; trans-2,3-Dihydro-3-hydroxyanthranilic acid	C19830; C19831
185	176.076	-0.000785387	C7H11NO4	-H(-) [+4]	100	Acetyl-Glu-semialdehyde	2-Acetamido-5-oxopentanoate; N-Acetyl-L-glutamate 5-semialdehyde	C01250
185	176.076	-0.000645187	C7H15NO2S	-H(-)	100	Dihomomethionine	Dihomomethionine	C17217
185	176.076	-0.000588187	C6H9N3O2	.F(-) [+2]	40	Histidine	(S)-alpha-Amino-1H-imidazole-4-propionic acid; L-Histidine	C00135
186	177.04	0.000118954	C6H10O6	-H(-)	100	Glucono-lactone	1,5-Gluconolactone; 1-Keto-D-chiro-inositol; 2,4,6/3,5-Pentahydroxycyclohexanone; 2-Dehydro-3-deoxy-D-galactonate; 2-Dehydro-3-deoxy-D-gluconate; 2-Deoxy-5-keto-D-gluconic acid; 2-Deoxy-D-threo-hex-5-ulosonic acid; 2-Inosose; 2-Keto-3-deoxy-D-gluconate; 2D-2,3,5/4,6-Pentahydroxycyclohexanone; 3-Keto-beta-D-galactose; 5-Dehydro-2-deoxy-D-gluconate; 5-Deoxy glucuronic acid; 5-Deoxy-D-glucuronate; 5…	C00198; C00204; C00691; C01040; C01115; C01216; C03383; C05394; C06892; C16737; C20251
186	177.04	0.000196054	C7H7NOS	.F(-) [+5]	40	Thiobenzamide S-oxide	Thiobenzamide S-oxide	C16283
187	178.051	0.000150688	C9H9NO3	-H(-)	100	Hippurate	Benzoylaminoacetic acid; Hippurate; Hippuric acid; N-Benzoylglycine	C01586
187	178.051	0.000445188	C7H8O4	.F(-) [+3]	40	3-Methyl-cis,cis-hexadienedioate	(1R,6S)-1,6-Dihydroxycyclohexa-2,4-diene-1-carboxylate; (2E,4Z)-2-Hydroxy-5-methyl-6-oxohexa-2,4-dienoate; 2-Hydroxy-5-methyl-cis,cis-muconic semialdehyde; 2-Hydroxy-6-keto-2,4-heptadienoate; 2-Hydroxy-6-oxo-hept-2,4-dienoate; 3-Methyl-cis,cis-hexadienedioate; 3-Methyl-cis,cis-muconate; 3-Methylmuconolactone; 4-Carboxymethyl-3-methylbut-2-en-1,4-olide; 4-Carboxymethyl-4-methylbut-2-en-1,4-olide; …	C04112; C04558; C04559; C06210; C06321; C06760
188	179.035	0.000135801	C9H8O4	-H(-)	100	3-(4-Hydroxyphenyl)pyruvate	(2E)-3-(2,3-Dihydroxyphenyl)prop-2-enoate; 2-Hydroxy-3-(4-hydroxyphenyl)propenoate; 3,4-Dihydroxy-trans-cinnamate; 3-(4-Hydroxyphenyl)pyruvate; 4-Hydroxy-enol-phenylpyruvate; 4-Hydroxyphenylpyruvate; Caffeate; Caffeic acid; p-Hydroxyphenylpyruvic acid; trans-2,3-Dihydroxycinnamate; trans-Caffeate	C01179; C01197; C05350; C12623
189	179.056	8.26641e-05	C6H12O6	-H(-)	100	Hexose	1,2,4/3,5,6-Cyclohexane-1,2,3,4,5,6-hexol; 1D-chiro-Inositol; 1D-myo-Inositol; 1L-myo-Inositol; 6-Deoxy-L-mannonic acid; Bios I; Carubinose; Cyclohexitol; D-Fructose; D-Galactopyranose; D-Galactose; D-Glucopyranose; D-Glucose; D-Mannose; D-arabino-Hexulose; D-myo-Inositol; Dambose; Dextrose; Fructose; Fruit sugar; Glucose; Grape sugar; Inositol; L-Fuconate; L-Galactose; L-Rhamnonate; L-Sorbose; L…	C00031; C00095; C00124; C00137; C00159; C00221; C00247; C00267; C00936; C00984; C01720; C01825; C01934; C02336; C06153; C19891
189	179.056	0.000810364	C7H12O3S	-H(-) [+4]	100	2-Oxo-6-methylthiohexanoic acid	2-Oxo-6-methylthiohexanoic acid; 6-(Methylthio)-2-oxo-hexanoic acid	C17216
190	180.066	-0.000728087	C10H10O3	-H(-) [+3]	100	Coniferyl aldehyde	(3S)-2-Oxo-3-phenylbutanoate; (3S)-beta-Methylphenylpyruvate; 4-Hydroxy-3-methoxycinnamaldehyde; Coniferaldehyde; Coniferyl aldehyde; Ferulaldehyde	C02666; C20646
190	180.066	0.000119713	C9H11NO3	-H(-)	100	Tyrosine	(S)-2-Amino-3-(p-hydroxyphenyl)propionic acid; (S)-3-(p-Hydroxyphenyl)alanine; L-Tyrosine; Tyrosine	C00082
190	180.066	0.000414213	C7H10O4	.F(-) [+3]	40	Isopropylmaleate	2-Isopropylmaleate; beta-Isopropylmaleate	C02631
191	181.037	8.22192e-05	C6H6N4O3	-H(-)	100	7-Methyluric acid	1-Methyluric acid; 7-Methyluric acid	C16355; C16359
192	182.97	-0.000172697	C3H5O7P	-H(-)	100	3-Phosphonooxypyruvate	3-Phosphohydroxypyruvate; 3-Phosphohydroxypyruvic acid; 3-Phosphonooxypyruvate; 3-Phosphonooxypyruvic acid	C03232
193	183.017	-0.000745943	C5H4N4O4	-H(-)	100	5-Hydroxyisourate	5-Hydroxyisourate	C11821
194	183.066	0.000235153	C9H12O4	-H(-)	100	7-Methyl-2-hydroxy-6-oxoocta-2,4-dienoate	3-(cis-5,6-Dihydroxycyclohexa-1,3-dien-1-yl)propanoate; cis-3-(2-Carboxy-ethyl)-3,5-cyclo-hexadiene-1,2-diol; cis-3-(Carboxy-ethyl)-3,5-cyclo-hexadiene-1,2-diol	C11588
194	183.066	0.000544153	C5H15NO4P	-H(-)	100	Choline-P	Choline phosphate; O-Phosphocholine; Phosphocholine; Phosphorylcholine	C00588
195	184.002	-0.00027438	C5H4N4O2S	-H(-) [+1]	100	6-Thiourate	6-Thiourate; 6-Thiouric acid	C16613
195	184.002	-0.00019718	C3H8NO6P	-H(-)	100	Phosphoserine	3-Phosphoserine; Dexfosfoserine; L-O-Phosphoserine; O-Phospho-L-serine	C01005
196	184.986	-0.000206332	C3H7O7P	-H(-)	100	Phosphoglycerate	2-Phospho-(R)-glycerate; 2-Phospho-D-glycerate; 3-Phospho-(R)-glycerate; 3-Phospho-D-glycerate; 3-Phosphoglycerate; D-Glycerate 2-phosphate; D-Glycerate 3-phosphate	C00197; C00631
197	185.118	0.000149684	C10H18O3	-H(-)	100	(3R)-6-Hydroxy-3-isopropenyl-heptanoate	(3R)-6-Hydroxy-3-isopropenyl-heptanoate; (3S)-6-Hydroxy-3-isopropenyl-heptanoate; (5R)-6-Hydroxy-5-isopropenyl-2-methylhexanoate; (5S)-6-Hydroxy-5-isopropenyl-2-methylhexanoate; 6-Hydroxy-3-isopropenylheptanoate	C11404; C11406; C11417; C11420
198	186.041	-0.000321841	C7H9NO5	-H(-)	100	(2S,4S)-4-Hydroxy-2,3,4,5-tetrahydrodipicolinate	(2S,4S)-4-Hydroxy-2,3,4,5-tetrahydrodipicolinate; (2S,4S)-4-Hydroxy-2,3,4,5-tetrahydropyridine-2,6-dicarboxylate; HTPA	C20258
198	186.041	0.000680259	C5H11O4P	.F(-) [+1]	40	Isopentenyl phosphate	Isopentenyl phosphate	C20345
199	186.113	0.000290154	C9H17NO3	-H(-)	100	8-Amino-7-oxononanoate	8-Amino-7-oxononanoate; 8-Amino-7-oxononanoic acid	C01092
200	187.025	0.000236328	C7H8O6	-H(-)	100	(Z)-But-2-ene-1,2,3-tricarboxylate	(Z)-But-2-ene-1,2,3-tricarboxylate; cis-2-Methylaconitate	C04225
200	187.025	-0.000414272	C7H5NO4	.F(-) [+1]	40	Quinolinate	2,3-Pyridinedicarboxylic acid; Pyridine-2,3-dicarboxylate; Quinolinate; Quinolinic acid	C03722
201	187.145	-4.96852e-05	C9H20N2O2	-H(-)	100	7,8-Diaminononanoate	7,8-Diaminononanoate	C01037
202	188.035	0.000168599	C10H7NO3	-H(-)	100	1-Nitronaphthalene-5,6-oxide	1-Nitronaphthalene-5,6-oxide; 1-Nitronaphthalene-7,8-oxide	C14800; C14802
202	188.035	0.000463099	C8H6O4	.F(-) [+3]	40	Phthalate	1,2-Benzenedicarboxylic acid; 2-(4-Hydroxyphenyl)-2-oxoacetate; 4-Hydroxybenzoylformate; 4-Hydroxyphenylglyoxylate; 4-Hydroxyphenylglyoxylic acid; Phthalate; o-Phthalic acid	C01606; C03590
203	188.056	0.000110325	C7H11NO5	-H(-)	100	Acetyl-Glu	N-Acetyl-L-glutamate; N-Acetyl-L-glutamic acid	C00624
203	188.056	0.000404825	C5H10O6	.F(-) [+3]	40	Pentonic acid	D-Xylonate; L-Arabinonate	C00502; C00545
204	188.986	0.000710331	C6H6O5S	-H(-)	100	3-Sulfocatechol	2,3-Dihydroxybenzenesulfonate; 3-Sulfocatechol	C06336
205	189.004	-0.000166034	C6H6O7	-H(-)	100	Oxalosuccinate	Oxalosuccinate; Oxalosuccinic acid	C05379
206	189.04	-1.12875e-05	C7H10O6	-H(-)	100	3-Dehydroquinate	2,4-Dihydroxyhept-2-1,7-dioate; 2,4-Dihydroxyhept-2-enedioate; 2,4-Dihydroxyhept-2-enedioic acid; 3-Dehydroquinate; 3-Dehydroquinic acid; 4-Hydroxy-2-ketopimelate; 4-Hydroxy-2-oxo-heptanedioate; 4-Hydroxy-2-oxoheptanedioate; 4-Hydroxy-2-oxoheptanedioic acid; 5-Dehydroquinate; 5-Dehydroquinic acid	C00944; C05601; C06201
207	189.077	0.000169355	C8H14O5	-H(-)	100	(R)-3-((R)-3-Hydroxybutanoyloxy)butanoate	(R)-3-((R)-3-Hydroxybutanoyloxy)butanoate	C04546
207	189.077	0.000756855	C9H10O4	-H(-) [+8]	100	(R)-3-(4-Hydroxyphenyl)lactate	(2E)-3-(cis-5,6-Dihydroxycyclohexa-1,3-dien-1-yl)prop-2-enoate; (R)-3-(4-Hydroxyphenyl)lactate; 2,3-Dihydroxyphenylpropanoate; 3-(2,3-Dihydroxyphenyl)propanoate; 3-Methoxy-4-hydroxyphenylglycolaldehyde; cis-3-(3-Carboxyethenyl)-3,5-cyclohexadiene-1,2-diol	C03964; C04044; C05583; C12622
207	189.077	-0.000481245	C8H11NO3	.F(-) [+1]	40	Pyridoxine	4-[(1R)-2-Amino-1-hydroxyethyl]-1,2-benzenediol; Arterenol; L-Noradrenaline; Noradrenaline; Norepinephrine; Pyridoxine; Pyridoxol	C00314; C00547
207	189.077	0.000106255	C9H7NO2	.F(-) [+9]	40	4,8-Dihydroxyquinoline	4,6-Dihydroxyquinoline; 4,8-Dihydroxyquinoline; Quinoline-4,6-diol; Quinoline-4,8-diol	C05637; C05639
208	189.088	7.2029e-05	C7H14N2O4	-H(-)	100	Diaminopimelate	LL-2,6-Diaminoheptanedioate; LL-2,6-Diaminopimelate; LL-2,6-Diaminopimelic acid; meso-2,6-Diaminoheptanedioate; meso-2,6-Diaminopimelate; meso-2,6-Diaminopimelic acid; meso-Diaminoheptanedioate	C00666; C00680
208	189.088	-0.000481271	C6H12O5	.F(-) [+6]	40	Deoxyhexose	6-Deoxy-L-galactose; 6-Deoxy-L-mannose; L-Fucose; L-Mannomethylose; L-Rhamnofuranose; L-Rhamnopyranose; L-Rhamnose; alpha-6-Deoxy-L-mannose; alpha-L-Fucopyranose; alpha-L-Fucose; alpha-L-Mannomethylose; alpha-L-Rhamnose; beta-6-Deoxy-L-mannose; beta-L-Fucopyranose; beta-L-Fucose; beta-L-Mannomethylose; beta-L-Rhamnose	C00507; C01019; C02338; C02431; C02476; C20835; C20836
209	190.052	-0.000937948	C10H9NO3	-H(-)	100	5-Hydroxyindoleacetate	5-Hydroxyindoleacetate; 5-Phenyl-1,3-oxazinane-2,4-dione	C05635; C16596
209	190.052	-0.000643448	C8H8O4	.F(-) [+3]	40	Homogentisate	(R)-4-Hydroxymandelate; (S)-2-Hydroxy-2-(4-hydroxyphenyl)acetate; (S)-4-Hydroxymandelate; 2,5-Dihydroxyphenylacetate; 2,5-Dihydroxyphenylacetic acid; 2-Hydroxy-4-hydroxymethylbenzoic acid; 2-Hydroxy-6-oxoocta-2,4,7-trienoate; 3,4-Dihydroxymandelaldehyde; 3,4-Dihydroxyphenylglycolaldehyde; 4-Hydroxy-3-methoxybenzoate; 4-Hydroxy-3-methoxybenzoic acid; 4-Hydroxymethylsalicylate; Homogentisate; Homog…	C00544; C03198; C05343; C05577; C06672; C07087; C14109
209	190.052	0.000204352	C7H9NO4	.F(-)	40	2,3,4,5-Tetrahydrodipicolinate	(S)-2,3,4,5-Tetrahydropyridine-2,6-dicarboxylate; 2,3,4,5-Tetrahydrodipicolinate; L-2,3,4,5-Tetrahydrodipicolinate; delta1-Piperidine-2,6-dicarboxylate	C03972
209	190.052	0.000932052	C8H9NOS	.F(-) [+4]	40	Phenylacetothiohydroximate	Phenylacetothiohydroximate	C03719
210	191.02	1.75537e-05	C6H8O7	-H(-)	100	(Iso)Citrate	1-Hydroxypropane-1,2,3-tricarboxylic acid; 1-Hydroxytricarballylic acid; 2-Dehydro-3-deoxy-D-glucarate; 2-Hydroxy-1,2,3-propanetricarboxylic acid; 2-Hydroxytricarballylic acid; 5-Dehydro-4-deoxy-D-glucarate; Citrate; Citric acid; Isocitrate; Isocitric acid	C00158; C00311; C00679; C03921
211	191.056	-4.00093e-07	C7H12O6	-H(-)	100	Quinate	(-)-Quinic acid; Chinic acid; Kinic acid; L-Quinate; L-Quinic acid; Quinate; Quinic acid	C00296
211	191.056	0.0005871	C8H8O5	-H(-) [+8]	100	3,4-Dihydroxymandelate	3-O-Methylgallate; 3-O-Methylgallic acid	C05616
211	191.056	-0.000651	C7H9NO4	.F(-) [+1]	40	2,3,4,5-Tetrahydrodipicolinate	(S)-2,3,4,5-Tetrahydropyridine-2,6-dicarboxylate; 2,3,4,5-Tetrahydrodipicolinate; L-2,3,4,5-Tetrahydrodipicolinate; delta1-Piperidine-2,6-dicarboxylate	C03972
211	191.056	7.66999e-05	C8H9NOS	.F(-) [+5]	40	Phenylacetothiohydroximate	Phenylacetothiohydroximate	C03719
212	191.144	0.000482343	C13H20O	-H(-)	100	beta-Ionone	beta-Ionone; trans-beta-Ionone	C12287
213	192.066	0.000441486	C10H11NO3	-H(-)	100	3-Carbamoyl-2-phenylpropionaldehyde	3-Carbamoyl-2-phenylpropionaldehyde; 4-Hydroxy-5-phenyltetrahydro-1,3-oxazin-2-one	C16587; C16595
213	192.066	0.000735986	C8H10O4	.F(-) [+3]	40	3,4-Dihydroxyphenylethyleneglycol	1,2-Dihydroxy-3-methylcyclohexa-3,5-dienecarboxylate; 1,2-Dihydroxy-6-methylcyclohexa-3,5-dienecarboxylate; 1,6-Dihydroxy-5-methylcyclohexa-2,4-dienecarboxylate; 3,4-Dihydroxyphenylethyleneglycol; 4-Methylcyclohexa-3,5-diene-1,2-cis-diol-1-carboxylic acid; cis-1,2-Dihydroxy-4-methylcyclohexa-3,5-diene-1-carboxylate	C05576; C06720; C06729; C06731
214	192.99	0.000841979	C6H7ClO5	-H(-)	25	2-Chloro-3-oxoadipate	2-Chloro-3-oxoadipate	C12836
214	192.99	-0.000873221	C3H7NO5S	.Na/H-H(-) [+3]	10	Cysteic acid	2-Amino-3-sulfopropionic acid; 3-Sulfoalanine; L-Cysteate; L-Cysteic acid	C00506
215	193.035	6.19247e-06	C6H10O7	-H(-)	100	Hexuronate	2-Dehydro-D-gluconate; 2-Dehydro-D-gluconic acid; 2-Keto-D-gluconic acid; 5-Dehydro-D-gluconate; 5-Dehydrogluconate; D-Fructuronate; D-Fructuronic acid; D-Galacturonate; D-Galacturonic acid; D-Glucuronate; D-Tagaturonate; D-Tagaturonic acid; Glucuronate; Glucuronic acid; alpha-D-arabino-2-Hexulosonic acid	C00191; C00333; C00558; C00905; C01062; C06473
215	193.035	8.32925e-05	C7H7NO2S	.F(-) [+5]	40	Thiobenzamide S,S-dioxide	Thiobenzamide S,S-dioxide	C16285
216	193.05	0.000194949	C10H10O4	-H(-)	100	Ferulate	3-Methoxy-4-hydroxy-trans-cinnamate; 4-Hydroxy-3-methoxycinnamic acid; 5-Hydroxyconiferaldehyde; Ferulate; Ferulic acid	C01494; C12204
217	194.069	-0.00016974	C7H9N5O2	-H(-)	100	2-Amino-4-hydroxy-6-hydroxymethyl-7,8-dihydropteridine	2-Amino-4-hydroxy-6-hydroxymethyl-7,8-dihydropteridine	C01300
218	195.051	-0.000284212	C6H12O7	-H(-)	100	Hexonic acid	D-Altronate; D-Galactonate; D-Galactonic acid; D-Gluconate; D-Gluconic acid; D-Mannonate; D-gluco-Hexonic acid; Gulonate; Gulonic acid; L-Gulonate; L-Gulonic acid; L-Idonate	C00257; C00514; C00770; C00800; C00817; C00880
218	195.051	-0.000934812	C6H9NO5	.F(-) [+1]	40	Acetyl-Asp	N-Formyl-L-glutamate	C01045
218	195.051	0.000403188	C7H5N5O	.F(-) [+1]	40	7-Cyano-7-carbaguanine	7-Cyano-7-carbaguanine; 7-Cyano-7-deazaguanine	C15996
219	196.098	0.00031809	C10H15NO3	-H(-)	100	L-Metanephrine	L-Metanephrine	C05588
219	196.098	-0.00033251	C10H12N2O	.F(-) [+1]	40	Serotonin	3-(2-Aminoethyl)-1H-indol-5-ol; 5-Hydroxytryptamine; Enteramine; Serotonin	C00780
220	198.017	0.000252102	C4H10NO6P	-H(-)	100	P-homoserine	Imino-D-erythrose 4-phosphate; Iminoerythrose 4-phosphate; O-Phospho-L-homoserine; O-Phosphorylhomoserine	C01102; C05702; C12215
221	198.088	-0.000942602	C10H11NO3	-H(-) [+6]	100	3-Carbamoyl-2-phenylpropionaldehyde	3-Carbamoyl-2-phenylpropionaldehyde; 4-Hydroxy-5-phenyltetrahydro-1,3-oxazin-2-one	C16587; C16595
221	198.088	0.000752998	C8H13N3O3	-H(-)	100	gamma-Glutamyl-beta-aminopropiononitrile	gamma-Glutamyl-3-aminopropiononitrile; gamma-Glutamyl-beta-aminopropiononitrile	C06114
221	198.088	0.000199698	C7H11NO4	.F(-) [+6]	40	Acetyl-Glu-semialdehyde	2-Acetamido-5-oxopentanoate; N-Acetyl-L-glutamate 5-semialdehyde	C01250
221	198.088	0.000339898	C7H15NO2S	.F(-) [+2]	40	Dihomomethionine	Dihomomethionine	C17217
222	199.025	7.98167e-05	C8H8O6	-H(-)	100	4-Maleylacetoacetate	2-Hydroxy-5-carboxymethylmuconate semialdehyde; 4-Fumarylacetoacetate; 4-Fumarylacetoacetic acid; 4-Maleylacetoacetate; 4-Maleylacetoacetic acid; 5-Carboxymethyl-2-hydroxymuconate semialdehyde; 5-Carboxymethyl-2-hydroxymuconic semialdehyde; Fumarylacetoacetate; Phthalate-4,5-cis-dihydrodiol; cis-4,5-Dihydroxycyclohexa-1(6),2-diene-1,2-dicarboxylate	C01036; C01061; C04642; C04783
223	199.17	4.37248e-05	C12H24O2	-H(-)	100	Dodecanoic acid (FA12:0)	Dodecanoate; Dodecanoic acid; Dodecylcarboxylate; Lauric acid	C02679
223	199.17	0.000631225	C13H20O	-H(-) [+8]	100	beta-Ionone	beta-Ionone; trans-beta-Ionone	C12287
224	203.034	0.000481349	C11H8O4	-H(-)	100	1,4-Dihydroxy-2-naphthoate	1,4-Dihydroxy-2-naphthoate; 1,4-Dihydroxy-2-naphthoic acid	C03657
225	203.083	4.70602e-05	C11H12N2O2	-H(-)	100	Tryptophan	(S)-alpha-Amino-beta-(3-indolyl)-propionic acid; L-Tryptophan; Tryptophan	C00078
225	203.083	-0.00050624	C10H10O3	.F(-) [+6]	40	Coniferyl aldehyde	(3S)-2-Oxo-3-phenylbutanoate; (3S)-beta-Methylphenylpyruvate; 4-Hydroxy-3-methoxycinnamaldehyde; Coniferaldehyde; Coniferyl aldehyde; Ferulaldehyde	C02666; C20646
225	203.083	0.00034156	C9H11NO3	.F(-) [+3]	40	Tyrosine	(S)-2-Amino-3-(p-hydroxyphenyl)propionic acid; (S)-3-(p-Hydroxyphenyl)alanine; L-Tyrosine; Tyrosine	C00082
226	203.103	0.000508456	C8H16N2O4	-H(-)	100	N6-Acetyl-N6-hydroxy-L-lysine	N6-Acetyl-N6-hydroxy-L-lysine; N6-Acetyl-N6-hydroxylysine	C03955
226	203.103	-0.000989944	C9H12N2O2	.F(-) [+4]	40	3-Hydroxykynurenamine	3-Hydroxykynurenamine; 5-Hydroxykynurenamine	C05636; C05638
227	204.051	0.000844906	C8H15NOS2	-H(-)	100	Lipoamide	Lipoamide; Thioctic acid amide	C00248
228	205.036	-0.000217006	C7H10O7	-H(-)	100	(R)-2-Hydroxybutane-1,2,4-tricarboxylate	(2R,3S)-2-Hydroxybutane-1,2,3-tricarboxylate; (2S,3R)-3-Hydroxybutane-1,2,3-tricarboxylate; (R)-2-Hydroxy-1,2,4-butanetricarboxylic acid; (R)-2-Hydroxybutane-1,2,4-tricarboxylate; 2-Hydroxybutane-1,2,3-tricarboxylate; 2-Methylcitrate; 3-Hydroxy-3-carboxyadipic acid; Homocitrate; Homocitric acid; Methylisocitrate; Methylisocitric acid	C01251; C02225; C04593
228	205.036	-0.000867606	C7H7NO5	.F(-) [+1]	40	2-Amino-3-carboxymuconate semialdehyde	2-Amino-3-(3-oxoprop-1-en-1-yl)but-2-enedioate; 2-Amino-3-(3-oxoprop-1-enyl)-but-2-enedioate; 2-Amino-3-carboxymuconate semialdehyde	C04409
229	206.093	-0.000754079	C11H12N2O2	-H(-) [+3]	100	Tryptophan	(S)-alpha-Amino-beta-(3-indolyl)-propionic acid; L-Tryptophan; Tryptophan	C00078
229	206.093	9.37208e-05	C10H13N3O2	-H(-)	100	4-(N-Nitrosomethylamino)-1-(3-pyridyl)-1-butanone	4-(N-Nitrosomethylamino)-1-(3-pyridyl)-1-butanone; NNK	C16453
229	206.093	-0.000459579	C9H11NO3	.F(-) [+6]	40	Tyrosine	(S)-2-Amino-3-(p-hydroxyphenyl)propionic acid; (S)-3-(p-Hydroxyphenyl)alanine; L-Tyrosine; Tyrosine	C00082
230	207.032	0.00140943	C7H12O5S	-H(-)	52	2-(2'-Methylthio)ethylmalic acid	2-(2'-Methylthio)ethylmalate; 2-(2'-Methylthio)ethylmalic acid; 3-(2'-Methylthio)ethylmalate; 3-(2'-Methylthio)ethylmalic acid	C17210; C17212
230	207.032	-0.000816668	C7H8O6	.F(-)	40	(Z)-But-2-ene-1,2,3-tricarboxylate	(Z)-But-2-ene-1,2,3-tricarboxylate; cis-2-Methylaconitate	C04225
231	207.066	-7.11039e-05	C11H12O4	-H(-)	100	Sinapoyl aldehyde	Sinapaldehyde; Sinapoyl aldehyde	C05610
232	209.03	-2.42116e-05	C6H10O8	-H(-)	100	D-Glucarate	D-Galactarate; D-Galactaric acid; D-Glucarate; D-Glucaric acid; D-Glucosaccharic acid; D-Mucic acid; D-Saccharic acid; Galactarate; Galactaric acid; Glucarate; Glucaric acid; L-Gularic acid; Mucic acid	C00818; C00879
233	209.046	-2.3233e-05	C10H10O5	-H(-)	100	5-Hydroxyferulic acid methyl ester	5-Hydroxyferulic acid methyl ester	C05619
233	209.046	-0.000673833	C10H7NO3	.F(-) [+1]	40	1-Nitronaphthalene-5,6-oxide	1-Nitronaphthalene-5,6-oxide; 1-Nitronaphthalene-7,8-oxide	C14800; C14802
234	209.082	-0.000332199	C11H14O4	-H(-)	100	Sinapyl alcohol	Sinapoyl alcohol; Sinapyl alcohol	C02325
234	209.082	0.000810101	C8H14O5	.F(-)	40	(R)-3-((R)-3-Hydroxybutanoyloxy)butanoate	(R)-3-((R)-3-Hydroxybutanoyloxy)butanoate	C04546
235	209.118	4.05388e-05	C12H18O3	-H(-)	100	(-)-Jasmonic acid	(-)-Jasmonic acid; Jasmonate; Jasmonic acid; {(1R,2R)-3-Oxo-2-[(Z)pent-2-enyl]cyclopent-2-enyl}acetic acid	C08491
236	211.134	-6.71288e-05	C12H20O3	-H(-)	100	12-Oxo-9(Z)-dodecenoic acid	12-Oxo-9(Z)-dodecenoic acid	C16311
237	211.997	-0.000543577	C4H8NO7P	-H(-)	100	Phosphoaspartate	(2S)-2-Amino-3-oxo-4-phosphonooxybutanoate; 2-Amino-3-oxo-4-phosphonooxybutyrate; 4-Phospho-L-aspartate; L-2-Amino-3-oxo-4-phosphonooxybutyrate; L-4-Aspartyl phosphate	C03082; C07335
238	212.98	0.00105498	C4H7O8P	-H(-)	92	2-Oxo-3-hydroxy-4-phosphobutanoate	(3R)-3-Hydroxy-2-oxo-4-phosphonooxybutanoate; 2-Oxo-3-hydroxy-4-phosphobutanoate; alpha-Keto-3-hydroxy-4-phosphobutyrate	C06054
239	213.017	-0.000350627	C5H11O7P	-H(-)	100	2-Deoxy-D-ribose 1-phosphate	1-Deoxy-D-xylulose 5-phosphate; 2-Deoxy-D-ribose 1-phosphate; 2-Deoxy-D-ribose 5-phosphate; 2-Deoxy-alpha-D-ribose 1-phosphate; 5-Deoxy-alpha-D-ribose-1-phosphate; 5-Deoxyribose-1-phosphate	C00672; C00673; C11437; C16637
240	213.125	-0.000507157	C10H18N2O3	-H(-)	100	Dethiobiotin	Desthiobiotin; Dethiobiotin	C01909
240	213.125	0.000928143	C10H15N3O2	-H(-) [+5]	100	4-(Methylnitrosamino)-1-(3-pyridyl)-1-butanol	4-(Methylnitrosamino)-1-(3-pyridyl)-1-butanol; NNAL	C19574
241	214.049	-0.000108232	C5H14NO6P	-H(-)	100	sn-Glycero-3-phosphoethanolamine	Glycerophosphoethanolamine; sn-Glycero-3-phosphoethanolamine	C01233
242	215.02	-0.000191266	C8H8O7	-H(-)	100	5-Carboxy-2-oxohept-3-enedioate	4-Carboxy-2-hydroxy-6-methoxy-6-oxohexa-2,4-dienoate; 5-Carboxy-2-oxohept-3-enedioate; 5-Carboxymethyl-2-hydroxymuconate; 5-Oxopent-3-ene-1,2,5-tricarboxylate	C04052; C04186; C18345
243	215.033	-0.000127539	C5H13O7P	-H(-)	100	2-C-Methyl-D-erythritol 4-phosphate	2-C-Methyl-D-erythritol 4-phosphate	C11434
244	215.104	-3.08674e-05	C9H16N2O4	-H(-)	100	gamma-Glutamyl-gamma-aminobutyraldehyde	gamma-Glutamyl-gamma-aminobutyraldehyde	C15700
244	215.104	0.000556633	C10H12N2O3	-H(-) [+8]	100	Kynurenine	3-Anthraniloyl-L-alanine; L-Kynurenine	C00328
244	215.104	-0.000584167	C8H14O5	.F(-) [+6]	40	(R)-3-((R)-3-Hydroxybutanoyloxy)butanoate	(R)-3-((R)-3-Hydroxybutanoyloxy)butanoate	C04546
245	216.135	-0.000541233	C10H18N2O3	-H(-) [+3]	100	Dethiobiotin	Desthiobiotin; Dethiobiotin	C01909
245	216.135	0.000306567	C9H19N3O3	-H(-)	100	gamma-L-Glutamylputrescine	gamma-L-Glutamylputrescine	C15699
245	216.135	0.000894067	C10H15N3O2	-H(-) [+8]	100	4-(Methylnitrosamino)-1-(3-pyridyl)-1-butanol	4-(Methylnitrosamino)-1-(3-pyridyl)-1-butanol; NNAL	C19574
246	218.067	-0.000135714	C8H13NO6	-H(-)	100	O-Succinyl-L-homoserine	O-Succinyl-L-homoserine; O-Succinylhomoserine; O4-Succinyl-L-homoserine	C01118
246	218.067	0.000158786	C6H12O7	.F(-) [+3]	40	Hexonic acid	D-Altronate; D-Galactonate; D-Galactonic acid; D-Gluconate; D-Gluconic acid; D-Mannonate; D-gluco-Hexonic acid; Gulonate; Gulonic acid; L-Gulonate; L-Gulonic acid; L-Idonate	C00257; C00514; C00770; C00800; C00817; C00880
247	218.103	-0.000212019	C11H12O4	-H(-) [+11]	100	Sinapoyl aldehyde	Sinapaldehyde; Sinapoyl aldehyde	C05610
247	218.103	4.82811e-05	C9H17NO5	-H(-)	100	Pantothenate	(R)-Pantothenate; Pantothenate; Pantothenic acid	C00864
248	219.175	0.000241109	C15H24O	-H(-)	100	2-trans,6-trans-Farnesal	(2E,6E)-3,7,11-Trimethyl-2,6,10-dodecatrienal; (2E,6E)-Farnesal; 2-trans,6-trans-Farnesal; Farnesal; trans,trans-Farnesal	C03461
249	220.047	0.0019822	C6H12N3O4P	-H(-)	21	L-Histidinol phosphate	L-Histidinol phosphate	C01100
249	220.047	0.0020795	C5H13O7P	-H(-) [+5]	18	2-C-Methyl-D-erythritol 4-phosphate	2-C-Methyl-D-erythritol 4-phosphate	C11434
250	220.083	-4.92562e-05	C8H15NO6	-H(-)	100	N-Acetyl-D-glucosamine	2-Acetamido-2-deoxy-D-galactose; 2-Acetamido-2-deoxy-D-glucose; GlcNAc; N-Acetyl-D-chondrosamine; N-Acetyl-D-galactosamine; N-Acetyl-D-glucosamine; N-Acetylchitosamine	C00140; C01132
251	221.046	-0.00077601	C11H10O5	-H(-)	100	2-Succinylbenzoate	2-Succinylbenzoate; Succinylbenzoate; o-Succinylbenzoate	C02730
252	221.192	-0.000715625	C15H26O	-H(-)	100	(2E,6E)-Farnesol	(2E,6E)-Farnesol; (3S,6E)-Nerolidol; 2-trans,6-trans-Farnesol; Nerolidol; trans-Farnesol	C01126; C09704
253	223.061	-3.45586e-05	C11H12O5	-H(-)	100	Sinapate	3,5-Dimethoxy-4-hydroxycinnamic acid; Sinapate; Sinapic acid	C00482
253	223.061	-0.000685159	C11H9NO3	.F(-) [+1]	40	Indolepyruvate	(Indol-3-yl)pyruvate; 3-(Indol-3-yl)pyruvate; Indole-3-pyruvate; Indolepyruvate; Indolepyruvic acid	C00331
254	223.134	-3.19985e-05	C13H20O3	-H(-)	100	Methyl jasmonate	(-)-Methyl jasmonate; Methyl jasmonate	C11512
255	225.088	0.000224663	C10H14N2O4	-H(-)	100	Porphobilinogen	Porphobilinogen	C00931
256	226.012	2.79473e-05	C5H10NO7P	-H(-)	100	L-Glutamyl 5-phosphate	L-Glutamate 5-phosphate; L-Glutamyl 5-phosphate	C03287
256	226.012	0.000755647	C6H10NO4PS	-H(-) [+4]	100	4-Methyl-5-(2-phosphoethyl)thiazole	4-Methyl-5-(2-phosphoethyl)thiazole; 4-Methyl-5-(2-phosphono-oxyethyl)thiazole	C04327
257	226.083	-0.000902084	C10H12N2O4	-H(-) [+3]	100	3-Hydroxy-L-kynurenine	3-Hydroxy-L-kynurenine; 5-Hydroxy-L-kynurenine; 5-Hydroxykynurenine	C03227; C05651
257	226.083	-5.4284e-05	C9H13N3O4	-H(-)	100	Deoxycytidine	2'-Deoxycytidine; Deoxycytidine	C00881
258	227.202	6.69129e-05	C14H28O2	-H(-)	100	C14:0	Myristic acid; Tetradecanoate; Tetradecanoic acid	C06424
258	227.202	0.000654413	C15H24O	-H(-) [+8]	100	2-trans,6-trans-Farnesal	(2E,6E)-3,7,11-Trimethyl-2,6,10-dodecatrienal; (2E,6E)-Farnesal; 2-trans,6-trans-Farnesal; Farnesal; trans,trans-Farnesal	C03461
259	228.051	-0.000909922	C10H10O6	-H(-) [+3]	100	Chorismate	(3R,4R)-3-[(1-Carboxyethenyl)oxy]-4-hydroxycyclohexa-1,5-diene-1-carboxylate; Chorismate; Chorismic acid; Isochorismate; Isochorismic acid; Prephenate; Prephenic acid	C00251; C00254; C00885
259	228.051	-6.21219e-05	C9H11NO6	-H(-)	100	4,5-seco-Dopa	4,5-seco-Dopa	C17758
259	228.051	0.000232378	C7H10O7	.F(-) [+3]	40	(R)-2-Hydroxybutane-1,2,4-tricarboxylate	(2R,3S)-2-Hydroxybutane-1,2,3-tricarboxylate; (2S,3R)-3-Hydroxybutane-1,2,3-tricarboxylate; (R)-2-Hydroxy-1,2,4-butanetricarboxylic acid; (R)-2-Hydroxybutane-1,2,4-tricarboxylate; 2-Hydroxybutane-1,2,3-tricarboxylate; 2-Methylcitrate; 3-Hydroxy-3-carboxyadipic acid; Homocitrate; Homocitric acid; Methylisocitrate; Methylisocitric acid	C01251; C02225; C04593
260	229.012	-0.000235783	C5H11O8P	-H(-)	100	Pentose P	D-Arabinose 5-phosphate; D-Ribose 1-phosphate; D-Ribose 5-phosphate; D-Ribulose 5-phosphate; D-Xylulose 5-phosphate; L-Ribulose 5-phosphate; L-Xylulose 5-phosphate; Ribose 1-phosphate; Ribose 5-phosphate; alpha-D-Ribose 1-phosphate; beta-L-Arabinose 1-phosphate	C00117; C00199; C00231; C00620; C01101; C01112; C03291; C03906
261	230.067	0.000154996	C9H13NO6	-H(-)	100	N-Succinyl-L-glutamate 5-semialdehyde	(2S)-2-(3-Carboxypropanoylamino)-5-oxopentanoic acid; N-Succinyl-L-glutamate 5-semialdehyde	C05932
261	230.067	0.000232096	C10H10N2OS	.F(-) [+5]	40	Indolylmethylthiohydroximate	Indolylmethylthiohydroximate	C16516
262	231.098	0.000203562	C9H16N2O5	-H(-)	100	N2-Succinyl-L-ornithine	(2S)-5-Amino-2-(3-carboxypropanoylamino)pentanoic acid; 4-(Glutamylamino)butanoate; 4-(L-gamma-Glutamylamino)butanoate; N2-Succinyl-L-ornithine; gamma-Glutamyl-GABA; gamma-Glutamyl-gamma-aminobutyrate	C03415; C15767
262	231.098	0.000791062	C10H12N2O4	-H(-) [+8]	100	3-Hydroxy-L-kynurenine	3-Hydroxy-L-kynurenine; 5-Hydroxy-L-kynurenine; 5-Hydroxykynurenine	C03227; C05651
263	235.17	0.000173345	C15H24O2	-H(-)	100	Farnesoic acid	Farnesoic acid; trans,trans-Farnesoic acid	C16502
264	237.061	0.000306106	C8H14O8	-H(-)	100	3-Deoxy-D-manno-octulosonate	2-Dehydro-3-deoxy-D-octonate; 3-Deoxy-D-manno-2-octulosonate; 3-Deoxy-D-manno-octulosonate; 3-Deoxyoctulosonic acid; KDO	C01187
265	237.222	0.000282501	C16H30O	-H(-)	100	Hexadecenal	2-trans-Hexadecenal; Hexadecenal	C06123
266	238.096	-0.00121445	C9H13N5O3	-H(-)	71	Dihydrobiopterin	(6R)-6-(L-erythro-1,2-Dihydroxypropyl)-7,8-dihydro-6H-pterin; 6,7-Dihydrobiopterin; 6-Lactoyl-5,6,7,8-tetrahydropterin; 7,8-Dihydrobiopterin; Dihydrobiopterin; L-erythro-7,8-Dihydrobiopterin; Quinoid-dihydrobiopterin	C00268; C02953; C04244
267	240.112	-0.00219221	C9H15N5O3	-H(-)	15	Tetrahydrobiopterin	2-Amino-6-(1,2-dihydroxypropyl)-5,6,7,8-tetrahydoro-4(1H)-pteridinone; 5,6,7,8-Tetrahydrobiopterin; L-erythro-Tetrahydrobiopterin; Tetrahydrobiopterin	C00272
268	241.083	-7.0499e-05	C10H14N2O5	-H(-)	100	Thymidine	Deoxythymidine; Thymidine	C00214
268	241.083	0.000224001	C8H13NO6	.F(-) [+3]	40	O-Succinyl-L-homoserine	O-Succinyl-L-homoserine; O-Succinylhomoserine; O4-Succinyl-L-homoserine	C01118
269	243.08	0.00086304	C10H16N2O3S	-H(-)	100	Biotin	Biotin; Coenzyme R; D-Biotin; Vitamin H	C00120
269	243.08	0.00157064	C9H13N3O5	-H(-) [+1]	40	Cytidine	Cytidine; gamma-Glutamyl-beta-cyanoalanine	C00475; C05711
269	243.08	0.00166794	C8H14O8	-H(-) [+6]	34	3-Deoxy-D-manno-octulosonate	2-Dehydro-3-deoxy-D-octonate; 3-Deoxy-D-manno-2-octulosonate; 3-Deoxy-D-manno-octulosonate; 3-Deoxyoctulosonic acid; KDO	C01187
270	246.062	-0.000396199	C9H13NO7	-H(-)	100	N-Succinyl-L-glutamate	(2S)-2-(3-Carboxypropanoylamino)pentanedioic acid; N-Succinyl-L-glutamate	C05931
271	247.049	-0.000268462	C8H13N2O5P	-H(-)	100	Pyridoxamine phosphate	Pyridoxamine 5'-phosphate; Pyridoxamine 5-phosphate; Pyridoxamine phosphate	C00647
272	249.15	-0.000621967	C15H22O3	-H(-)	100	Xanthoxin	2-cis,4-trans-Xanthoxin; Xanthoxin	C13453
273	255.066	3.74049e-05	C15H12O4	-H(-)	100	3,9-Dihydroxypterocarpan	(6aR,11aR)-3,9-Dihydroxypterocarpan; 3,9-Dihydroxypterocarpan; 5,7-Dihydroxyflavanone; 7,4'-Dihydroxyflavanone; Isoliquiritigenin; Liquiritigenin; Pinocembrin; Pinocembrin chalcone	C04271; C08650; C09762; C09827; C16404
274	259.024	-0.00147906	C6H13O9P	-H(-)	46	Hexose P	1D-myo-Inositol 1-monophosphate; 1D-myo-Inositol 1-phosphate; 1D-myo-Inositol 3-monophosphate; 1D-myo-Inositol 3-phosphate; 1D-myo-Inositol 4-monophosphate; 1D-myo-Inositol 4-phosphate; 1L-myo-Inositol 1-phosphate; Cori ester; D-Fructose 1-phosphate; D-Fructose 6-phosphate; D-Fructose 6-phosphoric acid; D-Glucose 1-phosphate; D-Glucose 6-phosphate; D-Glucose alpha-1-phosphate; D-Mannose 1-phospha…	C00085; C00092; C00103; C00275; C00446; C00636; C00668; C01094; C01097; C01172; C01177; C03546; C04006; C05345; C15926
274	259.024	-0.00112156	C6H12N2O4S2	.F(-)	33	L-Cystine	L-Cystine; L-Dicysteine; L-alpha-Diamino-beta-dithiolactic acid	C00491
275	260.114	-0.000427087	C8H21NO6P	-H(-) [+3]	100	sn-Glycero-3-phosphocholine	Glycerophosphocholine; sn-Glycero-3-phosphocholine	C00670
275	260.114	0.000111713	C11H19NO6	-H(-)	100	Lotaustralin	Lotaustralin	C08334
276	263.129	-9.18183e-05	C9H15N5O4	-H(-) [+7]	100	4a-Hydroxytetrahydrobiopterin	(6R)-6-(L-erythro-1,2-Dihydroxypropyl)-5,6,7,8-tetrahydro-4a-hydroxypterin; 4a-Hydroxy-5,6,4,8-tetrahydrobiopterin; 4a-Hydroxytetrahydrobiopterin	C15522
276	263.129	0.000215182	C15H20O4	-H(-)	100	Abscisate	(+)-Abscisic acid; ABA; Abscisate; Abscisic acid	C06082
276	263.129	0.000802682	C16H16O3	-H(-) [+8]	100	Pterostilbene	Pterostilbene	C10287
277	266.089	0.000324445	C10H13N5O4	-H(-)	100	Adenosine	2'-Deoxyguanosine; Adenosine; Deoxyguanosine	C00212; C00330
278	267.073	0.000661376	C10H12N4O5	-H(-)	100	Inosine	Inosine	C00294
278	267.073	0.000898876	C9H17NO6S	-H(-) [+1]	100	S-Ribosyl-L-homocysteine	Ribose-5-S-homocysteine; S-(5-Deoxy-D-ribos-5-yl)-L-homocysteine; S-D-Ribosyl-L-homocysteine; S-Ribosyl-L-homocysteine; S-Ribosylhomocysteine	C03539
279	269.046	-0.000344453	C15H10O5	-H(-)	100	Apigenin	2'-Hydroxydaidzein; 3,5,7-Trihydroxyflavone; 3-(2,4-Dihydroxyphenyl)-7-hydroxychromen-4-one; 4',5,7-Trihydroxyflavone; 5,7,4'-Trihydroxyflavone; 5,7,4'-Trihydroxyisoflavone; Apigenin; Galangin; Genistein	C01477; C02495; C06563; C10044
280	269.212	0.000188296	C16H30O3	-H(-)	100	16-Oxo-palmitate	16-Oxo-palmitate	C19614
281	271.061	-0.000267793	C15H12O5	-H(-)	100	Naringenin	(-)-(2S)-Naringenin; (-)-Butin; (-)-Glycinol; (2S)-Naringenin; (6aS,11aS)-3,6a,9-Trihydroxypterocarpan; 2',4,4',6'-Tetrahydroxychalcone; 2,7,4'-Trihydroxyisoflavanone; 3,5,7-Trihydroxyflavanone; 3,6,9-Trihydroxypterocarpan; 3,7,4'-Trihydroxyflavanone; 4',5,7-Trihydroxyflavanone; 6,7,4'-Trihydroxyflavanone; 7,3',4'-Trihydroxyflavanone; Butein; Butin; Chalconaringenin; Garbanzol; Isosalipurpol; Nar…	C00509; C01263; C06561; C08578; C09614; C09751; C09826; C15567; C16232
282	271.097	0.000330762	C16H16O4	-H(-)	100	(-)-Vestitol	(-)-Vestitol	C16225
283	271.228	-9.45991e-05	C16H32O3	-H(-)	100	16-Hydroxypalmitate	16-Hydroxypalmitate; 16-Hydroxypalmitic acid	C18218
284	273.003	-0.000859353	C6H11O10P	-H(-)	100	1-Phospho-alpha-D-galacturonate	1-Phospho-alpha-D-galacturonate; 1-Phospho-alpha-D-glucuronate; D-Galacturonate 1-phosphate; D-Glucuronate 1-phosphate	C04037; C05385
285	273.076	0.000616173	C15H14O5	-H(-)	100	Phloretin	(-)-Epiafzelechin; 3,5,7,4'-Tetrahydroxyflavan; 5-Deoxyleucopelargonidin; Afzelechin; Apiforol; Phloretin; epi-Afzelechin	C00774; C09320; C12124; C12128; C16415
285	273.076	-0.000971827	C8H13N2O5P	.F(-) [+6]	40	Pyridoxamine phosphate	Pyridoxamine 5'-phosphate; Pyridoxamine 5-phosphate; Pyridoxamine phosphate	C00647
286	274.048	0.000589049	C10H14NO6P	-H(-)	100	Paraoxon	O,O-Diethyl-O-p-nitrophenylphosphoric acid; Paraoxon	C06606
287	275.125	-0.000122407	C11H20N2O6	-H(-)	100	N6-(L-1,3-Dicarboxypropyl)-L-lysine	L-Saccharopine; N-[(S)-5-Amino-5-carboxypentyl]-L-glutamic acid; N6-(L-1,3-Dicarboxypropyl)-L-lysine; Saccharopine	C00449
288	276.988	-2.66708e-05	C5H12O9P2	-H(-)	100	2-C-Methyl-D-erythritol 2,4-cyclodiphosphate	2-C-Methyl-D-erythritol 2,4-cyclodiphosphate; 3-Methyl-1,2,3,4-tetrahydroxybutane-1,3-cyclic bisphosphate	C11453
289	277.217	-0.000144014	C18H30O2	-H(-)	100	(6Z,9Z,12Z)-Octadecatrienoic acid	(6Z,9Z,12Z)-Octadecatrienoic acid; (9Z,12Z,15Z)-Octadecatrienoic acid; 6,9,12-Octadecatrienoic acid; 9,12,15-Octadecatrienoic acid; Gamolenic acid; Linolenate; alpha-Linolenate; alpha-Linolenic acid; gamma-Linolenic acid	C06426; C06427
290	279.233	-0.000282782	C18H32O2	-H(-)	100	C18:2	(9Z,12Z)-Octadecadienoic acid; 9-cis,12-cis-Octadecadienoate; 9-cis,12-cis-Octadecadienoic acid; Linoleate; Linoleic acid	C01595
291	281.045	4.31267e-05	C16H10O5	-H(-)	100	Pseudobaptigenin	Pseudobaptigenin	C10522
292	282.084	0.000199739	C10H13N5O5	-H(-)	100	Guanosine	Guanosine	C00387
293	283.061	-0.000264655	C16H12O5	-H(-)	100	Biochanin A	(-)-Maackiain; 2'-Hydroformononetin; 2'-Hydroxyformononetin; 7,4'-Dihydroxy-6-methoxyisoflavone; Biochanin A; Calycosin; Glycitein; Inermin; Prunetin	C00814; C01562; C02920; C10502; C10521; C14536
293	283.061	-5.97555e-05	C6H14NO8P	.F(-) [+5]	40	Hexosamine P	Amino-D-fructose 6-phosphate; Aminofructose 6-phosphate; D-Glucosamine 1-phosphate; D-Glucosamine 6-phosphate; D-Glucosamine phosphate; alpha-D-Glucosamine 1-phosphate	C00352; C06156; C12214
294	283.208	-0.0012129	C20H28O	-H(-)	71	Retinal	9-cis-Retinal; Retinal; Retinene; Vitamin A aldehyde; all-trans-Retinal; all-trans-Retinene; all-trans-Vitamin A aldehyde	C00376; C16681
295	285.041	-0.000280457	C15H10O6	-H(-)	100	Luteolin	2',4',5,7-Tetrahydroxyisoflavone; 2'-Hydroxygenistein; 3',4',5,7-Tetrahydroxyflavone; 3,4',5,7-Tetrahydroxyflavone; 3,5,7-Trihydroxy-2-(4-hydroxyphenyl)-4H-1-benzopyran-4-one; 5,7,3',4'-Tetrahydroxyflavone; 5,7,4'-Trihydroxyflavonol; C.I. 75640; Indigo yellow; Kaempferol; Kaempherol; Kempferol; Luteolin; Nimbecetin; Pelargidenolon; Populnetin; Rhamnolutein; Rhamnolutin; Robigenin; Swartziol; Trif…	C01514; C05903; C12134
296	285.077	5.74783e-06	C16H14O5	-H(-)	100	(-)-Vestitone	(-)-Vestitone; 2,7-Dihydroxy-4'-methoxyisoflavanone; 4'-Methoxy-5,7-dihydroxyflavonone; 4'-Methylnaringenin; Isosakuranetin; Vestitone	C00786; C05334; C16190
297	285.223	-0.000563037	C20H30O	-H(-)	100	Retinol	(-)-Kaur-16-en-18-al; 11-cis-Retinol; 4alpha-Kaur-16-en-18-al; 9-cis-Retinol; Kaur-16-en-18-al; Kaurenal; Retinol; Vitamin A; Vitamin A1; all-trans-Retinol; ent-Kaur-16-en-19-al; ent-Kaurenal	C00473; C00899; C11873; C16682
298	287.057	-0.000589033	C7H15N2O8P	-H(-) [+2]	100	5'-Phosphoribosylglycinamide	5'-Phosphoribosylglycinamide; GAR; Glycinamide ribonucleotide; N1-(5-Phospho-D-ribosyl)glycinamide	C03838
298	287.057	-0.000499433	C15H12O6	-H(-)	100	Dihydrokaempferol	(+)-Aromadendrin; (+)-Dihydrokaempferol; 2',3,4,4',6'-Pentahydroxychalcone; 2,3-Dihydrofisetin; 2,6,7,4'-Tetrahydroxyisoflavanone; 2-Hydroxy-2,3-dihydrogenistein; Aromadendrin; Dihydrokaempferol; Eriodictyol; Eriodictyol chalcone; Fustin	C00974; C01378; C05631; C12631; C15525; C16233
299	287.165	-2.40679e-05	C18H24O3	-H(-)	100	Estriol	1,3,5(10)-Estratriene-3,16-alpha,17beta-triol; Estriol	C05141
300	289.034	-0.000681496	C7H15O10P	-H(-)	100	Sedoheptulose P	D-Sedoheptulose 7-phosphate; D-altro-Heptulose 7-phosphate; D-glycero-D-manno-Heptose 7-phosphate; D-glycero-alpha-D-manno-Heptose 1-phosphate; D-glycero-alpha-D-manno-Heptose 7-phosphate; D-glycero-beta-D-manno-Heptose 1-phosphate; D-glycero-beta-D-manno-Heptose 7-phosphate; Sedoheptulose 7-phosphate; altro-Heptulose 7-phosphate	C05382; C07836; C07838; C19878; C19880; C19882
301	291.196	0.000139211	C18H28O3	-H(-)	100	12-OPDA	(15Z)-12-Oxophyto-10,15-dienoate; (15Z)-12-Oxophyto-10,15-dienoic acid; (9S)-(10E,12Z,15Z)-9,10-Epoxyoctadecatri-10,12,15-enoic acid; (9Z)-(13S)-12,13-Epoxyoctadeca-9,11,15-trienoate; (9Z,15Z)-(13S)-12,13-Epoxyoctadeca-9,11,15-trienoate; (9Z,15Z)-(13S)-12,13-Epoxyoctadeca-9,11,15-trienoic acid; 12,13(S)-EOT; 12,13(S)-EOTrE; 12-OPDA; 12-Oxo-10,15(Z)-phytodienoic acid; 9(S),13(S)-12-Oxo-PDA; 9,10-E…	C01226; C04672; C16324
301	291.196	0.000726711	C19H24O2	-H(-) [+8]	100	Androsta-1,4-diene-3,17-dione	Androsta-1,4-diene-3,17-dione	C20144
302	292.103	0.000355125	C11H19NO8	-H(-)	100	N-Acetylmuramate	N-Acetyl-D-muramoate; N-Acetylmuramate; N-Acetylmuramic acid	C02713
302	292.103	0.00108923	C20H12O	.F(-) [+5]	35	Benzo[a]pyrene-4,5-oxide	Benzo[a]pyrene-4,5-epoxide; Benzo[a]pyrene-4,5-oxide	C14851
303	293.212	0.000135419	C18H30O3	-H(-)	100	8-[(1R,2R)-3-Oxo-2-{(Z)-pent-2-enyl}cyclopentyl]octanoate	8-[(1R,2R)-3-Oxo-2-{(Z)-pent-2-enyl}cyclopentyl]octanoate; OPC-8:0	C04780
304	294.05	-0.000400512	C8H14N3O7P	-H(-)	100	Aminoimidazole ribotide	1-(5'-Phosphoribosyl)-5-aminoimidazole; 1-(5-Phospho-D-ribosyl)-5-aminoimidazole; 5'-Phosphoribosyl-5-aminoimidazole; 5-Amino-1-(5-phospho-D-ribosyl)imidazole; AIR; Aminoimidazole ribotide	C03373
304	294.05	-0.000303212	C7H15O10P	-H(-) [+5]	100	Sedoheptulose P	D-Sedoheptulose 7-phosphate; D-altro-Heptulose 7-phosphate; D-glycero-D-manno-Heptose 7-phosphate; D-glycero-alpha-D-manno-Heptose 1-phosphate; D-glycero-alpha-D-manno-Heptose 7-phosphate; D-glycero-beta-D-manno-Heptose 1-phosphate; D-glycero-beta-D-manno-Heptose 7-phosphate; Sedoheptulose 7-phosphate; altro-Heptulose 7-phosphate	C05382; C07836; C07838; C19878; C19880; C19882
304	294.05	-0.000953812	C7H12NO8P	.F(-) [+6]	40	N-Acetyl-L-glutamate 5-phosphate	N-Acetyl-L-glutamate 5-phosphate; N-Acetyl-L-glutamyl 5-phosphate	C04133
305	295.228	-0.000147452	C18H32O3	-H(-)	100	18-Oxooleate	18-Oxooleate	C19617
305	295.228	0.000440048	C19H28O2	-H(-) [+8]	100	Testosterone	17beta-Hydroxy-4-androsten-3-one; 5alpha-Androstane-3,17-dione; Androstanedione; Testosterone	C00535; C00674
306	297.243	0.000446626	C18H34O3	-H(-)	83	cis-9,10-Epoxystearic acid	18-Hydroxyoleate; cis-9,10-Epoxystearic acid	C19418; C19616
307	299.056	-0.000149009	C10H14NO5PS	-H(-) [+9]	100	Parathion	DNTP; O,O-Diethyl O-p-nitrophenyl phosphorothioate; Parathion; Thiophos	C06604
307	299.056	6.06914e-05	C16H12O6	-H(-)	100	Pratensein	(+)-Sophorol; (-)-Sophorol; 2'-Hydroxybiochanin A; Dehydroferreirin; Pratensein	C10520; C12135; C16227; C16228
308	300.05	-0.000634704	C8H16NO9P	-H(-)	100	Acetylglucosamine P	N-Acetyl-D-glucosamine 6-phosphate; N-Acetyl-alpha-D-glucosamine 1-phosphate	C00357; C04501
308	300.05	0.000890196	C16H10O6	-H(-) [+3]	100	2',7-Dihydroxy-4',5'-methylenedioxyisoflavone	2',7-Dihydroxy-4',5'-methylenedioxyisoflavone; DMI	C16226
309	301.035	7.08835e-05	C15H10O7	-H(-)	100	Quercetin	3,3',4,5,7-Pentahydroxyflavone; 3,5,7,3',4'-Pentahydroxyflavone; 5,7,3',4',5'-Pentahydroxyflavone; Quercetin; Tricetin	C00389; C10192
310	301.072	-0.000102838	C16H14O6	-H(-)	100	Ferreirin	2,3-Dihydro-5,7-dihydroxy-3-(2-hydroxy-4-methoxyphenyl)-4H-1-benzopyran-4-one; Ferreirin; Homoeriodictyol chalcone	C10419; C16405
311	301.183	-0.00228694	C19H26O3	-H(-)	13	11beta-Hydroxyandrost-4-ene-3,17-dione	11beta-Hydroxyandrost-4-ene-3,17-dione; 4-Androsten-11beta-ol-3,17-dione; Androst-4-ene-3,17-dione-11beta-ol; Carlactone	C05284; C20693
312	301.217	0.000127366	C20H30O2	-H(-)	100	(5Z,8Z,11Z,14Z,17Z)-Icosapentaenoic acid	(-)-Kaur-16-en-19-oic acid; (5Z,8Z,11Z,14Z,17Z)-Eicosapentaenoate; (5Z,8Z,11Z,14Z,17Z)-Eicosapentaenoic acid; (5Z,8Z,11Z,14Z,17Z)-Icosapentaenoic acid; 5,8,11,14,17-Icosapentaenoic acid; Eicosapentaenoic acid; Kaur-16-en-18-oic acid; Kaurenic acid; Kaurenoic acid; ent-Kaur-16(17)-en-19-oic acid; ent-Kaur-16-en-19-oate; ent-Kaur-16-en-19-oic acid; ent-Kaurenoic acid	C06428; C11874
313	303.198	-0.00120334	C19H28O3	-H(-)	72	11beta,17beta-Dihydroxy-4-androsten-3-one	11beta,17beta-Dihydroxy-4-androsten-3-one; 11beta-Hydroxytestosterone	C18075
314	303.233	0.000293105	C20H32O2	-H(-)	100	Arachidonate	(5Z,8Z,11Z,14Z)-Icosatetraenoic acid; Arachidonate; Arachidonic acid; cis-5,8,11,14-Eicosatetraenoic acid	C00219
315	305.248	0.000463664	C20H34O2	-H(-)	100	(8Z,11Z,14Z)-Icosatrienoic acid	(8Z,11Z,14Z)-Icosatrienoic acid; (Z,Z,Z)-8,11,14-Eicosatrienoate; (Z,Z,Z)-8,11,14-Eicosatrienoic acid; (Z,Z,Z)-8,11,14-Icosatrienoate; (Z,Z,Z)-8,11,14-Icosatrienoic acid; 8,11,14-Eicosatrienoate; 8,11,14-Icosatrienoate; Dihomo-gamma-linolenic acid	C03242
316	306.077	-0.000297214	C10H17N3O6S	-H(-)	100	Glutathione	5-L-Glutamyl-L-cysteinylglycine; GSH; Glutathione; N-(N-gamma-L-Glutamyl-L-cysteinyl)glycine; Reduced glutathione; gamma-L-Glutamyl-L-cysteinyl-glycine	C00051
316	306.077	0.000654286	C16H12O5	.F(-) [+3]	40	Biochanin A	(-)-Maackiain; 2'-Hydroformononetin; 2'-Hydroxyformononetin; 7,4'-Dihydroxy-6-methoxyisoflavone; Biochanin A; Calycosin; Glycitein; Inermin; Prunetin	C00814; C01562; C02920; C10502; C10521; C14536
317	309.207	-0.000147487	C18H30O4	-H(-)	100	13(S)-HPOT	(10E,12Z,15Z)-(9S)-9-Hydroperoxyoctadeca-10,12,15-trienoic acid; (9S,10E,12Z,15Z)-9-Hydroperoxy-10,12,15-octadecatrienoate; (9Z,11E,15Z)-(13S)-13-Hydroperoxyoctadeca-9,11,15-trienoic acid; (9Z,11E,15Z)-(13S)-Hydroperoxyoctadeca-9,11,15-trienoate; 13(S)-HPOT; 13(S)-HpOTrE; 13-HPOT; 9(S)-HPOT; 9(S)-HpOTrE	C04785; C16321
318	310.093	0.000169893	C16H12O6	-H(-) [+11]	100	Pratensein	(+)-Sophorol; (-)-Sophorol; 2'-Hydroxybiochanin A; Dehydroferreirin; Pratensein	C10520; C12135; C16227; C16228
318	310.093	0.000430193	C14H17NO7	-H(-)	100	Dhurrin	(S)-4-Hydroxymandelonitrile beta-D-glucoside; Dhurrin	C05143
319	311.115	-0.000968663	C15H20O7	-H(-)	100	4-Hydroxycinnamyl alcohol 4-D-glucoside	4-Hydroxycinnamyl alcohol 4-D-glucoside; p-Coumaryl alcohol 4-O-glucoside	C05855
320	311.223	2.79662e-05	C18H32O4	-H(-)	100	(9Z,11E)-(13S)-13-Hydroperoxyoctadeca-9,11-dienoic acid	(10E,12Z)-(9S)-9-Hydroperoxyoctadeca-10,12-dienoic acid; (9S,10E,12Z)-9-Hydroperoxy-10,12-octadecadienoate; (9Z,11E)-(13S)-13-Hydroperoxyoctadeca-9,11-dienoate; (9Z,11E)-(13S)-13-Hydroperoxyoctadeca-9,11-dienoic acid; 13(S)-HPODE; 13S-Hydroperoxy-9Z,11E-octadecadienoic acid; 9(S)-HPOD; 9(S)-HPODE	C04717; C14827
320	311.223	0.000615466	C19H28O3	-H(-) [+8]	49	11beta,17beta-Dihydroxy-4-androsten-3-one	11beta,17beta-Dihydroxy-4-androsten-3-one; 11beta-Hydroxytestosterone	C18075
321	311.295	0.000191391	C20H40O2	-H(-)	100	Icosanoic acid	Arachidic acid; Eicosanoic acid; Icosanoic acid	C06425
322	313.217	0.000270685	C21H30O2	-H(-)	100	Progesterone	4-Pregnene-3,20-dione; Progesterone	C00410
323	313.238	0.000271577	C18H34O4	-H(-)	100	9,10-Epoxy-18-hydroxystearate	9,10-Epoxy-18-hydroxystearate	C19620
324	315.16	2.50304e-05	C19H24O4	-H(-)	100	3,4-Dihydroxy-9,10-secoandrosta-1,3,5(10)-triene-9,17-dione	3,4-Dihydroxy-9,10-secoandrosta-1,3,5(10)-triene-9,17-dione; Gibberellin A9	C04793; C11863
325	315.254	2.70916e-05	C18H36O4	-H(-)	100	9,10-Dihydroxystearate	9,10-Dihydroxystearate	C19622
325	315.254	-0.000883808	C20H28O	.F(-) [+12]	40	Retinal	9-cis-Retinal; Retinal; Retinene; Vitamin A aldehyde; all-trans-Retinal; all-trans-Retinene; all-trans-Vitamin A aldehyde	C00376; C16681
326	317.214	-0.00132318	C20H30O3	-H(-)	59	Leukotriene A4	(-)-Kaur-16-en-7beta-ol-19-oic acid; (5S,6S,7E,9E,11Z,14Z)-5,6-Epoxyicosa-7,9,11,14-tetraenoate; (7E,9E,11Z,14Z)-(5S,6S)-5,6-Epoxyeicosa-7,9,11,14-tetraenoate; (7E,9E,11Z,14Z)-(5S,6S)-5,6-Epoxyeicosa-7,9,11,14-tetraenoic acid; (7E,9E,11Z,14Z)-(5S,6S)-5,6-Epoxyicosa-7,9,11,14-tetraenoate; LTA4; Leukotriene A4; ent-7alpha-Hydroxykaur-16-en-19-oate; ent-7alpha-Hydroxykaur-16-en-19-oic acid	C00909; C11875
327	319.227	0.000865822	C20H32O3	-H(-)	100	(15S)-15-Hydroxy-5,8,11-cis-13-trans-eicosatetraenoate	(15S)-15-Hydroxy-5,8,11-cis-13-trans-eicosatetraenoate; (15S)-15-Hydroxy-5,8,11-cis-13-trans-icosatetraenoate; (5Z,8Z,11Z,13E)-(15S)-15-Hydroxyicosa-5,8,11,13-tetraenoic acid; (6E,8Z,11Z,14Z)-(5S)-5-Hydroxyicosa-6,8,11,14-tetraenoic acid; 15(S)-HETE; 5(S)-HETE; 5-HETE; 5-Hydroxyeicosatetraenoate	C04742; C04805
328	322.045	-0.000321004	C9H14N3O8P	-H(-)	100	CMP	3'-CMP; CMP; Cytidine 3'-phosphate; Cytidine-5'-monophosphate; Cytidylic acid	C00055; C05822
328	322.045	-0.000223704	C8H15O11P	-H(-) [+5]	100	3-Deoxy-D-manno-octulosonate 8-phosphate	2-Dehydro-3-deoxy-D-octonate 8-phosphate; 3-Deoxy-D-manno-octulosonate 8-phosphate	C04478
328	322.045	6.30965e-05	C15H10O7	.F(-) [+1]	40	Quercetin	3,3',4,5,7-Pentahydroxyflavone; 3,5,7,3',4'-Pentahydroxyflavone; 5,7,3',4',5'-Pentahydroxyflavone; Quercetin; Tricetin	C00389; C10192
329	323.029	-0.000295393	C9H13N2O9P	-H(-)	100	UMP	3'-UMP; 5'Uridylic acid; Pseudouridine 5'-phosphate; UMP; Uridine 3'-monophosphate; Uridine 3'-phosphate; Uridine 5'-monophosphate; Uridine monophosphate; Uridylic acid	C00105; C01168; C01368
330	327.232	0.000981436	C22H32O2	-H(-)	100	C22:6	(4Z,7Z,10Z,13Z,16Z,19Z)-Docosahexaenoic acid; 4,7,10,13,16,19-Docosahexaenoic acid; Docosahexaenoate; Docosahexaenoic acid	C06429
331	329.139	1.12674e-05	C12H22N2O6S	-H(-) [+8]	100	N-((R)-Pantothenoyl)-L-cysteine	D-Pantothenoyl-L-cysteine; N-((R)-Pantothenoyl)-L-cysteine; N-Pantothenoylcysteine	C04079
331	329.139	8.07674e-05	C19H22O5	-H(-)	100	Gibberellin A51-catabolite	Gibberellin A51-catabolite	C11854
332	331.046	-0.000937948	C10H13N4O7P	-H(-)	100	2'-Deoxyinosine 5'-phosphate	2'-Deoxyinosine 5'-phosphate; dIMP	C06196
333	333.13	-0.000109328	C13H22N2O8	-H(-)	100	N,N'-Diacetyllegionaminate	N,N'-Diacetyllegionaminate	C20418
334	333.207	0.000465518	C20H30O4	-H(-)	100	6beta,7beta-Dihydroxykaurenoic acid	6beta,7beta-Dihydroxykaurenoic acid; ent-6alpha,7alpha-Dihydroxykaur-16-en-19-oic acid	C11876
335	335.041	0.000274693	C11H15NO9P	-H(-)	100	Nicotinate D-ribonucleotide	Nicotinate D-ribonucleotide; Nicotinate ribonucleotide; Nicotinic acid ribonucleotide; beta-Nicotinate D-ribonucleotide	C01185
336	335.223	-1.21902e-05	C20H32O4	-H(-)	100	Leukotriene B4	(5S,6E,8Z,11Z,14Z)-5-Hydroperoxyicosa-6,8,11,14-tetraenoate; (5Z,8Z,11Z,13E)-(15S)-15-Hydroperoxyicosa-5,8,11,13-tetraenoate; (5Z,8Z,11Z,13E)-(15S)-15-Hydroperoxyicosa-5,8,11,13-tetraenoic acid; (6E,8Z,11Z,14Z)-(5S)-5-Hydroperoxyeicosa-6,8,11,14-tetraenoate; (6E,8Z,11Z,14Z)-(5S)-5-Hydroperoxyeicosa-6,8,11,14-tetraenoic acid; (6Z,8E,10E,14Z)-(5S,12R)-5,12-Dihydroxyeicosa-6,8,10,14-tetraenoate; (6Z…	C02165; C05356; C05966
337	337.093	0.000253108	C16H18O8	-H(-)	100	p-Coumaroyl quinic acid	p-Coumaroyl quinic acid; trans-5-O-(4-Coumaroyl)-D-quinate	C12208
338	338.989	-0.00053871	C6H14O12P2	-H(-)	100	Hexose bisP	1D-myo-Inositol 1,4-bisphosphate; 1D-myo-Inositol 3,4-bisphosphate; D-Fructose 1,6-bisphosphate; D-Fructose 2,6-bisphosphate; D-Tagatose 1,6-bisphosphate; D-myo-Inositol 1,4-bisphosphate; D-myo-Inositol 3,4-bisphosphate; Inositol 1,4-bisphosphate; Inositol 3,4-bisphosphate; beta-D-Fructose 1,6-bisphosphate; beta-D-Fructose 2,6-bisphosphate; myo-Inositol 1,4-bisphosphate	C00354; C00665; C01220; C03785; C04063; C05378
339	339.093	0.00049887	C12H20O11	-H(-)	100	3-Ketolactose	3-Ketolactose	C05403
340	339.327	6.26999e-05	C22H44O2	-H(-)	100	C22:0	Behenic acid; Docosanoate; Docosanoic acid	C08281
341	341.11	-0.000979402	C12H22O11	-H(-)	100	Disaccharide	1-alpha-D-Galactosyl-myo-inositol; 1-alpha-D-Glucopyranosyl-2-beta-D-fructofuranoside; 1-beta-D-Galactopyranosyl-4-D-glucopyranose; 1-beta-D-Glucopyranosyl-4-D-glucopyranose; 3-O-alpha-D-Galactosyl-1D-myo-inositol; 6-O-(alpha-D-Galactopyranosyl)-D-glucopyranose; 6-O-(alpha-D-Galactopyranosyl)-D-mannopyranose; Cane sugar; Cellobiose; D-Gal-alpha1->6D-Glucose; Epimelibiose; Galactinol; Lactose; Mal…	C00089; C00185; C00208; C00243; C01083; C01235; C05400; C05402
342	346.056	-0.00024554	C10H14N5O7P	-H(-)	100	AMP	2'-Deoxyguanosine 5'-monophosphate; 2'-Deoxyguanosine 5'-phosphate; 3'-AMP; 3'-Adenosine monophosphate; 3'-Adenylic acid; 5'-AMP; 5'-Adenosine monophosphate; 5'-Adenylic acid; AMP; AMP 3'-phosphate; Adenosine 3'-phosphate; Adenosine 5'-monophosphate; Adenosine 5'-phosphate; Adenosine-3'-monophosphate; Adenylate; Adenylic acid; Deoxyguanosine monophosphate; Deoxyguanylic acid; dGMP	C00020; C00362; C01367
343	347.04	0.000155233	C10H13N4O8P	-H(-)	100	IMP	5'-IMP; 5'-Inosinate; 5'-Inosine monophosphate; 5'-Inosinic acid; IMP; Inosine 5'-monophosphate; Inosine 5'-phosphate; Inosine monophosphate; Inosinic acid	C00130
344	347.223	-0.000649251	C21H32O4	-H(-)	100	3alpha,21-Dihydroxy-5beta-pregnane-11,20-dione	3alpha,21-Dihydroxy-5beta-pregnane-11,20-dione; 5beta-Pregnane-3alpha,21-diol-11,20-dione	C05478
345	348.087	-0.000380396	C12H19N3O7S	-H(-)	100	S-(Formylmethyl)glutathione	S-(Formylmethyl)glutathione	C14871
345	348.087	-0.000793496	C11H21NO6S2	.F(-) [+2]	40	3-Methylthiopropyl-desulfoglucosinolate	3-Methylthiopropyl-desulfoglucosinolate	C17244
346	350.146	0.000805727	C15H21N5O5	-H(-)	100	O-beta-D-Xylosylzeatin	O-beta-D-Xylosylzeatin; O-beta-D-Xyloxylzeatin	C03300
347	351.219	-0.000874239	C20H32O5	-H(-)	100	Prostaglandin H2	(5Z,13E)-(15S)-11alpha,15-Dihydroxy-9-oxoprost-13-enoate; (5Z,13E)-(15S)-11alpha,15-Dihydroxy-9-oxoprosta-5,13-dienoate; (5Z,13E)-(15S)-9alpha,11alpha-Epidioxy-15-hydroxyprosta-5,13-dienoate; (5Z,13E,15S)-9alpha,11alpha-Epidioxy-15-hydroxyprosta-5,13-dienoate; (5Z,9alpha,11alpha,13E,15S)-9,11-Epidioxy-15-hydroxy-prosta-5,13-dienoate; Dinoprostone; PGE2; PGH2; Prostaglandin E2; Prostaglandin H2	C00427; C00584
348	353.051	-0.000937867	C9H15N4O9P	-H(-)	100	5-Amino-6-(5'-phosphoribosylamino)uracil	5-Amino-6-(5'-phosphoribosylamino)uracil; 5-Amino-6-(5-phosphoribosylamino)uracil; 5-Amino-6-(ribosylamino)-2,4-(1H,3H)-pyrimidinedione 5'-phosphate	C01268
349	353.09	-0.00212642	C16H18O9	-H(-)	16	Chlorogenate	Caffeoyl quinic acid; Chlorogenate; Chlorogenic acid; Scopolin; trans-5-O-Caffeoyl-D-quinate	C00852; C01527
350	353.306	-0.000244794	C22H42O3	-H(-)	100	22-Oxo-docosanoate	22-Oxo-docosanoate	C19624
351	355.066	-0.000331754	C9H17N4O9P	-H(-)	100	5-Amino-6-(5'-phospho-D-ribitylamino)uracil	5-Amino-2,6-dioxy-4-(5'-phospho-D-ribitylamino)pyrimidine; 5-Amino-6-(5'-phospho-D-ribitylamino)uracil; 5-Amino-6-(5-phospho-D-ribitylamino)uracil	C04454
351	355.066	0.000255746	C10H13N4O8P	-H(-) [+8]	100	IMP	5'-IMP; 5'-Inosinate; 5'-Inosine monophosphate; 5'-Inosinic acid; IMP; Inosine 5'-monophosphate; Inosine 5'-phosphate; Inosine monophosphate; Inosinic acid	C00130
351	355.066	-0.000982354	C9H14N5O7P	.F(-) [+1]	40	Dihydroneopterin phosphate	2-Amino-4-hydroxy-6-(erythro-1,2,3-trihydroxypropyl)dihydropteridine phosphate; 7,8-Dihydroneopterin 3'-phosphate; Dihydroneopterin phosphate	C05925
352	355.322	4.98627e-05	C22H44O3	-H(-)	100	22-Hydroxydocosanoate	22-Hydroxydocosanoate	C19623
353	359.15	-0.000121574	C20H24O6	-H(-)	100	Lariciresinol	(+)-Lariciresinol; (-)-Lariciresinol; Lariciresinol	C10646; C20454
354	361.167	-0.000948006	C20H26O6	-H(-)	100	Gibberellin A19	(+)-Secoisolariciresinol; (-)-Secoisolariciresinol; Gibberellin 19; Gibberellin A19; Secoisolariciresinol	C02034; C18167; C20456
355	362.051	-1.48478e-05	C10H14N5O8P	-H(-)	100	GMP	3'-GMP; 3'-Guanylic acid; Cyclic pyranopterin monophosphate; Cyclic pyranopterin phosphate; GMP; Gp; Guanosine 3'-phosphate; Guanosine 5'-monophosphate; Guanosine 5'-phosphate; Guanosine monophosphate; Guanylic acid; Guo-3'-P; Precursor Z; cPMP	C00144; C06193; C18239
356	365.051	-0.000583173	C10H15N4O9P	-H(-)	65	1-(5'-Phosphoribosyl)-5-formamido-4-imidazolecarboxamide	1-(5'-Phosphoribosyl)-5-formamido-4-imidazolecarboxamide; 5'-Phosphoribosyl-5-formamido-4-imidazolecarboxamide; 5-Formamido-1-(5-phospho-D-ribosyl)imidazole-4-carboxamide; 5-Formamido-1-(5-phosphoribosyl)imidazole-4-carboxamide; FAICAR	C04734
357	365.233	-9.46696e-06	C21H34O5	-H(-)	100	Urocortisol	5beta-Pregnane-3alpha,11beta,17alpha,21-tetrol-20-one; Cortolone; Tetrahydrocortisol; Urocortisol	C05472; C05481
358	371.134	0.00033568	C17H24O9	-H(-)	100	Syringin	Eleutheroside B; Syringin	C01533
359	378.241	0.000701822	C18H38NO5P	-H(-)	100	Sphingosine 1-phosphate	S1P; Sphing-4-enine 1-phosphate; Sphingosine 1-phosphate	C06124
360	381.316	0.000225263	C27H42O	-H(-)	100	7-Dehydrodesmosterol	7-Dehydrodesmosterol; Cholesta-5,7,24-triene-3beta-ol	C05107
361	384.122	-0.00217343	C19H19N3O6	-H(-)	15	Nocardicin G	Nocardicin G	C17355
362	386.017	-0.00150853	C9H15N3O10P2	-H(-)	44	dCDP	2'-Deoxycytidine 5'-diphosphate; 2'-Deoxycytidine diphosphate; dCDP	C00705
363	387	-0.000454448	C9H14N2O11P2	-H(-)	100	dUDP	2'-Deoxyuridine 5'-diphosphate; dUDP	C01346
364	388.065	0.00175478	C12H16N5O8P	-H(-)	30	Acetyl adenylate	5'-Acetylphosphoadenosine; Acetyl adenylate	C05993
365	388.945	2.23289e-05	C5H13O14P3	-H(-)	100	5-Phospho-alpha-D-ribose 1-diphosphate	5-Phospho-alpha-D-ribose 1-diphosphate; 5-Phosphoribosyl 1-pyrophosphate; 5-Phosphoribosyl diphosphate; PRPP	C00119
366	395.332	9.25324e-05	C28H44O	-H(-)	100	5,7,24(28)-Ergostatrienol	5,7,24(28)-Ergostatrienol; 5-Dehydroepisterol	C15778; C15780
367	397.128	0.00194405	C15H22N6O5S	-H(-)	22	S-Adenosyl-L-methionine	AdoMet; S-Adenosyl-L-methionine; S-Adenosylmethionine; SAM	C00019
368	401.341	0.00129376	C27H46O2	-H(-)	62	delta-Tocopherol	2-Methyl-6-phytyl-1,4-benzoquinol; 2-Methyl-6-phytyl-1,4-hydroquinone; 2-Methyl-6-phytylbenzene-1,4-diol; 2-Methyl-6-phytylquinol; delta-Tocopherol	C14151; C15882
369	402.01	0.000632721	C9H15N3O11P2	-H(-)	100	CDP	CDP; Cytidine 5'-diphosphate; Cytidine diphosphate	C00112
370	402.995	-7.8815e-05	C9H14N2O12P2	-H(-)	100	UDP	UDP; Uridine 5'-diphosphate	C00015
371	409.312	-0.000358464	C28H42O2	-H(-)	100	beta-Tocotrienol	6-Geranylgeranyl-2,3-dimethylbenzene-1,4-diol; beta-Tocotrienol; gamma-Tocotrienol	C14154; C14155; C20738
372	409.347	0.000151355	C29H46O	-H(-)	65	4,4-Dimethyl-5alpha-cholesta-8,14,24-trien-3beta-ol	4,4-Dimethyl-5alpha-cholesta-8,14,24-trien-3beta-ol; 4alpha-Methyl-5alpha-ergosta-8,14,24(28)-trien-3beta-ol; 5-Dehydroavenasterol; delta8,14 -Sterol	C11455; C11508; C15783
373	413.342	0.000702013	C28H46O2	-H(-)	100	22alpha-Hydroxy-campest-4-en-3-one	(22S,24R)-22-Hydroxy-ergost-4 en-3-one; 22alpha-Hydroxy-campest-4-en-3-one	C15796
374	415.358	0.000235813	C28H48O2	-H(-)	100	gamma-Tocopherol	(22S)-22-Hydroxy-campesterol; (22S,24R)-22-Hydroxy-5alpha-ergostan-3-one; 2,3-Dimethyl-5-phytyl-1,4-hydroquinone; 2,3-Dimethyl-5-phytylquinol; 2,3-Dimethyl-6-phytylbenzene-1,4-diol; 22alpha-Hydroxy-5alpha-campestan-3-one; 22alpha-Hydroxy-campesterol; 6-Oxocampestanol; beta-Tocopherol; gamma-Tocopherol	C02483; C14152; C15789; C15795; C15797; C15883
375	423.327	0.00016066	C29H44O2	-H(-)	100	alpha-Tocotrienol	alpha-Tocotrienol	C14153
376	426.022	-6.21862e-05	C10H15N5O10P2	-H(-)	58	ADP	2'-Deoxyguanosine 5'-diphosphate; 3'-Phosphoadenylate; ADP; Adenosine 3',5'-bisphosphate; Adenosine 5'-diphosphate; PAP; Phosphoadenosine phosphate; dGDP	C00008; C00054; C00361
377	429.337	0.000695946	C28H46O3	-H(-)	100	(22R,23R)-22,23-Dihydroxy-campest-4-en-3-one	(22R,23R)-22,23-Dihydroxy-campest-4-en-3-one	C16253
378	429.372	0.00134151	C29H50O2	-H(-)	58	alpha-Tocopherol	Vitamin E; alpha-Tocopherol	C02477
379	431.352	0.00122876	C28H48O3	-H(-)	69	Cathasterone	(22R,23R)-22,23-Dihydroxycampesterol; 3-Dehydro-6-deoxoteasterone; Cathasterone	C15790; C15800; C16252
379	431.352	0.00181626	C29H44O2	-H(-) [+8]	27	alpha-Tocotrienol	alpha-Tocotrienol	C14153
380	433.331	0.00105593	C27H46O4	-H(-)	91	3alpha,7alpha-Dihydroxy-5beta-cholestanate	3alpha,7alpha-Dihydroxy-5beta-cholestanate; 3alpha,7alpha-Dihydroxy-5beta-cholestanoate	C04554
380	433.331	-0.000442471	C28H42O2	.F(-) [+4]	40	beta-Tocotrienol	6-Geranylgeranyl-2,3-dimethylbenzene-1,4-diol; beta-Tocotrienol; gamma-Tocotrienol	C14154; C14155; C20738
381	433.369	-0.000713669	C28H50O3	-H(-)	100	6-Deoxoteasterone	6-Deoxoteasterone; 6-Deoxotyphasterol	C15799; C15801
382	441.373	0.000480569	C30H50O2	-H(-)	100	24-Hydroxy-beta-amyrin	11alpha-Dihydroxyolean-12-ene; 11alpha-Hydroxy-beta-amyrin; 24-Hydroxy-beta-amyrin; Olean-12-ene-3beta,24-diol	C19732; C19942
383	442.017	3.10252e-05	C10H15N5O11P2	-H(-)	100	GDP	GDP; Guanosine 5'-diphosphate; Guanosine diphosphate	C00035
384	445.332	0.000380301	C28H46O4	-H(-)	64	3-Dehydroteasterone	3-Dehydroteasterone	C15792
385	446.082	-0.000149003	C15H23N6O5Se	-H(-)	25	Se-Adenosylselenomethionine	Se-Adenosylselenomethionine	C05691
386	447.346	0.00150402	C28H48O4	-H(-)	44	Teasterone	Teasterone; Typhasterol	C15791; C15793
386	447.346	5.62045e-06	C29H44O2	.F(-) [+4]	40	alpha-Tocotrienol	alpha-Tocotrienol	C14153
387	450.136	-0.00206752	C20H25N3O7S	-H(-)	18	(1R)-Hydroxy-(2R)-glutathionyl-1,2-dihydronaphthalene	(1R)-Glutathionyl-(2R)-hydroxy-1,2-dihydronaphthalene; (1R)-Hydroxy-(2R)-glutathionyl-1,2-dihydronaphthalene; (1S)-Hydroxy-(2S)-glutathionyl-1,2-dihydronaphthalene	C14791; C14792; C14793
388	455.097	0.00024801	C17H21N4O9P	-H(-)	100	FMN (ox)	FMN; Flavin mononucleotide; Riboflavin-5-phosphate	C00061
389	456.165	-0.000996077	C20H23N7O6	-H(-)	100	5,10-Methylenetetrahydrofolate	(6R)-5,10-Methylenetetrahydrofolate; 5,10-Methylene-THF; 5,10-Methylenetetrahydrofolate	C00143
390	463.086	0.00229184	C21H20O12	-H(-)	13	Quercetin 3-O-glucoside	2-(3,4-Dihidroxyphenyl)-3-(beta-D-glucofuranosyloxy)-5,7-dihydroxy-4H-1-benzopyran-4-one; Isoquercitrin; Isotrifoliin; Quercetin 3-O-glucoside	C05623
391	468.063	0.00047237	C14H23N4O8P2S	-H(-)	100	2-(alpha-Hydroxyethyl)thiamine diphosphate	2-(alpha-Hydroxyethyl)thiamine diphosphate; 2-Hydroxyethyl-ThPP	C05125
392	472.159	-0.000365701	C20H23N7O7	-H(-)	100	10-Formyl-THF	10-Formyl-THF; 10-Formyltetrahydrofolate; 5-Formyltetrahydrofolate; Folinic acid; L(-)-5-Formyl-5,6,7,8-tetrahydrofolic acid; Leucovorin	C00234; C03479
393	479.337	0.00105775	C28H48O6	-H(-)	91	Brassinolide	26-Hydroxycastasterone; Brassinolide	C08814; C19873
394	482.962	-0.000920748	C9H15N2O15P3	-H(-)	100	UTP	UTP; Uridine 5'-triphosphate; Uridine triphosphate	C00075
395	489.991	0.00236537	C10H16N5O12P3	-H(-)	11	dATP	2'-Deoxyadenosine 5'-triphosphate; Deoxyadenosine 5'-triphosphate; Deoxyadenosine triphosphate; dATP	C00131
396	491.094	-0.00111426	C15H21N6O11P	-H(-)	83	L-Threonylcarbamoyladenylate	L-Threonylcarbamoyl-AMP; L-Threonylcarbamoyladenylate; TC-AMP	C20641
397	505.988	-3.16425e-05	C10H16N5O13P3	-H(-)	100	ATP	2'-Deoxyguanosine 5'-triphosphate; ATP; Adenosine 5'-triphosphate; Deoxyguanosine 5'-triphosphate; Deoxyguanosine triphosphate; dGTP	C00002; C00286
398	506.972	0.000514697	C10H15N4O14P3	-H(-)	100	ITP	ITP; Inosine 5'-triphosphate; Inosine triphosphate; Inosine tripolyphosphate	C00081
399	517.099	-0.000414568	C24H22O13	-H(-)	100	Malonylgenistin	Malonylgenistin	C16192
400	521.985	-0.00157141	C10H16N5O14P3	-H(-)	40	GTP	GTP; Guanosine 5'-triphosphate	C00044
401	531.115	-0.000291768	C25H24O13	-H(-)	100	Biochanin A 7-O-(6-O-malonyl-beta-D-glucoside)	(-)-Maackiain-3-O-glucosyl-6''-O-malonate; Biochanin A 7-O-(6-O-malonyl-beta-D-glucoside); Biochanin A 7-O-beta-D-glucoside 6''-O-malonate; Malonylglycitin	C12625; C16197; C16231
402	535.038	-0.00083337	C14H22N2O16P2	-H(-)	100	UDP-pentose	UDP-D-apiose; UDP-D-xylose; UDP-L-arabinofuranose; UDP-L-arabinopyranose; UDP-L-arabinose; UDP-alpha-D-apiose; UDP-alpha-D-xylose; UDP-apiose; UDP-beta-L-arabinofuranose; UDP-beta-L-arabinopyranose; UDP-xylose	C00190; C00935; C01623; C18094
403	539.992	0.00177582	C10H18N5O15P3	-H(-)	29	Formamidopyrimidine nucleoside triphosphate	Formamidopyrimidine nucleoside triphosphate	C05922
404	549.054	-0.000723594	C15H24N2O16P2	-H(-)	100	UDP-deoxyhexose	UDP-L-rhamnose; UDP-rhamnose	C02199
405	558.064	0.000122051	C15H23N5O14P2	-H(-)	100	ADP-ribose	1-(5-Phospho-beta-D-ribosyl)-AMP; 1-(5-Phosphoribosyl)-AMP; ADP-D-ribose; ADP-ribose; Adenosine diphosphate ribose; N1-(5-Phospho-D-ribosyl)-AMP; Phosphoribosyl-AMP	C00301; C02741
406	565.048	7.80366e-05	C15H24N2O17P2	-H(-)	57	UDP-hexose	UDP-D-galactopyranose; UDP-D-galactose; UDP-D-glucose; UDP-alpha-D-galactopyranose; UDP-alpha-D-galactose; UDP-alpha-D-glucose; UDP-galactose; UDP-glucose; UDPglucose; Uridine diphosphate glucose	C00029; C00052
407	567.3	-0.00187986	C34H40N4O4	-H(-)	24	Protoporphyrinogen IX	Protoporphyrinogen IX	C01079
408	579.026	0.00108922	C15H22N2O18P2	-H(-)	87	UDP-glucuronate	UDP-D-galacturonate; UDP-D-glucuronate; UDP-alpha-D-glucuronate; UDP-glucuronate; UDPgalacturonate; UDPglucuronate	C00167; C00617
409	583.258	-0.00142961	C33H36N4O6	-H(-)	50	(3Z)-Phytochromobilin	(3Z)-Phytochromobilin	C05913
410	595.041	0.000929484	C17H22N6O12P2S	-H(-)	100	ADP-5-ethyl-4-methylthiazole-2-carboxylate	ADP-5-ethyl-4-methylthiazole-2-carboxylate; Adenosine diphospho-5-beta-ethyl-4-methylthiazole-2-carboxylic acid	C20784
411	604.071	-0.000973224	C16H25N5O16P2	-H(-)	100	GDP-hexose	GDP-D-mannose; GDP-L-galactose; GDP-L-gulose; GDP-alpha-D-mannose; GDP-mannose	C00096; C02280; C15925
411	604.071	0.00118978	C17H22N6O12P2S	-H(-) [+9]	74	ADP-5-ethyl-4-methylthiazole-2-carboxylate	ADP-5-ethyl-4-methylthiazole-2-carboxylate; Adenosine diphospho-5-beta-ethyl-4-methylthiazole-2-carboxylic acid	C20784
412	606.075	-0.000384224	C17H27N3O17P2	-H(-)	100	UDP-acetyl-hexosamine	UDP-N-acetyl-D-glucosamine; UDP-N-acetyl-D-mannosamine; UDP-N-acetyl-alpha-D-glucosamine; UDP-N-acetyl-alpha-D-mannosamine; UDP-N-acetylglucosamine	C00043; C01170
413	609.146	-0.000241567	C27H30O16	-H(-)	100	Rutin	3-[[6-O-(6-Deoxy-alpha-L-mannopyranosyl)-beta-D-glucopyranosyl]oxy]-2-(3,4-dihydroxyphenyl)-5,7-dihydroxy-4H-1-benzopyran-4-one; Kaempferol 3-O-beta-D-glucosyl-(1->2)-beta-D-glucoside; Kaempferol 3-O-beta-D-glucosylgalactoside; Kaempferol 3-O-beta-D-sophoroside; Phytomelin; Quercetin 3-rutinoside; Rutin; Rutoside; Sophoraflavonoloside	C05625; C12634; C16490
414	611.143	0.00159111	C20H32N6O12S2	-H(-)	39	Glutathione disulfide	GSSG; Glutathione disulfide; Oxidized glutathione; Oxiglutatione	C00127
415	629.01	-0.000630859	C15H24N2O19P2S	-H(-)	100	UDP-6-sulfoquinovose	UDP-6-sulfoquinovose	C11521
416	653.53	8.84766e-05	C46H70O2	-H(-)	100	2-Octaprenyl-6-hydroxyphenol	2-Octaprenyl-6-hydroxyphenol; 3-Octaprenylcatechol	C05811
417	659.308	0.000776573	C36H44N4O8	-H(-)	100	Coproporphyrinogen III	Coproporphyrinogen I; Coproporphyrinogen III	C03263; C05768
418	665.214	0.000955081	C24H42O21	-H(-)	100	Stachyose	Stachyose	C01613
418	665.214	0.000631681	C27H30O17	.F(-) [+20]	40	Quercetin 3-O-beta-D-glucosyl-(1->2)-beta-D-glucoside	Baimaside; QUOSP; Quercetin 3-O-beta-D-glucosyl-(1->2)-beta-D-glucoside; Quercetin 3-O-sophoroside; Quercetin 3-beta-D-sophoroside	C12667
419	678.093	0.00238793	C20H31N3O19P2	-H(-)	11	UDP-N-acetylmuramate	UDP-MurNAc; UDP-N-acetyl-alpha-D-muramate; UDP-N-acetylmuramate; UDP-N-acetylmuramic acid	C01050
420	689.087	0.000686356	C20H24N10O14P2	-H(-)	100	3',5'-Cyclic diGMP	3',5'-Cyclic diGMP; 3',5'-Cyclic diguanylic acid; Bis-(3',5')-cyclic diGMP; Cyclic di-3',5'-guanylate; cdiGMP	C16463
421	721.438	-0.00101072	C40H68O7P2	-H(-)	98	Prephytoene diphosphate	Farnesylfarnesylgeraniol; Prephytoene diphosphate; all-trans-Octaprenyl diphosphate	C03427; C04146
422	749.134	-0.00165314	C23H36N4O20P2	-H(-)	35	UDP-N-acetylmuramoyl-L-alanine	UDP-N-acetylmuramoyl-L-alanine	C01212
423	766.108	-0.000116537	C21H36N7O16P3S	-H(-)	100	CoA	CoA; CoA-SH; Coenzyme A	C00010
424	784.151	-0.00136734	C27H33N9O15P2	-H(-)	55	FAD (ox)	FAD; Flavin adenine dinucleotide	C00016
424	784.151	0.00135626	C21H29N7O17P3	.F(-) [+21]	23	NADP (ox)	NADP; NADP+; Nicotinamide adenine dinucleotide phosphate; TPN; Triphosphopyridine nucleotide; beta-NADP+; beta-Nicotinamide adenine dinucleotide phosphate	C00006
425	790.256	0.000851135	C29H51N3O18P2	-H(-)	100	UDP-3-O-(3-hydroxytetradecanoyl)-D-glucosamine	UDP-3-O-(3-hydroxytetradecanoyl)-D-glucosamine; UDP-3-O-(beta-hydroxymyristoyl)-D-glucosamine; UDP-3-O-[(3R)-3-hydroxymyristoyl]-D-glucosamine; UDP-3-O-[(3R)-3-hydroxymyristoyl]-alpha-D-glucosamine	C06022
426	808.117	0.00183882	C23H38N7O17P3S	-H(-)	26	Acetyl-CoA	Acetyl coenzyme A; Acetyl-CoA	C00024
427	836.151	-0.000975451	C25H42N7O17P3S	-H(-)	100	Butanoyl-CoA	2-Methylpropanoyl-CoA; 2-Methylpropionyl-CoA; Butanoyl-CoA; Butyryl-CoA; Isobutyryl-CoA	C00136; C00630
427	836.151	0.000754349	C23H38N7O17P3S	.F(-) [+8]	40	Acetyl-CoA	Acetyl coenzyme A; Acetyl-CoA	C00024
428	838.095	-0.001929	C23H36N7O19P3S	-H(-)	22	Oxalyl-CoA	Oxalyl-CoA	C00313
429	864.144	0.000876958	C26H42N7O18P3S	-H(-)	100	2-Methylacetoacetyl-CoA	2-Methyl-3-acetoacetyl-CoA; 2-Methylacetoacetyl-CoA	C03344
430	876.182	-0.00102983	C28H46N7O17P3S	-H(-)	95	5-Methylhex-4-enoyl-CoA	5-Methylhex-4-enoyl-CoA	C16470
430	876.182	0.000699974	C26H42N7O17P3S	.F(-) [+8]	40	3-Methylcrotonyl-CoA	(E)-2-Methylcrotonoyl-CoA; 2-Methylbut-2-enoyl-CoA; 2-Methylcrotanoyl-CoA; 3-Methylbut-2-enoyl-CoA; 3-Methylcrotonoyl-CoA; 3-Methylcrotonyl-CoA; Dimethylacryloyl-CoA; Methylcrotonoyl-CoA; Methylcrotonyl-CoA; Tigloyl-CoA; Tiglyl-CoA; trans-2-Methylbut-2-enoyl-CoA	C03069; C03345
431	892.174	0.00158278	C28H46N7O18P3S	-H(-)	39	3-Hydroxy-5-methylhex-4-enoyl-CoA	3-Hydroxy-5-methylhex-4-enoyl-CoA	C16469
431	892.174	0.00217028	C29H42N7O17P3S	-H(-) [+8]	15	Phenylacetyl-CoA	Phenylacetyl coenzyme A; Phenylacetyl-CoA	C00582
432	892.213	-0.000559646	C29H50N7O17P3S	-H(-)	100	Octanoyl-CoA	Octanoyl-CoA	C01944
433	893.311	-0.000945348	C43H50N4O17	-H(-)	100	Precorrin 3B	Precorrin 3B	C06406
434	900.145	-0.000304232	C29H42N7O18P3S	-H(-)	100	2-Oxepin-2(3H)-ylideneacetyl-CoA	2-(1,2-Epoxy-1,2-dihydrophenyl)acetyl-CoA; 2-Oxepin-2(3H)-ylideneacetyl-CoA	C19975; C20062
434	900.145	0.000838068	C26H42N7O19P3S	.F(-)	40	Glutaryl-CoA	(2R)-Ethylmalonyl-CoA; (2S)-Ethylmalonyl-CoA; (S)-Ethylmalonyl-CoA; Ethylmalonyl coenzyme A; Ethylmalonyl-CoA; Glutaryl-CoA	C00527; C18026; C20238
435	976.307	-0.000680832	C35H62N7O17P3S	-H(-)	100	Tetradecanoyl-CoA	Myristoyl-CoA; Tetradecanoyl-CoA	C02593
435	976.307	0.00104897	C33H58N7O17P3S	.F(-) [+8]	37	Lauroyl-CoA	Dodecanoyl-CoA; Lauroyl coenzyme A; Lauroyl-CoA	C01832
436	988.483	-0.00017277	C48H72CoN11O8	-H(-)	25	Cobinamide	Cob(I)inamide; Cobinamide	C05774
437	992.302	-0.000872161	C35H62N7O18P3S	-H(-)	100	(S)-3-Hydroxytetradecanoyl-CoA	(S)-3-Hydroxytetradecanoyl-CoA	C05260
437	992.302	0.000857639	C33H58N7O18P3S	.F(-) [+8]	40	(S)-3-Hydroxydodecanoyl-CoA	(S)-3-Hydroxydodecanoyl-CoA	C05262
1Ion ID
2Ion m/z
3m/z difference
4According to the KEGG database

## Sheet: intensities
Table S8: Raw metabolomics data including injections (see sheet "injections"), ions (see sheet "ions"), ions annotations (see sheet "annotation") and intensities (see sheet "intensities").
ionIdx 1	ionMz 2	Ion intensities detected per sample
		03 / uninfected root	04 / uninfected root	05 / Bphy wt	06 / Bphy wt	21 / uninfected root	22 / uninfected root	25 / Bphy wt	26 / Bphy wt	27 / nifA mt	28 / nifA mt	35 / nifA mt	36 / nifA mt	43 / Bphy wt	44 / Bphy wt	45 / nifA mt	46 / nifA mt	47 / uninfected root	48 / uninfected root
1	57.0341	59905	61454	78022	72052	56610	57742	78596	75395	68809	73478	69675	78468	61768	71641	62684	66982	59571	58637
2	58.0294	2084	896	11460	9774	2744	2078	12328	10531	2899	4452	4002	5651	12856	12642	4316	3060	2531	954
3	59.0134	336965	349269	254605	263663	280570	298367	254921	268611	327520	333511	310703	338229	292634	289310	334793	325711	292394	325648
4	59.0498	8192	11477	11252	10099	7663	7826	8167	8864	12035	9670	13460	11662	10199	9828	12047	12218	12281	7332
5	60.994	7536	8436	7321	8222	7450	7235	7646	7274	10235	9254	8819	9113	9805	7092	8933	9698	7869	7047
6	69.0343	18818	18049	12190	12832	15970	16296	12359	10588	11852	10808	10694	10366	11457	10848	11676	12541	17458	16809
7	71.0137	523645	539525	738645	767644	477329	472531	840769	831962	823009	819447	681862	759304	886779	909456	868235	888559	480598	505581
8	71.0502	5953	5893	9585	11053	6981	6999	9110	10227	9242	7845	8079	7280	13254	14165	8602	10367	6284	5633
9	72.0089	1357	878	2068	1911	792	1897	1789	2634	1498	813	1411	1356	2683	2055	1014	1287	1078	1270
10	72.0453	497	992	6232	8683	682	629	9840	8452	624	1371	987	662	8541	7775	1453	1670	352	630
11	72.9929	59760	63234	82332	86043	55240	56066	80886	91156	106095	118285	106130	103704	104973	106685	120900	118482	55158	56744
12	73.0294	73310	66742	93293	91081	79101	76346	88875	87074	75981	80261	70876	81414	108390	111574	74723	81855	64175	74952
13	74.0247	9026	8211	25821	28913	13883	12965	24708	27407	9363	6564	9603	6990	20306	21954	9013	6860	7671	8182
14	75.0087	12937	11532	12527	10898	13570	13354	13398	13789	25275	26255	23803	25142	16096	16530	27188	24038	10430	12673
15	83.0501	15332	12514	5703	5092	12342	15258	5338	6222	6888	5740	8901	9630	6971	4798	7302	7099	13552	14173
16	84.0454	2017	1389	2866	2716	2017	1048	3404	3008	2870	2051	1696	1662	2799	3383	2630	2747	1358	1413
17	85.0293	185878	197091	110593	120906	181490	188192	101185	109987	166543	162672	158637	168564	130668	126288	152987	160019	198963	198073
18	86.0609	395	350	6269	7131	455	691	5660	6382	3007	2123	2581	1562	5131	5166	1184	844	767	631
19	87.0086	126750	132735	83173	87051	119519	120986	87336	91611	107399	112114	102371	111336	99921	96527	109689	110022	110177	129472
20	87.045	7733	7657	30928	30670	8410	7297	24234	24700	24516	25889	20574	23109	26765	27750	25634	26025	8015	6851
21	88.0403	11919	10779	160851	166316	18632	11436	184115	184982	20528	19296	21844	18723	131557	139032	19687	18175	9545	8693
22	88.988	27928	29962	13419	15632	32527	38465	14193	14463	32109	34610	36573	40641	19444	22847	40757	41944	40755	38515
23	89.0244	214544	228384	137718	142912	284681	271030	131072	134298	167708	161999	154042	172777	145656	160264	158671	163686	196255	203652
24	91.04	2320	2480	4291	4290	2563	2235	4822	3483	4897	4894	2598	3717	3566	2979	5206	5315	3085	2679
25	93.0344	24228	20521	7491	7197	19732	23623	6941	8628	8853	7418	6514	9442	11194	10141	9060	8777	19746	20422
26	94.9805	1221648	1181632	1112513	1092070	1203307	1164884	1033527	1051333	1103654	1116095	1183867	1162538	1113784	1071864	1124750	1118052	1273309	1231473
27	95.0137	25704	28425	10145	11859	21393	21819	12346	11677	15197	14644	15033	16659	12788	13169	12237	15148	24447	25402
28	98.0611	7762	6232	48706	47512	9616	7977	48423	47041	15450	16753	16611	15480	52645	52929	17351	16341	8065	5683
29	100.04	17088	15607	30873	30254	24952	23651	31741	33583	18403	17937	16312	18993	35679	32515	19957	18783	17134	16292
30	100.077	12744	11306	51015	56220	9684	8476	55146	65267	11321	9442	10785	9796	46934	46688	13117	11997	7619	6433
31	101.026	837220	814241	1107017	1067444	845653	827902	1283624	1279819	803662	779385	930791	887771	973482	980045	862469	792101	928922	857117
32	102.056	50347	48122	50536	55719	64359	59239	44477	43503	33970	33169	32702	30858	50112	48662	33705	30650	76153	81692
33	103.004	471454	504019	95274	89607	425168	464785	94719	96376	143653	148331	149956	151043	108265	108160	130256	129534	405765	436200
34	103.04	156843	137826	406655	436491	148193	127863	324683	329310	471583	475948	478084	520294	365886	366997	508236	517458	127747	115860
35	104.035	26695	28247	21206	21992	59036	44318	20149	19746	26036	22643	34436	32969	23600	23719	23007	25955	32997	34159
36	105.019	55381	50442	148438	159338	49981	50207	169184	160793	236930	238518	206120	223519	164513	167636	233075	229567	50701	49739
37	107.05	137628	132870	65495	59004	112926	116775	59835	61850	74234	66654	70410	75365	82410	77288	78650	79964	127727	127109
38	109.029	170240	185074	160370	165534	172942	194741	123177	125765	116971	114803	132029	133504	124451	133442	106523	110331	163317	171351
39	109.041	167132	151411	127022	118992	68831	68803	60209	60001	49041	50484	50811	46972	44905	47974	41139	44116	39328	39333
40	110.035	33219	35105	31643	28395	24772	20059	19071	17303	15887	16257	16428	15063	15827	15234	11861	12215	19070	17681
41	111.009	1754084	1718054	345712	351971	1731823	1853364	357743	357750	470356	467533	435791	455275	324246	316215	432469	439527	1779456	1970457
42	111.02	135680	137084	72473	72333	112523	115102	44834	45846	45065	47055	48955	44486	37849	36814	41515	46152	107726	109552
43	112.04	66487	64183	84897	87573	33999	32808	65048	65032	39546	39789	39104	36763	55625	56664	39453	41332	23466	22557
44	112.052	281203	272480	250559	249862	287543	289464	265280	261374	260512	263216	280711	269245	254674	247747	260036	252921	281100	274103
45	113.025	1007770	1027458	398730	383663	935061	976066	378872	386762	590500	584831	572606	614645	447684	468945	540273	566695	920309	987069
46	113.036	147314	140220	97831	91101	97882	92325	57364	54868	60199	61438	55965	61533	57508	52594	52864	48835	80883	79124
47	113.061	72193	57595	1087000	1124657	102203	71839	1221607	1227214	815327	837368	883310	925516	1243558	1290874	868466	937534	82818	61362
48	114.056	103757	93844	141104	141996	182458	168747	151734	144613	97117	97443	89980	94236	136524	133083	92425	93133	88991	82747
49	115.004	2200960	2215950	4561163	4813461	2169659	2126985	4751845	4810831	4618142	4624476	4102832	4389530	5045552	5270214	5050961	5269359	2062407	2116544
50	115.04	111977	104411	675065	684341	151225	117989	754415	765056	564374	564905	614271	649653	783108	808638	615373	633592	111562	103050
51	115.088	8867	9619	12829	14842	7697	6772	13397	15232	15770	15129	14797	15084	12189	12801	14468	17300	6615	8324
52	116.035	19716	22262	33903	32897	21943	17894	30358	31358	17436	17278	20210	20291	26175	25766	16752	17762	14477	15318
53	116.072	214214	204160	232226	234214	200673	186877	173550	172656	146515	143048	139977	151769	186653	193017	160142	155852	154612	146652
54	117.019	126119	122863	430518	440033	176156	163107	423510	422222	173110	171556	219177	218298	499368	530176	185875	185990	151210	163964
55	117.067	5577	5360	23994	26514	7805	5701	22977	26647	7622	8134	10205	9485	23184	24733	11735	10303	4791	4313
56	118.051	55321	56157	260167	267481	89299	73662	224946	235041	57771	54317	56698	49715	218913	225367	56340	48113	62341	54523
57	118.981	550088	562632	166425	166231	479295	489257	147428	144141	298189	279810	269250	272978	169557	172067	260536	281948	471052	494130
58	119.017	13367	13088	11353	12169	14386	13287	12373	13476	13642	12394	10806	12899	15123	12005	12424	11578	11758	11850
59	119.05	140471	140232	141804	138226	97810	104993	113529	116098	95804	96240	99292	110116	140148	139959	90843	93520	133795	142302
60	120.012	7169	5404	8285	9762	7782	7674	11984	10944	13769	12815	11163	11544	9590	11654	16198	14422	5266	6332
61	120.045	33536	26864	25881	28845	22068	17390	15896	15806	18090	18411	18064	21712	15397	17503	17748	20561	12624	11735
62	120.996	37486	33533	22108	24698	36426	37042	20527	22515	30702	30191	28650	28286	22169	24161	28527	29301	31606	31725
63	121.029	1374746	1314866	1355262	1333833	1135007	1127964	1083556	1083139	1132287	1142776	1186237	1238107	1174555	1201488	1087463	1140421	1119507	1184885
64	121.041	94283	87186	95377	86751	70470	68309	68188	64295	69766	72108	75047	75311	70857	73549	69505	73343	63173	67362
65	121.066	22139	22092	17430	16446	24798	22185	15456	13979	16647	15699	16474	16458	12576	15009	16521	15321	21946	22835
66	122.025	61857	54120	56853	61052	48574	42400	46064	50145	64948	63099	63942	69367	44264	47114	65079	65189	39547	38304
67	124.007	139976	81477	64168	54893	168295	119683	33293	27439	48523	40381	44009	33996	28458	28537	35496	31180	40107	35068
68	124.051	34192	34422	29052	25780	27276	26118	18798	18604	17218	16840	17510	14580	17191	18768	17280	14507	20580	18449
69	125.024	277658	279629	445629	472527	287839	265717	431824	459049	407114	412015	374727	379923	422176	428144	404530	429881	263638	267377
70	125.035	101507	94452	88132	86205	67411	66023	67831	66669	63057	66770	70169	66104	59185	56777	68616	65608	63944	61397
71	125.046	17727	16519	22047	25217	15223	13417	32658	35967	14513	15154	16445	15102	16954	17941	16360	13797	13197	12494
72	126.056	29728	27409	51811	63027	17632	20386	51619	52799	53691	50472	60537	61206	67796	63386	62696	70072	19744	17726
73	126.093	3436	3074	5787	4230	3006	3317	3168	3224	3956	4005	3738	2941	3866	3609	4892	3933	2644	1912
74	127.04	100210	101384	40296	45831	101765	109510	36494	38329	59859	63459	57548	59998	40437	40076	63777	65729	92425	94563
75	127.051	195184	172241	204025	187837	91469	78671	145015	148386	77026	73972	64723	58901	145618	147886	60748	61576	49420	42832
76	128.011	1987	1398	1724	2242	2209	1999	2376	2290	7493	5628	4099	5669	2788	2544	7274	5433	1995	2519
77	128.035	301973	285676	331839	337002	492635	404447	314045	321233	302034	296457	339860	337045	357077	357338	283930	279305	277821	267101
78	128.072	26804	24293	198351	210402	34299	29470	182813	177885	504130	524282	565725	612214	271542	276715	559672	603036	30575	27614
79	129.019	352407	338490	220497	220204	398134	423992	209835	213851	333446	341831	301330	323856	259158	259441	319322	335718	366409	390912
80	129.056	227661	220583	159170	153565	283334	272418	157432	156364	184797	186513	181538	191660	172269	169037	175842	174222	211920	213540
81	129.104	9808	9723	11935	10706	7580	6720	5689	9025	6666	5606	6014	7202	8216	8978	5429	6158	5550	4866
82	130.051	28591	26271	133793	131231	43565	35257	118003	122929	77745	73261	70501	67458	143841	153471	61865	67349	27326	26005
83	130.087	581694	561713	335459	321245	598178	562230	206369	204956	270436	261477	276285	277117	192396	190544	258535	265029	495557	528394
84	131.035	93480	96969	205393	213191	134109	127384	182763	194493	204081	217451	213793	221527	230586	241437	229778	221546	109096	114918
85	131.047	56000	58890	36127	37755	71141	70172	38849	41763	32504	31272	29194	31746	68915	67084	28374	29251	70881	72633
86	131.071	43283	36739	441928	448155	62728	47793	455872	475158	352584	354656	396896	417372	488618	529427	378652	395161	40929	39438
87	131.083	46124	41810	411084	441490	78004	54701	439300	465861	48331	41657	70750	62320	347123	360605	40294	38127	23191	22495
88	132.03	79750	79028	132126	138126	162611	135803	90143	89222	203506	205791	184111	186015	147971	146279	216072	219037	121706	129932
89	133.014	16550980	16661070	26499716	28051252	15753158	15703756	26391940	27003674	25973186	26533742	24457690	26040198	28305882	29473376	27136422	28614188	15703193	16055922
90	134.061	33598	30271	60056	61265	23699	22098	43881	45246	51059	52717	44018	46609	52319	53406	60073	61643	24391	27707
91	135.045	170534	173798	140526	146897	170782	166700	122330	116235	125340	134412	129694	131275	164882	174687	129916	129348	169747	176073
92	136.04	82832	80548	126280	126408	53881	45282	93806	94280	66413	67813	66712	73225	87201	91046	63532	70717	34366	33414
93	136.077	10430	12173	12850	11528	8223	8542	7190	7962	10370	9114	9746	8300	9369	9270	7458	8391	6323	5340
94	137.061	55139	47104	47638	45856	58133	57881	42122	44604	51223	47513	55070	51013	46978	46415	54272	53085	50826	51236
95	137.098	75757	73581	69392	67770	78308	74813	58396	60287	72774	71697	74926	73613	66845	67561	74266	74421	81049	77038
96	139.976	17556	18172	14966	14200	17288	17280	13010	11232	13424	15751	15806	14796	11794	11990	12797	13250	14867	15865
97	140.035	76880	77554	76836	72705	74550	74195	71789	70234	82217	82993	92977	96354	73048	75794	98352	90224	79235	76282
98	140.083	15502	14780	64882	64961	11249	8970	64461	63994	22622	23508	21895	18060	61534	60949	28898	31328	9402	7939
99	140.108	4741	6084	4876	5211	3488	4217	4133	6098	4171	3762	4401	4685	4220	3964	5096	3116	3199	3489
100	141.02	1107431	1113005	814878	817917	1141369	1171985	771236	778001	895586	907649	989129	1006334	818001	785473	879212	865107	1239223	1256058
101	141.067	123144	109627	274275	272784	48930	40992	227932	233826	252394	263189	224600	242020	180524	179571	311690	324160	38935	30326
102	143.051	25382	24818	31246	34802	27853	27798	32420	34210	28590	28772	30436	28933	39768	39374	30842	28904	25275	23939
103	143.108	88998	86738	71587	72727	119882	110895	65704	66973	79211	75899	86115	86624	62873	65947	82579	80578	90624	88960
104	144.03	11579	10735	25917	27459	14068	13655	21525	24097	16847	20856	16265	20471	23649	28825	22031	19354	11971	10976
105	144.067	28549	29443	73186	77971	37447	30026	72109	74279	61096	58037	57780	60113	76923	79858	56491	64810	25414	23804
106	145.014	210478	203561	1093762	1123123	264430	246966	1356235	1406116	330465	340913	471387	494779	810950	841348	351037	346771	209065	217789
107	145.05	131104	123377	153962	153779	154056	132933	141369	144306	134162	142571	200737	199683	151436	145452	132004	138769	106630	105633
108	145.062	91276	63072	476944	468977	217386	150063	804781	808031	157776	147633	138076	127188	906278	914760	173229	175207	52018	45941
109	145.098	108697	103229	220689	246221	83994	66629	202427	206294	71821	68917	76608	71685	166640	176912	69138	68900	46756	45377
110	146.024	104958	95913	107603	112913	86210	76304	101345	108552	100481	102853	117429	104443	112394	107726	102918	99564	63636	66576
111	146.046	251461	241947	289242	305536	340958	282546	197879	195452	168519	164232	165855	169633	258255	258546	154051	153921	226099	245376
112	147.03	213114	204245	698264	732489	306931	282913	737165	750408	961776	974173	861573	924748	867154	893672	994157	1032305	233915	234553
113	147.045	65164	64158	84759	86426	85601	66226	67649	68233	81545	74660	70420	75626	92896	94987	75959	74239	45769	48951
114	147.066	48916	50275	120059	121131	81551	75380	142062	149445	113066	118263	108053	119492	149016	150726	111245	119135	51514	55516
115	148.041	39548	38032	32925	32359	27652	23692	19867	19520	27577	26169	27274	27396	20423	22726	25934	31102	23218	22238
116	149.009	120260	119407	334841	345831	123624	107306	473546	465617	370019	375078	539672	581596	289062	281724	374988	398160	166895	162910
117	149.046	1578122	1635414	3951878	4110277	802511	749530	3439866	3521821	1673857	1684855	1556425	1566319	5104729	5304521	1460075	1444512	1302096	1387003
118	150.043	11259	11924	11854	11664	13401	11487	13116	14258	8337	7146	8481	7793	8800	9176	5454	6829	8937	9538
119	151.026	14478	12641	27186	27734	16994	15430	27428	27112	38035	38141	32564	38651	31758	28454	36812	41144	7143	7385
120	151.04	186826	192126	134012	130149	189958	204942	135914	133974	179005	177881	185161	192615	143968	151586	160195	158587	168204	172690
121	151.062	70627	68899	118179	118255	142496	114085	117047	110821	107667	107630	107483	108445	94299	93917	117060	112061	77179	75529
122	151.113	14401	14275	11696	11044	11313	11553	10170	9534	11894	9140	9313	9274	8415	9745	10895	11636	12117	12182
123	152.002	4061	4220	4241	2776	43932	35535	5038	2116	9556	5657	8399	5475	7943	6328	5533	4489	9854	9086
124	152.072	23089	26592	24229	24441	11491	10894	14851	15062	20480	20369	19276	18451	15423	16109	20142	22115	8065	7574
125	152.083	15777	13249	11496	10855	7085	6768	5714	5834	6357	5690	5162	5206	4723	5384	6199	6298	5070	5987
126	152.996	28661	31982	14846	15152	35358	36188	11001	11826	19816	23095	17671	18790	14234	14124	15689	17034	28766	33473
127	153.019	105119	104764	46214	49583	152465	166186	43998	44918	63257	66512	65990	68787	51250	51584	66342	58458	120148	122809
128	154.051	19839	16192	34075	33992	15400	13344	29676	27879	18219	14968	17067	20130	20070	22820	20835	16072	10851	10837
129	154.062	60757	53450	109502	110833	109933	95198	106871	98318	64054	66737	133038	143649	129939	127011	73504	79996	55717	56507
130	154.975	14657	12891	26203	22521	16997	15036	27255	24140	15476	16074	21344	17088	33183	34556	16149	18099	15807	15653
131	155.035	578850	604199	93815	94131	558830	593366	103799	98721	180285	182620	181755	196372	102697	108389	164572	174983	501952	545084
132	155.048	35532	37249	21633	25714	30449	33392	18929	20964	19609	21004	20430	22065	19697	20539	19379	17300	28753	32746
133	155.144	4835	4042	2999	2607	5495	5496	3018	3185	3580	3666	3131	4105	2478	2131	3152	3746	4065	4286
134	157.037	17407	13856	26141	27816	18562	15656	20978	18936	16567	18233	14070	15807	25191	25515	18007	17818	10931	10047
135	157.05	94840	76013	1506305	1556712	134246	92799	1618681	1643988	1027193	1074938	1136652	1186147	1722656	1775975	1164049	1225285	98713	68249
136	157.062	10506	14018	74950	77201	16723	14126	62910	64461	48696	50402	54652	57243	78882	83591	53026	59449	10346	10101
137	158.061	30949	29454	43539	44474	33296	30822	40571	44654	68078	72425	68485	76384	43407	52175	92978	105390	35998	32670
138	159.03	104526	100389	258844	258462	112047	101375	234123	240288	260770	262569	229669	249914	241580	252561	335606	333788	97753	104686
139	159.045	19295	22622	34569	36082	24922	26514	31952	30545	32901	31592	28596	30285	36125	38832	34097	32209	22367	21443
140	159.078	31433	30153	146262	142009	36627	28771	148460	152469	117811	119451	112998	113032	141894	146039	137036	140144	37735	35804
141	160.04	71261	64409	80734	78049	44712	43018	62470	61917	84142	85285	83912	93348	60246	63372	87358	92311	29840	25431
142	160.061	92721	68294	1962529	2025162	160979	104002	1866849	1915125	150391	128885	163832	137889	1760944	1790081	139794	132719	59860	50588
143	161.046	1233140	1220245	1294166	1276212	1323343	1343021	1387264	1392346	1516412	1531352	1463960	1591786	1398815	1430117	1679381	1719864	1189304	1228990
144	161.093	7775	8299	8638	10283	8483	6986	9631	8642	7654	7263	6912	7969	7623	10521	7236	7812	12523	14912
145	162.041	9611	10188	13744	12570	8454	7923	12601	11005	11302	11212	11224	11203	11479	10981	11804	10311	5713	6519
146	163.039	106258	110064	116519	110056	104401	104026	105168	108949	85932	81719	96583	95220	140270	146911	85670	83244	117724	116324
147	163.061	65774	63285	182474	188773	78520	62240	207551	210352	151292	166523	154688	150206	224594	234849	154118	151966	57416	54565
148	164.021	92250	97314	92161	79851	102645	108623	89103	85773	94794	88271	99135	89063	88734	79250	95209	87511	111965	105104
149	164.035	35946	32819	29555	33999	29515	27450	22254	20518	23671	24086	23178	21789	21539	19793	25381	22343	22822	18130
150	164.071	169694	159134	100179	98895	171914	145439	65860	60841	62552	62340	70428	66481	59693	59130	59163	58217	105524	103971
151	165.019	118968	112293	103230	98465	161413	159580	105300	104824	113996	111216	118087	111236	113174	101180	114911	108612	140148	134210
152	165.041	440712	443831	1190870	1250353	439149	407386	1252210	1273341	1506512	1534176	1376580	1447531	1394041	1422510	1535451	1533189	422494	440084
153	165.092	18102	19574	15283	19312	19184	20613	13046	13891	21083	19028	17943	20004	14840	15333	21450	17317	22812	23332
154	166.016	9718	8118	15291	15392	22267	20765	13692	12080	19829	20876	20300	21042	12802	14282	23384	24155	8848	7870
155	166.061	20862	20679	22002	18712	12004	10747	11922	12640	13374	12578	13862	14123	11631	11477	11397	12969	9274	9260
156	166.087	34116	18105	18147	18995	8124	7208	10058	9057	7855	9877	6318	6623	7469	6271	9914	11381	5116	8877
157	166.975	19480	21100	10998	10522	23691	25048	12028	9133	18616	18137	19936	18837	13587	12584	12547	16791	20651	24138
158	167.021	25156	17509	14977	15958	18820	14142	11099	9654	9519	9730	11128	9522	7482	8351	8117	10747	8877	9227
159	167.035	1474184	1533890	194018	198451	1343110	1423711	211710	197305	272636	267316	288876	313140	222885	236274	225633	219574	1235248	1425451
160	167.071	37866	31901	27048	24811	35922	33769	23178	23660	25797	27358	30597	31303	20613	22391	29077	26098	32916	31384
161	167.082	77839	71480	61959	61327	23429	21342	34755	35793	32529	31643	31596	31380	24943	27847	35777	36287	18009	16304
162	167.107	36265	36463	29150	26171	31647	32849	27845	27836	31799	28686	33542	32186	22029	22278	33555	32918	36132	33468
163	168.007	5826	4706	47176	44580	5470	5555	55965	53484	8321	7501	8298	10649	47404	44943	7072	7260	5131	6412
164	168.014	2845	1978	5380	4897	4732	3283	5701	6957	3471	4081	3816	4023	6353	6136	3624	4843	3217	3001
165	168.066	19932	20896	19635	18012	17693	16609	16368	15337	17540	17480	15535	18235	13878	13576	14629	17027	13481	11878
166	169.013	53188	57810	32315	28697	61074	62794	32776	27806	38631	42924	43178	40982	32364	32596	38312	37931	57929	67933
167	169.05	29012	26549	20831	21531	35712	31124	20113	19099	20998	24566	22694	24822	23529	20680	20109	19985	23474	25639
168	170.046	16976	14954	19246	18014	17975	17362	20331	20084	16254	17569	18765	15432	17837	18478	15527	16645	15980	12973
169	171.007	74521	84333	17580	19274	78242	77734	17394	16868	19930	19257	23545	24642	18785	18429	17015	18404	79702	91891
170	171.03	50317	55695	45625	46137	66265	67775	43950	43698	50994	51831	61868	59842	42929	45640	56723	55936	50970	54499
171	171.103	892595	951908	336983	339802	872366	873607	332838	344347	432569	443421	404165	414336	279738	267137	376205	383235	925518	991020
172	171.139	105453	106072	82148	81935	157221	140476	76623	74283	90099	85091	100521	100825	70950	70691	90125	78559	104474	100424
173	172.061	81245	55406	1202535	1210840	104055	62212	1202669	1244861	2763648	2782779	3295906	3565073	1613168	1666237	3291361	3383969	120498	76309
174	173.009	421945	420645	86137	95840	466836	484758	89301	86827	145603	152432	140886	145110	104622	106892	138328	135972	444315	507082
175	173.045	46369	45498	68341	70169	60275	57026	72216	74697	86244	94126	100914	105496	68897	67767	90831	93885	44570	44227
176	173.072	35470	29814	79347	89194	18656	17869	65883	71117	489318	505121	434132	479098	46406	43949	646185	644361	26744	18657
177	173.093	29330	27831	139123	146532	49633	45360	144170	147986	60531	59102	73329	75352	108934	111872	74519	74401	37563	36486
178	173.104	58304	53497	361034	366788	55123	42670	401334	397851	33831	30987	40918	35240	282805	293522	32041	30334	33725	30648
179	174.041	13996	13468	73436	74112	41380	29204	80697	79963	71068	72425	78854	88106	81692	86744	63010	61999	10403	11865
180	174.056	30317	26288	87977	91412	29167	23928	48996	44853	78097	81720	80774	83679	37234	41092	83056	83617	18020	17028
181	175.025	52249	45964	49008	47118	52994	54804	47651	47306	89951	87816	85737	90115	55204	55307	125782	128303	44340	50421
182	175.036	26162	22873	38366	38560	69255	52631	35127	35247	35986	35275	37258	37656	42689	40522	38800	39652	22597	22369
183	175.047	25342	23321	71076	72380	24065	20161	68297	67007	41458	42197	47448	51438	67896	69017	46676	52025	14917	12443
184	175.061	1057732	707010	18340924	18843886	1634544	850939	19873344	20159914	15244133	15355024	16714515	17827364	20159646	20797580	16205071	17021278	1200782	716518
185	176.076	15310	11994	280726	286244	18346	14815	318314	322195	60673	58691	68792	71544	224922	232432	60098	63560	10729	8996
186	177.04	72405	68152	161497	171476	72201	67128	181897	188748	235267	248443	222811	225321	187157	189468	222184	217847	65141	69083
187	178.051	17091	15054	44643	47069	22163	18873	46319	47581	34060	34986	34050	32564	37280	37964	33017	38705	11728	10469
188	179.035	68189	62071	95149	98124	73565	69206	99889	101134	86405	87000	104648	107848	165980	163028	83983	78895	66708	69379
189	179.056	2084263	2140635	1533400	1582025	1794207	1829821	1587336	1607795	1475005	1488123	1431070	1522038	1610801	1646532	1549810	1581988	1883626	2026046
190	180.066	154920	118433	599340	612423	147152	124376	579965	605896	304246	293191	300283	311832	808241	808736	367258	367208	99311	97752
191	181.037	12281	10977	13324	12952	15152	15266	14249	13735	12176	13083	13217	13251	21439	21799	12385	13232	14526	12733
192	182.97	45205	42884	333675	327502	38256	37929	519088	503570	98522	94077	181476	188175	313530	313799	97401	98232	40089	39941
193	183.017	16850	19215	48644	53326	27945	26982	58323	58065	36799	35840	31844	35044	59798	63016	44373	44931	19344	17739
194	183.066	25089	21962	22880	20375	27473	23792	18669	17569	19913	21023	24152	23571	16694	15780	18428	20790	17742	20795
195	184.002	41604	40538	32274	33428	33977	28479	28142	27008	28179	26287	30828	27831	35525	34502	25252	28280	31880	37961
196	184.986	24174	27978	39831	44973	31753	22322	57602	51507	43462	43162	40777	46206	44630	45912	40764	36246	26912	29126
197	185.118	136908	139899	83453	82455	163227	162158	81616	83576	110568	99198	113185	116844	71910	70172	105416	107393	138690	146421
198	186.041	10758	10463	15861	17362	10640	10014	16188	18658	13463	14741	14182	13236	14375	16728	13050	11869	6984	6088
199	186.113	123861	124706	70278	70021	135546	132330	62134	66087	86331	89205	95558	103330	62731	64710	87781	93269	114503	117678
200	187.025	62099	46383	973861	995719	128115	72170	1160421	1181773	895845	905212	773040	795754	903335	911762	922771	946553	78522	53563
201	187.145	3025	1649	5882	6073	3366	3026	4231	4665	3499	3573	3691	4061	3814	4765	3424	4263	2914	2100
202	188.035	21918	19692	34268	30674	17984	14412	56926	58131	25800	25524	21011	21948	26713	29374	21450	19998	11088	12876
203	188.056	29183	25013	192198	198754	46544	39946	180092	191296	128670	127717	126216	122203	200185	211435	150460	149127	30123	28922
204	188.986	24167	22562	30874	29569	27758	26877	37940	36666	36158	38565	39728	44184	30335	30101	37446	40265	25898	26177
205	189.004	12632	12064	15871	14533	14975	14518	14127	15039	10727	11938	12479	11617	14830	15467	13020	14776	12822	15140
206	189.041	24343	22900	78673	77880	29288	25984	84772	84251	46335	49772	50077	56929	76651	86074	56303	49465	18512	19324
207	189.077	4592390	4680015	1230461	1227226	5132241	5404586	1147183	1178189	1087462	1127295	1054238	1106440	1580992	1589742	1058776	1131047	4267988	4670101
208	189.088	1571912	1121151	24149218	25036402	2640757	1445209	26117014	26447608	1424057	969231	2108066	1031586	23032912	23802500	1251929	985066	752058	484060
209	190.052	15542	14155	32983	33908	18714	17222	33619	33694	24299	24769	28118	30623	42933	39732	24572	25582	10644	12894
210	191.02	8483511	8566797	2333541	2317743	7473951	7784517	2374106	2320531	2362487	2332284	2208263	2332464	1898087	1913699	2269148	2316841	8659975	9536671
211	191.056	68506	61580	171836	175279	70529	63530	225721	229993	655282	680234	974398	1063069	195521	206395	433641	444811	73120	74060
212	191.144	14937	14585	17192	18375	12801	11680	14456	14991	11745	8928	10429	10388	13527	14651	10218	8548	11612	11866
213	192.066	20510	21835	45291	44469	27661	26430	43041	41266	61322	59326	66545	73033	45981	45251	66155	62028	20392	19691
214	192.99	15717	14966	8683	12031	22104	22066	7591	10505	11257	12893	13285	11756	10275	11934	10157	12196	14172	16606
215	193.035	34677	36591	62705	64743	52372	47266	61222	70056	88558	90307	89304	102819	62758	71116	105866	111070	33669	35655
216	193.05	35027	36302	65103	64208	39973	36712	66318	71508	50196	50485	53202	51599	72573	75841	50518	52811	38266	38045
217	194.069	13922	10848	16689	17665	9797	8879	15874	16564	12466	13216	14140	17351	11884	14914	10551	13778	7282	9340
218	195.051	4022502	3952820	10238741	10560786	3553599	3402894	10810824	10929577	14603032	14725518	12747521	13424098	11256547	11549636	13747112	14276100	3759446	3988830
219	196.098	5868	5567	10057	8663	5951	5651	8123	8987	8777	9930	8891	8775	8404	6999	10531	9292	3777	5182
220	198.017	11883	11819	33090	35407	19850	20230	39123	36937	19684	16707	13345	17821	36206	38214	16338	16315	15039	14895
221	198.088	21478	22145	25752	25766	23230	23951	25729	24069	28581	33812	24041	25564	22890	8943	25956	25723	20737	20231
222	199.025	19739	17529	22005	24467	28270	31273	24146	27000	20091	24838	24716	25324	28514	28826	22689	25382	20727	21497
223	199.17	137026	124741	96038	89570	164750	139294	73956	69678	91451	86553	94594	93790	72890	66690	76520	80147	96476	93501
224	203.035	27548	24606	16877	18482	30981	27192	17111	15797	22209	19750	21165	21913	19812	19716	17916	17830	25678	27933
225	203.083	416178	361539	2581878	2589484	591022	550476	2427867	2454563	1567171	1577609	1873828	1975883	2425212	2422178	2419202	2511954	545752	541676
226	203.103	45378	44822	491166	499588	66675	55505	652068	659333	162566	160612	171430	180998	354744	361532	187010	186958	49343	47908
227	204.051	12406	13226	42940	41727	13537	12361	81894	84920	126667	127620	148507	159153	55890	55460	37147	35073	9051	7850
228	205.036	594115	430676	11270998	11446233	1212287	685618	12048439	12250462	7626114	7591460	6445777	6808920	9557726	9835004	8411318	8586176	745322	533683
229	206.093	27146	25250	24801	24022	13185	10994	13213	12179	12310	10796	9763	9305	11021	13004	10496	11036	8592	9642
230	207.032	24809	25345	19494	19884	42712	45585	23746	21979	18310	18771	19762	20329	18512	17931	17310	20153	26416	29485
231	207.066	50035	50251	46437	47215	53605	50708	41406	48678	49134	51048	51266	53250	47462	50630	50560	49375	50901	53384
232	209.03	354203	353499	703451	728418	258285	231104	780595	792851	1259216	1280920	1254681	1345955	646685	656411	1212283	1242593	478845	461243
233	209.046	67525	63955	89107	93038	72357	71862	92706	91876	98981	98530	102160	106713	101745	103341	86814	87097	64832	73032
234	209.082	44438	41384	70454	68995	44803	38712	69184	67291	81491	87952	80407	89164	79597	82800	81738	82836	38652	39431
235	209.118	610797	642281	279226	285054	444865	504190	278911	278963	326212	332475	247328	265418	209057	205417	333873	337116	706812	807571
236	211.134	5911784	6309186	599272	575528	4016737	4398973	635194	662064	593878	598557	421511	453051	331553	336817	303845	306578	5611545	6276008
237	211.997	6845	5463	14747	14220	6462	5133	15006	14295	34647	31256	33162	34870	22806	20154	27743	30147	3951	4497
238	212.98	10822	11312	12235	11489	12052	12518	11515	11485	17958	15371	18463	20053	12121	12220	16112	15811	10104	14313
239	213.017	21266	22138	149356	149898	29180	25908	182933	192104	172734	169471	215688	225029	227031	227425	176595	186180	21513	20042
240	213.125	11511	10455	16597	19891	12179	9093	16696	16670	13528	13337	13534	11003	14731	14445	17610	14737	8547	8129
241	214.049	220176	246741	28340	27620	199397	207606	27665	26503	37058	34663	40428	47343	33368	33469	31544	30785	208143	234254
242	215.02	97226	94187	112114	108808	102125	103957	104673	103485	110944	108449	113566	114474	111864	115659	109207	107344	107422	103186
243	215.033	177573	147863	456686	457883	306548	254660	596555	599148	283148	284463	363623	350441	1004121	1034674	222215	233323	162631	155669
244	215.104	19156	17048	85743	96311	23225	22355	95877	97966	47115	41129	48769	43510	90788	97617	44611	48201	14844	14812
245	216.135	21182	19574	164361	182924	30436	23337	225972	221470	35780	36411	43060	42314	157079	167101	39029	41273	18675	17320
246	218.067	166750	128591	1531046	1572953	214939	164765	1868675	1885677	4465191	4552064	4147341	4440495	2340837	2418815	4680423	4832621	241497	187052
247	218.103	42224	41635	262158	272491	98981	73315	274950	268871	174220	174665	177010	188465	251374	260837	197225	198766	44502	60352
248	219.175	34701	33799	31161	27691	27252	28219	26474	26568	27919	25700	25993	26388	23065	21802	23459	24539	26234	25764
249	220.047	6960	8292	12405	13118	13266	10101	15778	13249	13141	12885	13246	14366	15718	13390	15389	13447	7054	7838
250	220.083	15948	13765	76317	80043	14396	15098	78738	78522	83832	84461	83294	84769	98610	100114	94875	97181	13202	11003
251	221.046	53113	55199	37571	38358	63072	63495	40084	41461	45406	46003	44328	45091	40428	42333	42501	45155	58718	55287
252	221.192	4883	4844	4277	3905	4840	4722	4037	4408	5736	4987	5181	5447	3731	3472	4510	4949	5453	5136
253	223.061	62943	60717	144823	145263	69710	65125	144870	141823	121596	121977	118211	126238	169353	174525	132169	128553	65926	64017
254	223.134	93701	97390	98864	102220	81623	86826	85579	85187	75047	72983	74036	73694	78488	83376	69341	71303	161859	173414
255	225.088	18370	18205	53098	50648	17373	18895	48093	54264	69424	65131	64559	69482	53163	51691	66300	65686	14954	16142
256	226.012	7143	7712	12603	12682	17354	17247	11927	11143	9146	8037	7411	9452	15556	17039	7849	7403	10968	8810
257	226.083	9078	8745	14211	14697	9560	8393	10943	11368	9615	9239	9362	10192	12182	12073	7369	8625	6181	5422
258	227.202	674156	599269	532148	509955	590166	515377	411154	402633	378942	367800	504143	499614	352721	337322	355831	337561	418733	415620
259	228.051	13244	12390	454055	473311	34321	19923	550974	554808	34849	31583	29441	23620	386994	395670	38387	36332	11202	9438
260	229.012	45694	45312	47192	46438	50323	49330	54830	52832	53154	53722	74530	71929	46990	46860	41633	43659	42561	43299
261	230.067	25109	21545	36842	41136	47191	34844	40060	45760	46311	48080	51568	51446	46371	47245	46859	55544	23934	30250
262	231.098	82739	55273	2352448	2390297	152315	84682	2593434	2634515	108168	87198	133018	88632	2009501	2080079	103850	92522	40305	29538
263	235.17	25980	30845	25199	25494	28402	27886	20062	22527	21376	25924	21421	23069	18834	19257	22241	22368	23626	28242
264	237.061	173619	177807	592881	602962	196515	186238	632458	646128	543106	565546	552480	606140	621675	650510	590261	586328	197719	206568
265	237.222	8562	8464	7257	8715	7710	8368	7781	6393	7279	8341	7837	8527	5161	7190	7410	8912	7507	8053
266	238.096	30588	25488	30708	27604	20685	22137	24254	27469	21484	22010	19659	20860	116524	122973	23822	21502	19771	20009
267	240.112	8459	8158	6669	6977	4835	16944	5020	4992	6513	5569	5240	4599	4715	4438	5927	7241	8165	7019
268	241.083	22600	20602	51427	46632	32537	31436	48825	45923	54740	51597	54874	56174	65072	71224	53631	55381	17286	19692
269	243.08	24673	25036	25880	27279	20262	20472	24027	23610	21335	21985	26004	28730	24089	26834	24780	23950	23828	17814
270	246.062	10397	10153	155515	159730	21209	13031	154558	152215	32944	29852	31914	30394	115796	121676	34067	36952	11070	9405
271	247.049	26409	21014	302252	310020	40516	28527	344839	333748	41249	45405	39198	28051	277041	280485	42096	44139	18380	18045
272	249.15	35478	35523	24427	24007	35761	34188	22816	23429	35140	33187	32030	32035	27634	25818	32632	33713	33139	35070
273	255.066	355679	338625	1794578	1818594	512700	505013	1038215	1042867	692943	692708	966595	979604	2106624	2160514	663500	646887	369890	389619
274	259.024	492006	500133	1353252	1384348	556719	565970	1589816	1632153	958083	983828	1134899	1194234	1377874	1435477	1071807	1076048	580322	613710
275	260.114	10280	10025	103285	100742	21446	14944	105964	108394	75418	79126	67768	72296	101727	103792	86397	85758	9694	10047
276	263.129	23960	24194	32325	26565	24529	24321	25746	26610	29605	29036	31809	29556	32432	31142	28119	29069	24192	25091
277	266.089	17138	17433	28206	30825	13853	13088	29937	28430	33839	35711	33153	34689	26293	27388	40823	41576	20096	18789
278	267.073	272548	289818	200472	200362	301315	340181	196787	194415	376308	368205	374164	378384	214174	226192	359341	362432	230836	261758
279	269.046	5830346	6108372	2795388	2758148	5560701	6058905	2939728	2946905	3584535	3498691	3511440	3634880	4358248	4449955	2957801	2979816	6333362	6904471
280	269.212	199752	179141	139667	130414	193975	168462	87012	88269	96700	93038	111747	116134	80487	79428	91939	86564	114816	120761
281	271.062	156285	150903	319152	334479	224672	210918	314457	311473	214046	208522	269777	270896	696698	693015	197642	193563	175816	188736
282	271.097	32326	27722	223058	224871	60116	43929	419821	419171	83997	80113	104852	94779	557904	555173	82294	77500	39839	36329
283	271.228	106298	98265	94826	88647	164010	161968	72076	67812	80525	70848	85962	90592	80927	72927	73318	74868	92506	89618
284	273.003	29644	29433	24780	26130	28976	31564	26203	24614	44098	42976	49665	49509	28482	26535	42160	40957	28280	30226
285	273.076	113503	118187	95883	95504	171066	173459	91652	88771	64381	63870	67044	68113	124614	133414	58108	56188	113616	116480
286	274.048	10275	10151	22395	22083	20391	19447	24198	23308	15296	12533	15397	12822	23008	22759	18134	17116	13110	13451
287	275.125	30823	27450	206147	207756	44054	34726	249354	256245	229321	240118	185946	194220	177900	185317	346120	350999	27823	26529
288	276.988	307253	299618	653413	673508	476266	465115	741298	742628	292240	282983	452935	443568	1274654	1311439	243321	235267	359144	358473
289	277.217	3862386	4014517	4096995	4204741	4977704	5516138	5166466	5207311	4691021	4827946	5388256	5711158	4276672	4392542	5116775	5309414	4514243	5031435
290	279.233	5679279	5462200	5500738	5444978	5498192	6052879	5463877	5450825	5238198	5296020	5044763	5334664	4255879	4411600	5569960	5759846	5038631	5531860
291	281.046	23646	21216	22012	20650	26257	26831	21271	23015	23584	23083	25557	25188	24868	27095	24966	26656	19922	22288
292	282.084	29064	27811	56248	58610	41377	39373	54931	50793	48336	45471	52579	46660	46106	48818	57694	62571	37810	40948
293	283.062	153845	152974	482740	484330	247200	254275	613916	600399	241532	241557	418275	447766	824424	871158	207038	206299	177897	183841
294	283.208	17736	15492	13117	14454	17257	15473	12177	12130	13785	12753	13966	12791	12376	12824	13285	13358	14322	15302
295	285.041	269335	280946	205043	205867	362395	380463	203225	208195	172809	179569	201869	208357	372766	394695	107083	115140	296831	328626
296	285.077	48753	43578	199583	209049	61282	69378	230090	233516	138154	138894	156276	159873	376677	397331	133409	138669	57857	65256
297	285.223	6024	5695	4709	5786	7142	7163	3917	4015	4789	3573	4932	4639	4250	5126	3778	5012	4347	3949
298	287.057	66142	66265	143406	140762	88389	84282	135281	133639	101939	107797	147917	157951	361661	379558	57538	58688	76289	88909
299	287.165	17011	15967	21744	23130	17670	19403	17849	18697	31282	29480	21119	25400	18608	19966	30796	33210	21371	25768
300	289.034	29349	27942	168563	172158	49387	41391	179142	183456	208921	198120	195788	209384	164394	165174	214719	221404	33347	31406
301	291.196	913563	986819	572585	595390	647762	728350	618784	645896	1236785	1289399	827480	880887	533073	555607	1182263	1207808	1161417	1303256
302	292.103	9260	9674	27354	28327	10501	9392	30552	30735	32922	32777	34911	37740	30040	28823	35090	32652	8494	9178
303	293.212	792422	832922	842743	885347	638827	737627	790036	794825	1230404	1276003	776355	826260	593584	614672	1150846	1166315	999500	1128405
304	294.05	7814	5652	12673	13560	9064	8565	15070	14737	12872	13629	13266	15373	15021	14450	13470	13071	6541	6958
305	295.228	262225	274538	400405	407504	241678	267422	353907	354644	292262	295259	213978	219774	248930	264063	318802	325912	318069	360374
306	297.243	181802	169339	143423	134334	176056	163253	116909	111208	126687	125301	158721	160409	111319	118696	121784	114925	139532	144265
307	299.056	155261	155843	106472	105663	174559	194226	123383	128706	59149	57693	92640	94010	190099	198434	50551	50573	135417	146017
308	300.05	57915	55140	81069	80308	84389	79888	77267	75390	80705	75607	79580	84999	119011	121236	67904	67369	50820	58189
309	301.035	21737	23915	31089	26704	40933	41953	31039	33103	24843	25976	31340	32884	36876	40615	23397	23422	29785	27578
310	301.072	83316	76086	96403	99437	87260	76635	110037	108519	73986	72039	104423	104344	363654	366689	59939	60409	68825	72271
311	301.183	7399	7840	9591	10521	9577	8386	9538	9614	16346	15088	12822	12110	7528	8215	19807	18556	7308	6630
312	301.217	26832	23200	19948	20607	21112	16827	16746	12447	15745	15531	15567	17078	13689	13539	16331	15286	14350	14925
313	303.198	6238	7126	6552	6511	8730	7863	5759	5948	8361	7752	7204	6687	5294	4807	8176	8957	7271	7386
314	303.233	208331	166028	131197	114818	71375	66188	52169	44889	53856	51238	49412	44293	33517	33425	39634	38462	44193	44483
315	305.248	45806	95218	33733	33482	30061	27705	26721	23289	25027	24389	27657	26568	25065	22931	21214	19451	20048	20492
316	306.077	70161	64736	19318	21033	82574	67684	22821	22936	21472	21747	338432	10390	16603	781729	23067	19487	57333	61068
317	309.207	905866	982216	1021849	1052859	723760	806363	1057800	1064273	1048996	1089782	804205	852756	758228	777866	1162507	1169501	1173727	1309068
318	310.093	38759	29445	53646	56858	44087	46049	67739	69422	272135	252785	254207	266760	76210	74825	300395	313466	41058	35392
319	311.115	60454	58353	126152	127089	66082	65828	219511	220293	289229	299917	357620	385531	107762	103727	295916	301465	66255	67120
320	311.223	578467	596753	533968	564180	445262	487548	532880	549631	457440	454978	351859	366730	319907	347312	529388	544182	673458	753843
321	311.295	252972	238333	215611	215103	233534	240306	198459	195604	238083	240387	258404	254257	185635	184508	255079	249262	236814	237020
322	313.217	11497	10141	9082	9367	12117	10209	8210	10264	8536	9315	10274	8342	7403	8028	8454	7994	9564	8811
323	313.238	40427	35848	35672	36244	66785	56655	28332	26921	37469	32754	42193	40153	30105	29436	30718	29552	39586	41070
324	315.16	10986	10750	16341	15746	13774	12885	15110	15555	15368	16801	16443	15590	15215	14535	18442	19390	8833	10854
325	315.254	11857	13350	11705	10940	24815	20374	10829	10999	26918	10121	13042	13441	11198	10227	11503	10665	11223	14550
326	317.214	21820	23045	49585	49165	28829	29994	46850	48725	20356	18249	17215	20664	34858	38977	21608	20476	19459	23541
327	319.227	48600	39601	26039	26309	31344	26137	17439	15310	18196	17772	16862	17173	13993	15061	13711	14243	15681	16105
328	322.045	21437	24125	33257	35400	27989	26385	37455	35282	25527	25843	29769	30240	38400	40628	27216	26854	19495	22246
329	323.029	112193	112220	138558	137291	116166	122022	141548	136674	90686	84880	81125	81607	101288	100876	82969	85289	134827	156072
330	327.232	84682	61853	52468	51164	28294	26044	21976	20310	26334	23444	22584	21097	16193	16218	19367	19533	22230	20961
331	329.139	77696	82227	113460	113375	72150	78360	122640	119106	142301	132540	129272	137767	140449	153037	113742	120183	76245	84308
332	331.046	107533	107359	29908	29349	108357	107108	30100	30192	24675	22706	26666	29184	32803	32372	21989	23685	76919	87917
333	333.13	11607	10191	28370	28559	12480	12189	24476	26542	22757	21749	19068	22984	24088	23328	21463	22482	10643	9836
334	333.207	24176	24176	21255	22936	29762	27006	23498	23302	26174	27071	26544	28006	19930	22329	25376	27134	24278	29345
335	335.041	31780	31107	92608	98494	35592	34196	109210	106572	32829	31596	33295	35344	64770	79061	32312	31912	29360	29521
336	335.223	24171	24853	23076	24142	35227	38171	19544	17501	20487	20901	24151	24131	24406	23891	23113	23194	26446	29823
337	337.093	25320	24929	68971	70794	34379	32146	84505	77541	57524	56829	61035	61489	90502	89771	56178	55729	26691	26583
338	338.989	13180	13916	23796	22051	20898	19935	22076	25791	28752	27649	32373	32992	26213	24148	25235	26297	24281	22378
339	339.093	40121	42008	109693	113814	48100	42974	131502	129309	131818	139751	123325	131506	125689	137212	145525	150469	48525	47464
340	339.327	114641	114598	146636	143368	110714	116685	127547	127895	261076	270567	238106	244426	136619	140371	274137	279411	129251	131576
341	341.11	23035038	23567026	25599396	26266312	20310626	20776880	25325694	25537584	27333046	27458582	25086744	26773310	26471060	27210690	26620374	28129320	22873474	24310566
342	346.056	320291	293915	330459	346375	412089	400700	334231	333961	298493	294183	337232	360592	304945	308571	275606	283657	245526	269654
343	347.04	37038	36734	97527	90890	53999	43962	115922	120593	120506	111560	119510	127565	141417	143659	121294	121628	31730	38531
344	347.223	5303	4721	4818	4649	8897	6893	4372	43492	6474	5973	6099	6289	3812	4100	5521	6029	5481	5272
345	348.087	7583	9102	23687	24947	12231	12024	23987	23489	12537	13774	13336	15020	20428	21716	17801	16392	8394	8716
346	350.146	7032	6744	16717	19521	7410	5604	19877	17432	20658	22498	17257	18759	19423	18191	27371	28013	5811	5520
347	351.219	41572	40282	28547	31561	43409	46296	28016	28354	33432	34832	40461	39155	28968	27598	37095	34987	48523	52498
348	353.051	34005	35870	47111	47441	48256	51541	44412	44383	46550	47924	46221	50632	43068	45620	47181	50523	31211	34654
349	353.09	22708	24308	30176	34706	31457	29861	33472	34465	28757	26116	29916	30139	44904	47024	26600	27646	24170	24080
350	353.306	10895	11143	10635	10054	10637	9897	8203	8436	11162	11445	10904	12928	7467	8000	12371	10214	12525	9256
351	355.066	47952	51451	33521	31901	61113	61504	35414	33132	30248	35447	40892	38111	41738	40988	32349	36972	64083	65903
352	355.322	11045	11641	14183	10632	13664	12083	11886	12020	26961	27660	24971	24747	13871	14653	48167	47797	16532	12806
353	359.15	30773	32183	62270	64221	29175	30460	66165	64364	57654	52300	50767	55643	74528	79067	52041	54569	29883	31094
354	361.167	113867	124024	77467	81790	117851	132111	93290	84386	128491	125468	103096	117173	82085	92230	106599	110447	84034	101154
355	362.051	36498	38927	43340	41762	42061	44558	47053	43713	33685	33136	39512	42301	40068	38815	35006	35830	31822	35421
356	365.051	54480	55159	84514	85510	73474	68602	84517	82988	95557	92258	99925	102126	79841	81827	110026	120107	53880	54544
357	365.233	35889	32583	18606	22080	33091	34998	16242	17699	40975	38946	35842	35494	17962	17857	44710	42056	34261	41859
358	371.134	15762	16665	60219	64814	20696	17083	65092	65747	47921	50313	43487	47398	59882	59903	43727	48609	17211	16057
359	378.241	7731	6766	88296	95719	4500	4706	90036	95356	46639	51431	42743	46565	85787	92166	61359	55590	3868	7088
360	381.316	6527	5789	6847	5958	6414	7366	5077	4945	8254	7139	10337	10099	5951	5261	8180	7390	6353	5712
361	384.122	31566	33508	104814	109949	24804	25648	96987	95836	94697	94686	87115	90830	103001	100446	106264	104493	27314	28423
362	386.017	5798	4648	9836	10549	6022	7032	8797	9949	7928	7749	10718	9295	11569	12917	9254	8836	5514	5073
363	387	15952	13695	20900	21462	17716	16785	25105	22928	18909	20588	19538	22480	22429	24079	20617	18700	13257	15770
364	388.065	5041	5108	14479	14479	7136	7926	15666	14499	20116	20488	18499	18992	15032	16189	22319	21379	6525	6138
365	388.945	7949	8330	11996	12334	12149	12810	11182	13371	14878	16089	14327	14247	13544	12629	17005	17472	8342	8964
366	395.332	6155	5739	15277	16602	9392	9570	21184	18193	104384	110734	98755	112154	35562	34069	158824	170556	10761	9133
367	397.128	34943	36280	24091	27787	27562	27964	31473	26592	34230	37516	25900	27413	37581	35037	35190	34517	32574	36639
368	401.341	6957	7102	6021	6719	8007	8732	8110	6667	9222	8634	8430	8419	6927	5331	11239	9219	7526	8767
369	402.01	7251	6860	9264	9162	13218	11064	10828	11268	12092	10315	10170	12698	11998	10759	11078	12237	7954	8732
370	402.995	27144	29117	25524	26850	37452	35692	28894	34774	28281	28447	30668	31508	27417	26880	30052	30037	25155	29108
371	409.312	12258	10406	6267	6521	14290	15150	7292	9186	15777	15847	15404	14873	7590	9600	20704	18430	12308	12963
372	409.347	16779	17611	52777	54372	22049	22996	55599	54039	387051	394657	324626	360407	96979	102365	570952	630689	34106	28525
373	413.342	11136	11305	10257	9995	14963	18139	15848	17900	34350	35491	33043	32304	14668	16707	42487	40835	12103	12311
374	415.358	16210	18544	11135	11454	19652	19997	10482	9855	20390	18584	18419	19141	12919	13854	22007	20431	16429	19371
375	423.327	151119	169033	18259	18957	145593	164789	32640	30330	58320	56855	58317	59154	30542	31215	64440	63219	152994	174054
376	426.022	52385	48504	80201	75322	100940	77976	90683	83895	82876	80631	116121	116569	92720	87657	93421	96844	43087	40246
377	429.337	16331	18336	9593	10051	18252	20921	14868	15560	39153	36949	34636	32579	14638	13363	42736	42220	16720	17586
378	429.372	18399	20571	10203	9874	9005	9841	5090	4971	10204	8803	9749	9397	5335	5352	11656	11534	8345	8766
379	431.352	13939	14819	8505	7120	13518	14777	8454	7557	18933	22075	19258	19994	9602	11479	22874	23721	15898	15967
380	433.331	22096	17356	17838	17952	34912	32470	18355	14981	26936	25975	33874	33397	18291	17109	25652	24753	25013	23884
381	433.369	5061	5785	6392	7552	6639	7122	6625	6226	13366	12281	11239	10961	7313	7323	16611	16487	6848	7163
382	441.373	17795	20982	10479	9796	10820	12703	11257	8617	12328	11557	10273	13304	7370	7126	13720	13328	13419	15344
383	442.017	9052	10939	14103	13496	14690	12616	12607	13141	12729	12566	14786	13516	13755	14896	11841	11261	8410	10433
384	445.332	12467	13745	37710	37624	20952	22653	41587	34816	62640	59916	48319	45814	46722	50303	67991	69896	17768	17685
385	446.082	75580	78307	80258	81620	73414	77338	76064	76773	136907	134696	118957	128979	79939	78956	137971	143615	77265	78195
386	447.346	6411	6108	7197	8335	7510	9789	7293	7606	22307	24808	19356	20442	9931	11326	24946	30291	7044	6437
387	450.136	19697	21725	34108	36162	20752	21189	32581	34918	27122	27382	26999	29369	34745	37227	28410	27247	19994	22969
388	455.097	30074	29227	60491	62935	35860	19391	73787	73691	48212	45545	42639	44581	63887	66478	47607	48891	29031	30545
389	456.165	13950	11444	35671	38686	16797	14435	38654	38459	28988	29584	25342	26735	36771	39101	29957	29612	10975	9871
390	463.086	48092	48993	46865	47832	43566	45296	52456	53253	58035	55311	61875	65367	57814	57122	48433	46957	47532	54548
391	468.063	32884	28973	32664	32059	30901	30087	29087	29015	53680	58729	44636	54084	29937	31599	58628	58604	33109	31921
392	472.159	11076	10071	212322	226774	15172	12857	236577	249974	36345	37708	37576	36699	189296	213993	41677	41610	10128	11158
393	479.337	4460	5086	5243	4291	6524	6335	4203	4642	11081	11050	8895	8782	5551	5968	11797	10492	4268	6170
394	482.962	10274	8105	14500	14270	15576	17133	15458	16069	18714	16779	20711	20848	16004	15220	20461	19832	9869	9604
395	489.991	7266	6875	7320	6655	9379	8847	7437	8661	8812	9816	11019	11204	7632	8742	9736	10359	7181	6518
396	491.094	17030	18507	21145	20749	20495	21854	23121	24786	21299	19604	19594	21443	24261	25341	23441	17491	14174	16862
397	505.988	30669	27132	30413	26165	89900	64506	28064	26143	39091	34076	46441	42784	32045	30206	31659	29851	23056	22305
398	506.972	11362	9378	9878	10288	13421	12131	11933	9807	12768	13896	14595	12909	13822	10745	10913	13000	8324	9486
399	517.099	58364	63263	46740	49303	58818	62664	57907	53786	69402	73493	70439	77600	50285	51978	73068	71572	54904	58809
400	521.985	12850	13282	10242	12240	17707	14619	10683	11138	20103	19328	15991	19447	12039	11858	18578	18308	13362	14269
401	531.115	20263	19891	66903	65845	21819	24654	63014	59406	55165	54744	50337	50048	56027	58782	50273	50818	21838	25152
402	535.038	29636	30014	35012	36241	26822	28315	35118	33919	34388	34507	37256	38022	39812	40188	36782	35207	30790	32437
403	539.992	9172	9209	7362	7551	9242	8819	7620	6730	10891	11170	12332	12815	9259	10541	11118	12158	10223	10637
404	549.053	21465	23062	46121	46949	25064	24892	42949	43903	35288	36610	37606	40205	50916	53767	33985	34538	22677	24982
405	558.064	9726	7403	27638	26662	17259	14721	27802	26002	16114	16244	15593	13263	25077	25684	16206	14136	8315	9289
406	565.048	90483	92683	121963	126770	115168	114654	119899	123852	124378	129863	158144	178018	163334	171967	128528	120372	97469	103690
407	567.299	13149	12314	10123	9172	10765	11123	9118	9535	13074	12868	11336	10712	9380	7802	10588	12204	12525	12315
408	579.026	27849	25746	25731	25768	24706	23608	30454	28725	39772	40666	37862	41450	33562	26407	37772	44622	26735	27872
409	583.258	18760	19055	24123	22520	16801	17739	17692	17610	25399	23426	16616	18847	18925	19353	23230	22928	18783	20865
410	595.041	43192	43812	40788	40920	42927	41604	42635	43046	46181	48225	47554	49817	42716	44346	48658	47889	39390	41278
411	604.071	9728	8446	15951	14813	11770	11395	16380	14041	18934	17661	20462	18370	16146	16383	17818	21839	9622	11223
412	606.075	18233	20452	39347	42985	43045	39905	41623	41843	32638	29408	30458	32764	48486	48177	31942	29868	20734	22193
413	609.146	550110	569781	784772	789499	517225	544978	788870	792392	780607	786588	697267	723445	971090	1013692	524705	501657	719911	799175
414	611.143	568692	591771	221060	222840	555781	583167	214096	222837	239465	231472	214930	232676	276401	287292	232479	241496	471771	509531
415	629.01	22282	21409	18606	19493	23161	22996	19187	20349	39415	35647	37065	38973	27248	25142	39822	37225	17398	19784
416	653.53	5122	4891	5622	4763	6941	5040	5007	4773	7023	7928	9431	8246	5482	5112	7655	8658	5312	5174
417	659.308	19701	18185	22474	24548	16777	16396	25038	23830	19307	18717	18471	18542	19677	19243	18108	20685	35519	40629
418	665.214	33055	35558	115604	124981	46029	39816	123870	127002	105873	104462	94308	97684	107008	108000	117865	116347	51513	51844
419	678.093	8921	10192	15315	16263	9923	8604	16952	17663	34076	33266	33139	32900	18407	18265	36320	35536	9947	9083
420	689.087	17842	17072	11974	22280	16989	15563	10687	12309	23364	21531	21107	22908	14073	26548	24550	22505	15774	21634
421	721.438	21053	21453	40457	45263	31652	34243	31694	30547	30576	31919	31402	34335	41704	46941	43800	39433	28053	34390
422	749.134	15204	15591	29494	27631	17414	16858	28950	31932	43710	42472	35655	25984	34204	35384	27845	29357	14419	15297
423	766.108	7794	8384	16612	17944	9398	8922	16365	20186	20041	18516	18110	20330	16003	17955	20676	21411	9239	8560
424	784.151	19288	21718	27266	25175	18950	19250	27109	27462	23198	24546	23839	24785	25528	24901	26488	26252	18117	20379
425	790.256	9628	10894	21903	22286	11420	11098	25194	24744	18800	22225	15653	16863	25112	24232	20352	23149	10243	10409
426	808.117	9673	8620	15942	15684	9310	9372	18874	16535	18187	19340	18922	20272	16791	17173	17475	18865	9631	11330
427	836.151	9038	8452	20146	19577	8404	8547	19879	19447	17765	17717	16061	16306	20137	21591	17583	16752	7892	8728
428	838.095	10791	11620	13754	13159	10587	14068	13345	13588	14687	17757	14625	11422	15204	31724	17605	17627	9300	15037
429	864.144	14041	13548	16416	15956	9869	9586	15767	17047	21550	21253	18508	19518	16757	16924	20547	18685	11129	12217
430	876.182	10678	9031	15620	18600	9837	10984	16874	17714	17454	14968	16619	15877	17333	19943	15564	18950	7575	11606
431	892.174	8139	7293	19617	19412	8943	10863	19898	21005	17134	17540	15300	14721	18147	20179	17651	18537	8948	8400
432	892.213	9461	10416	22938	21467	9604	12145	24631	25618	16979	18399	15512	18056	21786	22642	18582	17664	9373	9750
433	893.311	13224	13404	23459	27295	12700	13804	28299	25754	22693	23451	19254	21572	21500	24107	24272	24152	12927	14595
434	900.145	10732	7987	17014	18256	7708	8629	17713	16412	21084	21218	19261	20793	18472	16924	21842	21684	9397	9470
435	976.307	7537	8586	16263	17689	8273	8717	15684	17274	15218	13868	11949	13778	16501	16586	14444	14799	9027	9701
436	988.483	65185	69685	18703	16900	61716	70681	19170	19921	19911	20163	20736	19538	15786	17482	17818	17471	66856	73190
437	992.302	9072	8812	18725	18229	9616	9811	21196	20410	14530	14097	13825	14949	17041	17151	16432	16333	7899	10278
1Ion ID
2Ion m/z
Bphy wt: Paraburkholderia phymatum STM815; nifA mt: P. phymatum nifA insertional mutant nodules
